# Supplementary material for: Stable Epigenetic Programming of Effector and Central Memory CD4 T Cells Occurs Within 7 Days of Antigen Exposure In Vivo
Source: Front Immunol. 2021 May 24;12:642807. doi: 10.3389/fimmu.2021.642807 (PMC8181421; doi:10.3389/fimmu.2021.642807)
Supplement: Supplementary file 3 [file Table_2.xlsx]

## Sheet: 406 M2, M7, M56 mDHSs
KEGG pathways - 406 genes with mDHSs in M2 and M7 and M56
ID	Term	No_of_genes	p-value	adj._p-value	Genes
KEGG:04060	Cytokine-cytokine receptor interaction	20	4.71935e-06	6.44978e-05	Bmpr1b, Ccl5, Cxcr3, Cxcr5, Ifnar2, Ifng, Il10, Il17a, Il17ra, Il1r1, Il1rl1, Il20ra, Il21, Il2rb, Il6st, Lif, Tnfrsf1b, Tnfrsf8, Tnfrsf9, Xcl1
KEGG:04621	NOD-like receptor signaling pathway	14	0.000179589	0.00133875	Casp1, Casp4, Casr, Ccl5, Ctsb, Gbp3, Ifnar2, Itpr1, Map3k7, Nek7, Nod1, P2rx7, Plcb4, Pstpip1
KEGG:04630	JAK-STAT signaling pathway	13	4.91872e-05	0.000403335	Ifnar2, Ifng, Il10, Il20ra, Il21, Il2rb, Il6st, Jak2, Lif, Pik3ca, Raf1, Socs3, Stat3
KEGG:04062	Chemokine signaling pathway	13	0.000309438	0.00211449	Ccl5, Cxcr3, Cxcr5, Elmo1, Jak2, Pik3ca, Plcb4, Prex1, Raf1, Shc3, Stat3, Tiam1, Xcl1
KEGG:04380	Osteoclast differentiation	13	3.12252e-06	6.40117e-05	Fosb, Fyn, Ifnar2, Ifng, Il1r1, Lck, Lcp2, Lilrb4a, Map3k7, Nfatc1, Nfatc2, Pik3ca, Socs3
KEGG:04659	Th17 cell differentiation	13	2.23954e-07	1.83642e-05	Ifng, Il17a, Il1r1, Il21, Il2rb, Il6st, Jak2, Lck, Nfatc1, Nfatc2, Rora, Stat3, Tbx21
KEGG:05135	Yersinia infection	12	9.67544e-06	0.000113341	Casp1, Fyb, Il10, Itgb1, Lck, Lcp2, Map2k3, Map3k7, Nfatc1, Nfatc2, Pik3ca, Wipf1
KEGG:04660	T cell receptor signaling pathway	12	1.76673e-06	7.24359e-05	Ctla4, Fyn, Icos, Ifng, Il10, Lck, Lcp2, Map3k7, Nfatc1, Nfatc2, Pik3ca, Raf1
KEGG:05205	Proteoglycans in cancer	12	0.00144253	0.00739295	Casp3, Cd44, Gpc1, Iqgap1, Itga2, Itgb1, Itpr1, Mir21a, Pik3ca, Raf1, Stat3, Tiam1
KEGG:04015	Rap1 signaling pathway	11	0.00607708	0.0207634	Fyb, Itgb1, Lcp2, Lpar5, Map2k3, Pik3ca, Plcb4, Raf1, Rapgef1, Rapgef5, Tiam1
KEGG:04658	Th1 and Th2 cell differentiation	11	2.13302e-06	5.83027e-05	Ifng, Il2rb, Jak2, Lck, Maf, Maml2, Nfatc1, Nfatc2, Rbpj, Runx3, Tbx21
KEGG:05167	Kaposi sarcoma-associated herpesvirus infection	11	0.00719247	0.0235913	Casp3, Ifnar2, Il6st, Itpr1, Jak2, Nfatc1, Nfatc2, Pik3ca, Prex1, Raf1, Stat3
KEGG:04650	Natural killer cell mediated cytotoxicity	11	3.7896e-05	0.000345274	Casp3, Fyn, Ifnar2, Ifng, Lck, Lcp2, Nfatc1, Nfatc2, Pik3ca, Raf1, Shc3
KEGG:05235	PD-L1 expression and PD-1 checkpoint pathway in cancer	10	1.64679e-05	0.000168796	Batf, Ifng, Jak2, Lck, Map2k3, Nfatc1, Nfatc2, Pik3ca, Raf1, Stat3
KEGG:05164	Influenza A	10	0.00289001	0.0131656	Casp1, Casp3, Ccl5, Ifnar2, Ifng, Jak2, Pik3ca, Plg, Raf1, Socs3
KEGG:05132	Salmonella infection	10	0.0193721	0.0397129	Casp1, Casp3, Casp4, Ly96, Map2k3, Map3k7, Nod1, Raf1, S100a10, Vps33a
KEGG:05321	Inflammatory bowel disease (IBD)	9	4.38975e-06	7.19918e-05	Ifng, Il10, Il17a, Il21, Maf, Nfatc1, Rora, Stat3, Tbx21
KEGG:05161	Hepatitis B	9	0.00780112	0.0236923	Casp3, Jak2, Map2k3, Map3k7, Nfatc1, Nfatc2, Pik3ca, Raf1, Stat3
KEGG:04020	Calcium signaling pathway	9	0.0217315	0.043463	Adrb2, Agtr1b, Atp2b1, Cysltr2, Itpr1, P2rx7, Plcb4, Stim1, Stim2
KEGG:05145	Toxoplasmosis	9	0.00048199	0.00282308	Casp3, Ifng, Il10, Itgb1, Jak2, Ly96, Map2k3, Map3k7, Stat3
KEGG:04061	Viral protein interaction with cytokine and cytokine receptor	9	0.00033884	0.0021373	Ccl5, Cxcr3, Cxcr5, Il10, Il20ra, Il2rb, Il6st, Tnfrsf1b, Xcl1
KEGG:04935	Growth hormone synthesis, secretion and action	9	0.000811836	0.00443804	Itpr1, Jak2, Map2k3, Pik3ca, Plcb4, Raf1, Shc3, Socs3, Stat3
KEGG:04611	Platelet activation	8	0.00521495	0.0203631	Fyn, Itga2, Itgb1, Itpr1, Lcp2, Pik3ca, Plcb4, Stim1
KEGG:04550	Signaling pathways regulating pluripotency of stem cells	8	0.0101178	0.0259268	Bmpr1b, Il6st, Jak2, Klf4, Lif, Pik3ca, Raf1, Stat3
KEGG:04668	TNF signaling pathway	8	0.00281529	0.0135796	Casp3, Ccl5, Lif, Map2k3, Map3k7, Pik3ca, Socs3, Tnfrsf1b
KEGG:05017	Spinocerebellar ataxia	7	0.00434918	0.0178316	Afg3l1, Atxn1, Itpr1, Pik3ca, Plcb4, Rbpj, Rora
KEGG:04750	Inflammatory mediator regulation of TRP channels	7	0.0188488	0.0406736	F2rl1, Il1r1, Itpr1, Map2k3, Pik3ca, Plcb4, Prkch
KEGG:04933	AGE-RAGE signaling pathway in diabetic complications	7	0.00574285	0.0204745	Agtr1b, Casp3, Jak2, Nfatc1, Pik3ca, Plcb4, Stat3
KEGG:04625	C-type lectin receptor signaling pathway	7	0.00995533	0.0272112	Casp1, Il10, Itpr1, Nfatc1, Nfatc2, Pik3ca, Raf1
KEGG:04071	Sphingolipid signaling pathway	7	0.0167391	0.0370974	Asah2, Fyn, Pik3ca, Plcb4, Raf1, S1pr1, S1pr4
KEGG:05133	Pertussis	6	0.00554047	0.0206509	Casp1, Casp3, Il10, Itgb1, Ly96, Nod1
KEGG:04917	Prolactin signaling pathway	6	0.00424637	0.0183264	Jak2, Pik3ca, Raf1, Shc3, Socs3, Stat3
KEGG:04662	B cell receptor signaling pathway	6	0.00799217	0.0234056	Dapp1, Lilrb4a, Nfatc1, Nfatc2, Pik3ca, Raf1
KEGG:04657	IL-17 signaling pathway	6	0.0130093	0.0323262	Casp3, Fosb, Ifng, Il17a, Il17ra, Map3k7
KEGG:04620	Toll-like receptor signaling pathway	6	0.0190383	0.0400292	Ccl5, Ifnar2, Ly96, Map2k3, Map3k7, Pik3ca
KEGG:05323	Rheumatoid arthritis	6	0.010009	0.0264754	Atp6v1g2, Atp6v1g3, Ccl5, Ctla4, Ifng, Il17a
KEGG:05014	Amyotrophic lateral sclerosis (ALS)	5	0.00771361	0.0243276	Casp1, Casp3, Map2k3, Nefl, Tnfrsf1b
KEGG:04924	Renin secretion	5	0.022917	0.0447428	Adrb2, Agtr1b, Ctsb, Itpr1, Plcb4
KEGG:05140	Leishmaniasis	5	0.0156927	0.0357446	Ifng, Il10, Itgb1, Jak2, Map3k7
KEGG:04664	Fc epsilon RI signaling pathway	5	0.0139505	0.0336452	Fyn, Lcp2, Map2k3, Pik3ca, Raf1
KEGG:05211	Renal cell carcinoma	5	0.0148044	0.0346846	Arnt2, Ets1, Pik3ca, Raf1, Rapgef1
KEGG:05143	African trypanosomiasis	4	0.00842303	0.0238168	F2rl1, Ifng, Il10, Plcb4

## Sheet: 178 M7-specific mDHSs
KEGG pathways - 178 genes with mDHSs in M7 only
ID	Term	No_of_genes	p-value	adj._p-value	Genes
KEGG:05321	Inflammatory bowel disease (IBD)	7	1.43635e-07	1.29271e-06	Ifng, Il10, Il1b, Il21, Maf, Rora, Smad3
KEGG:04659	Th17 cell differentiation	6	6.47046e-05	0.000194114	Ifng, Il1b, Il21, Rora, Smad3, Stat5b
KEGG:05140	Leishmaniasis	5	0.000102223	0.000230003	Ifng, Il10, Il1b, Itgb1, Prkcb
KEGG:05143	African trypanosomiasis	5	5.36987e-06	2.41644e-05	Apoa1, Ifng, Il10, Il1b, Prkcb
KEGG:00010	Glycolysis / Gluconeogenesis	3	0.0102963	0.0132381	Adh4, Hk2, Pfkm
KEGG:04115	p53 signaling pathway	3	0.0125544	0.0125544	Cd82, Ppm1d, Rchy1
KEGG:04520	Adherens junction	3	0.0125544	0.0125544	Fyn, Nectin1, Smad3
KEGG:04710	Circadian rhythm	3	0.0010874	0.00195732	Bhlhe40, Rora, Rorb
KEGG:05144	Malaria	3	0.00654538	0.00981808	Ifng, Il10, Il1b
KEGG:05230	Central carbon metabolism in cancer	3	0.0107271	0.012068	Gls, Hk2, Pfkm

## Sheet: m28 mDHS only
KEGG pathways - genes in M28 with mDHSs but not iDHSs
ID	Term	No_of_genes	p-value	adj._p-value	Genes
KEGG:04380	Osteoclast differentiation	8	0.000522542	0.00418033	Csf1, Fos, Fosb, Ifnar2, Lck, Lilrb4a, Map3k7, Socs3
KEGG:04620	Toll-like receptor signaling pathway	6	0.00307863	0.0123145	Ccl5, Fos, Ifnar2, Ly96, Map2k3, Map3k7
KEGG:04668	TNF signaling pathway	6	0.00589314	0.015715	Ccl5, Csf1, Fos, Map2k3, Map3k7, Socs3
KEGG:04061	Viral protein interaction with cytokine and cytokine receptor	5	0.0167501	0.0223334	Ccl1, Ccl5, Csf1, Il20ra, Il2rb
KEGG:04657	IL-17 signaling pathway	5	0.0101996	0.0203991	Fos, Fosb, Hsp90ab1, Il17ra, Map3k7
KEGG:05017	Spinocerebellar ataxia	5	0.0126639	0.0202623	Afg3l1, Atxn1l, Atxn2l, Kcnc3, Ulk1
KEGG:00513	Various types of N-glycan biosynthesis	3	0.0199033	0.0227466	B4galnt4, Dad1, Glt28d2

## Sheet: M28 iDHS only
KEGG pathways - genes in M28 with iDHSs but not mDHSs
ID	Term	No_of_genes	p-value	adj._p-value	Genes
KEGG:05200	Pathways in cancer	105	1.49574e-06	6.54385e-05	Adcy7, Adcy9, Apaf1, Araf, Axin2, Bbc3, Bcl2, Bcl2l11, Bcr, Bid, Birc2, Braf, Calm3, Camk2d, Camk2g, Casp8, Ccdc6, Ccnd2, Ccnd3, Ccne1, Cdc42, Cdkn2a, Cdkn2b, Cxcr4, Cycs, Egln3, Eml4, Fgf2, Fgf9, Foxo1, Gadd45g, Gna12, Gna13, Gnai3, Gnb5, Gng2, Gsta4, Gstp3, Hgf, Hif1a, Ifna2, Ifngr1, Ifngr2, Il12a, Il12rb2, Il15, Il15ra, Il23a, Il23r, Il2ra, Il4ra, Il6ra, Il7r, Itga3, Itga6, Itgav, Jak1, Jun, L…
KEGG:04010	MAPK signaling pathway	62	1.97561e-05	0.000432166	Araf, Braf, Cacnb4, Cdc42, Dusp1, Dusp10, Dusp2, Dusp4, Dusp5, Dusp7, Efna1, Erbb4, Ereg, Fgf2, Fgf9, Gadd45g, Gna12, Hgf, Hspa1b, Il1b, Insr, Irak4, Jun, Lamtor3, Map2k4, Map3k2, Map3k4, Map3k5, Map3k8, Map4k3, Mapk1, Mapk11, Mapk8, Mapkapk2, Max, Myc, Nfatc3, Nfkb1, Nr4a1, Pak2, Ppm1a, Ppp3ca, Ppp3r1, Prkcb, Ptpn5, Ptpn7, Rac1, Rap1a, Rapgef2, Rasa1, Rasa2, Relb, Rps6ka1, Rps6ka2, Rps6ka3, Rras…
KEGG:04151	PI3K-Akt signaling pathway	59	0.0133673	0.0334182	Bcl2, Bcl2l11, Ccnd2, Ccnd3, Ccne1, Creb3l2, Ddit4, Efna1, Eif4e, Erbb4, Ereg, Fgf2, Fgf9, Gnb5, Gng2, Hgf, Ifna2, Il2ra, Il4ra, Il6ra, Il7r, Insr, Itga3, Itga6, Itgav, Itgb6, Itgb8, Jak1, Lamc1, Lpar3, Lpar4, Lpar6, Magi2, Mapk1, Mcl1, Mdm2, Myb, Myc, Nfkb1, Nr4a1, Phlpp1, Pik3cd, Pik3cg, Pik3r1, Ppp2cb, Ppp2r1a, Ppp2r1b, Ppp2r3a, Ppp2r5a, Pten, Rac1, Rbl2, Rheb, Rxra, Sgk1, Sos1, Tnr, Ywhae, Yw…
KEGG:04144	Endocytosis	57	3.68581e-05	0.000460726	Acap2, Arap1, Arap2, Arap3, Arf1, Asap2, Bin1, Capza2, Cblb, Ccr5, Cdc42, Cltc, Cxcr4, Cyth1, Cyth3, Dnm3, Eea1, Ehd1, Ehd3, Ehd4, Epn2, Eps15, Eps15l1, H2-Q1, H2-T24, Hspa1b, Il2ra, Ist1, Izumo1r, Kif5b, Kif5c, Mdm2, Nedd4, Nedd4l, Pml, Psd4, Rab10, Rab11fip1, Rab11fip3, Rab22a, Rab7, Rnf41, Rufy1, Sh3gl1, Sh3gl3, Sh3glb1, Smad3, Smap1, Smap2, Tgfbr1, Tgfbr2, Traf6, Usp8, Vps26a, Vps37a, Washc1,…
KEGG:04060	Cytokine-cytokine receptor interaction	54	0.00262662	0.0090129	Acvr2a, Ccr1, Ccr4, Ccr5, Ccr6, Ccr7, Ccr8, Cd27, Cd4, Cd40lg, Crlf2, Cx3cr1, Cxcl11, Cxcl17, Cxcr4, Ifna2, Ifne, Ifngr1, Ifngr2, Ifnk, Il10rb, Il12a, Il12rb2, Il15, Il15ra, Il17f, Il18rap, Il1b, Il1r2, Il1rl2, Il20rb, Il21r, Il22, Il23a, Il23r, Il2ra, Il4ra, Il6ra, Il7r, Il9r, Mstn, Tgfbr1, Tgfbr2, Thpo, Tnfrsf14, Tnfrsf17, Tnfrsf18, Tnfrsf19, Tnfrsf4, Tnfsf10, Tnfsf11, Tnfsf13b, Tnfsf4, Tnfsf8
KEGG:05163	Human cytomegalovirus infection	52	0.000222741	0.00129933	Adcy7, Adcy9, Akap13, Bid, Calm3, Casp8, Ccr1, Ccr5, Cdkn2a, Creb3l2, Cxcr4, Cycs, Gna12, Gna13, Gnai3, Gnb5, Gng2, H2-Q1, H2-T24, Ifna2, Il10rb, Il1b, Il6ra, Itgav, Itpr2, Jak1, Mapk1, Mapk11, Mdm2, Myc, Nfatc3, Nfkb1, Nfkbia, Pdia3, Pik3cd, Pik3r1, Ppp3ca, Ppp3r1, Prkcb, Ptger1, Ptger2, Ptger4, Ptk2b, Rac1, Rb1, Rheb, Rock1, Rock2, Sos1, Tap2, Tbk1, Traf2
KEGG:05203	Viral carcinogenesis	49	0.00012436	0.000906794	Actn1, Actn4, Atp6v0d2, Casp8, Ccnd2, Ccnd3, Ccne1, Ccr4, Ccr5, Ccr8, Cdc42, Cdkn2a, Cdkn2b, Creb3l2, Dlg1, Dnaja3, Egr2, Egr3, Gsn, Gtf2a1, Gtf2e2, H2-Q1, H2-T24, H4f16, Hdac4, Hdac7, Jak1, Jun, Kat2b, Mad1l1, Mapk1, Mapkapk2, Mdm2, Nfkb1, Nfkbia, Pik3cd, Pik3r1, Pkm, Rac1, Rasa2, Rb1, Rbl2, Rel, Snd1, Snw1, Traf2, Usp7, Ywhae, Ywhaz
KEGG:05166	Human T-cell leukemia virus 1 infection	49	0.000588589	0.00271061	Adcy7, Adcy9, Anapc4, Ccnd2, Ccnd3, Ccne1, Cd3e, Cd4, Cdkn2a, Cdkn2b, Creb3l2, Dlg1, Egr2, Ets2, H2-Aa, H2-Q1, H2-T24, Il15, Il15ra, Il1r2, Il2ra, Itgal, Itgb2, Jak1, Jun, Kat2b, Mad1l1, Map2k4, Mapk1, Mapk8, Myc, Nfatc3, Nfkb1, Nfkbia, Nrp1, Pik3cd, Pik3r1, Ppp3ca, Ppp3r1, Pten, Pttg1, Rb1, Relb, Smad3, Smad4, Tgfbr1, Tgfbr2, Tspo, Vdac1
KEGG:05170	Human immunodeficiency virus 1 infection	49	0.0002647	0.00149427	Ap1b1, Ap1s2, Ap1s3, Bcl2, Bid, Calm3, Casp8, Ccnb1, Ccr5, Cd247, Cd3e, Cd4, Cfl2, Cxcr4, Cycs, Fbxw11, Gnai3, Gnb5, Gng2, H2-Q1, H2-T24, Ifna2, Irak4, Itpr2, Jun, Mapk1, Mapk11, Mapk8, Nfatc3, Nfkb1, Nfkbia, Pak2, Pak6, Pdia3, Pik3cd, Pik3r1, Plcg1, Ppp3ca, Ppp3r1, Prkcb, Ptk2b, Rac1, Rnf7, Tap2, Tbk1, Traf2, Traf6, Wee1, Wee2
KEGG:05132	Salmonella infection	49	3.38047e-05	0.000492986	Abi1, Acbd3, Actb, Arf1, Bcl2, Birc2, Brk1, Casp8, Cdc42, Cse1l, Cycs, Cyfip1, Cyfip2, Cyth1, Cyth3, Dync1i2, Dynlrb2, Exoc5, Il1b, Irak4, Jun, Klc1, Kpna1, Lef1, Map2k4, Mapk1, Mapk11, Mapk8, Myc, Naip1, Nfkb1, Nfkbia, Ptprc, Rab7, Rab7b, Rac1, Rhob, Ripk2, Rock2, Snx9, Tcf7, Tcf7l2, Tlr5, Tlr6, Tnfsf10, Traf2, Traf6, Txn1, Wasl
KEGG:05169	Epstein-Barr virus infection	48	0.000196065	0.0012254	Apaf1, Bcl2, Bcl2l11, Bid, Casp8, Ccnd2, Ccnd3, Ccne1, Cd247, Cd3e, Cr2, Cycs, Entpd1, Gadd45g, H2-Aa, H2-Q1, H2-T24, Ifna2, Ikbke, Irak4, Itgal, Jak1, Jun, Map2k4, Mapk11, Mapk8, Mdm2, Myc, Nedd4, Nfkb1, Nfkbia, Nfkbib, Pdia3, Pik3cd, Pik3r1, Polk, Psmc3, Rac1, Rb1, Relb, Snw1, Stat1, Tap2, Tbk1, Traf2, Traf6, Usp7, Vim
KEGG:05167	Kaposi sarcoma-associated herpesvirus infection	45	0.000485907	0.00229821	Atg14, Bid, Calm3, Casp8, Ccr1, Ccr4, Ccr5, Ccr8, Cd200r1, Cd86, Cycs, Fgf2, Gabarapl1, Gnb5, Gng2, H2-Q1, H2-T24, Hif1a, Ifna2, Ifngr1, Ikbke, Itpr2, Jak1, Jun, Map2k4, Mapk1, Mapk11, Mapk8, Mapkapk2, Myc, Nfatc3, Nfkb1, Nfkbia, Pik3cd, Pik3cg, Pik3r1, Plcg1, Ppp3ca, Ppp3r1, Rac1, Rb1, Rcan1, Stat1, Tbk1, Traf2
KEGG:04810	Regulation of actin cytoskeleton	45	0.000354064	0.00177032	Actb, Actn1, Actn4, Araf, Braf, Brk1, Cdc42, Cfl2, Cxcr4, Cyfip1, Cyfip2, Ezr, Fgd3, Fgf2, Fgf9, Gna12, Gna13, Gsn, Iqgap2, Itga3, Itga6, Itgal, Itgav, Itgb2, Itgb6, Itgb8, Lpar4, Mapk1, Msn, Pak2, Pak6, Pik3cd, Pik3r1, Pip4k2a, Ppp1r12a, Rac1, Rock1, Rock2, Rras2, Sos1, Spata13, Tmsb4x, Vav1, Vcl, Wasl
KEGG:04218	Cellular senescence	42	7.65026e-05	0.00070463	Calm3, Capn2, Ccnb1, Ccnd2, Ccnd3, Ccne1, Cdkn2a, Cdkn2b, E2f4, Fbxw11, Foxo1, Gadd45g, H2-Q1, H2-T24, Itpr2, Lin37, Mapk1, Mapk11, Mapkapk2, Mcu, Mdm2, Myc, Nfatc3, Nfkb1, Pik3cd, Pik3r1, Ppp3ca, Ppp3r1, Pten, Rassf5, Rb1, Rbl2, Rheb, Rras2, Smad3, Tgfbr1, Tgfbr2, Traf3ip2, Trpm7, Vdac1, Zfp36l1, Zfp36l2
KEGG:05205	Proteoglycans in cancer	40	0.00268228	0.0090269	Actb, Ank2, Araf, Braf, Camk2d, Camk2g, Cdc42, Erbb4, Ezr, Fgf2, Frs2, Hbegf, Hcls1, Hgf, Hif1a, Itgav, Itpr2, Mapk1, Mapk11, Mdm2, Msn, Myc, Nudt16l1, Pik3cd, Pik3r1, Plaur, Plcg1, Ppp1r12a, Prkcb, Ptch1, Rac1, Rock1, Rock2, Rras2, Sdc1, Smo, Sos1, Twist1, Twist2, Vav1
KEGG:04024	cAMP signaling pathway	40	0.00633343	0.0175929	Abcc4, Adcy7, Adcy9, Adora2a, Arap3, Atp1a1, Atp1b3, Braf, Calm3, Camk2d, Camk2g, Camk4, Creb3l2, Edn2, Gcg, Gip, Gnai3, Jun, Mapk1, Mapk8, Nfkb1, Nfkbia, Npy, Pde3b, Pde4b, Pik3cd, Pik3r1, Pln, Ppp1r12a, Ptch1, Ptger2, Rac1, Rap1a, Rapgef4, Rock1, Rock2, Rras2, Sstr2, Sucnr1, Vav1
KEGG:05152	Tuberculosis	40	0.000142237	0.00099566	Apaf1, Atp6v0d2, Bcl10, Bcl2, Bid, Calm3, Camk2d, Camk2g, Casp8, Cd74, Clec7a, Coro1a, Ctsd, Cycs, Eea1, H2-Aa, Ifna2, Ifngr1, Ifngr2, Il10rb, Il12a, Il1b, Il23a, Irak4, Itgb2, Jak1, Lsp1, Malt1, Mapk1, Mapk11, Mapk8, Nfkb1, Ppp3ca, Ppp3r1, Rab7, Ripk2, Stat1, Tlr1, Tlr6, Traf6
KEGG:04659	Th17 cell differentiation	39	3.19897e-11	5.5982e-09	Ahr, Cd247, Cd3e, Cd4, H2-Aa, Hif1a, Ifngr1, Ifngr2, Il17f, Il1b, Il21r, Il22, Il23a, Il23r, Il2ra, Il4ra, Il6ra, Irf4, Jak1, Jun, Mapk1, Mapk11, Mapk8, Nfatc3, Nfkb1, Nfkbia, Nfkbib, Plcg1, Ppp3ca, Ppp3r1, Prkcq, Rorc, Rxra, Smad3, Smad4, Stat1, Tgfbr1, Tgfbr2, Zap70
KEGG:04630	JAK-STAT signaling pathway	39	5.38567e-05	0.000554407	Aox2, Bcl2, Ccnd2, Ccnd3, Cish, Crlf2, Ifna2, Ifne, Ifngr1, Ifngr2, Ifnk, Il10rb, Il12a, Il12rb2, Il15, Il15ra, Il20rb, Il21r, Il22, Il23a, Il23r, Il2ra, Il4ra, Il6ra, Il7r, Il9r, Jak1, Mcl1, Myc, Pias2, Pik3cd, Pik3r1, Ptpn2, Socs1, Socs4, Socs5, Sos1, Stat1, Thpo
KEGG:05161	Hepatitis B	39	3.47679e-05	0.00046803	Apaf1, Araf, Bcl2, Bid, Braf, Casp8, Ccne1, Creb3l2, Cycs, Egr2, Egr3, Ifih1, Ifna2, Ikbke, Irak4, Jak1, Jun, Map2k4, Mapk1, Mapk11, Mapk8, Myc, Nfatc3, Nfkb1, Nfkbia, Pik3cd, Pik3r1, Prkcb, Ptk2b, Rb1, Smad3, Smad4, Sos1, Stat1, Tbk1, Tgfbr1, Tgfbr2, Traf6, Ywhaz
KEGG:04621	NOD-like receptor signaling pathway	38	0.0149325	0.0362943	Antxr2, Bcl2, Birc2, Casp8, Gabarapl1, Ifi204, Ifna2, Ikbke, Il1b, Irak4, Itpr2, Jak1, Jun, Mapk1, Mapk11, Mapk8, Mcu, Mefv, Naip1, Nampt, Nfkb1, Nfkbia, Nfkbib, Panx1, Prkcd, Ripk2, Rnasel, Stat1, Sugt1, Tank, Tbk1, Traf2, Traf6, Trp53bp1, Trpm7, Txn1, Vdac1, Ywhae
KEGG:04015	Rap1 signaling pathway	38	0.0160368	0.0379249	Actb, Adcy7, Adcy9, Adora2a, Adora2b, Apbb1ip, Arap3, Braf, Calm3, Cdc42, Efna1, Evl, Fgf2, Fgf9, Gnai3, Hgf, Insr, Itgal, Itgb2, Lpar3, Lpar4, Magi2, Mapk1, Mapk11, P2ry1, Pik3cd, Pik3r1, Plcg1, Prkcb, Prkd3, Rac1, Rap1a, Rapgef2, Rapgef4, Rassf5, Sipa1l1, Sipa1l2, Vav1
KEGG:04510	Focal adhesion	37	0.0085166	0.0232876	Actb, Actn1, Actn4, Bcl2, Birc2, Braf, Capn2, Ccnd2, Ccnd3, Cdc42, Hgf, Itga3, Itga6, Itgav, Itgb6, Itgb8, Jun, Lamc1, Mapk1, Mapk8, Pak2, Pak6, Pik3cd, Pik3r1, Ppp1r12a, Prkcb, Pten, Rac1, Rap1a, Rock1, Rock2, Shc4, Sos1, Tnr, Vav1, Vcl, Zyx
KEGG:05202	Transcriptional misregulation in cancer	37	0.00222126	0.00809835	Aff1, Atf1, Bcl11b, Bcl6, Bmp2k, Ccnd2, Cd86, Dot1l, Etv1, Etv5, Fli1, Foxo1, Fut8, Gadd45g, Hmga2, Hoxa11, Il1r2, Jmjd1c, Klf3, Ldb1, Max, Mdm2, Myc, Nfkb1, Nfkbiz, Nr4a3, Nsd2, Nupr1, Pbx3, Pml, Polk, Rel, Rxra, Six4, Supt3, Tfe3, Tgfbr2
KEGG:04141	Protein processing in endoplasmic reticulum	36	0.000483879	0.00235219	Amfr, Atf6, Bcl2, Capn2, Derl1, Dnaja2, Dnajc1, Dnajc3, Dnajc5b, Edem1, Eif2ak4, Hspa1b, Hspa4l, Man1a, Man1a2, Map3k5, Mapk8, Mbtps1, Nfe2l2, Os9, Pdia3, Rad23b, Sar1b, Sec31a, Sec63, Ssr3, Svip, Traf2, Tram1, Tusc3, Ube2d2b, Ube2g2, Ubqln1, Ubqln2, Uggt1, Wfs1
KEGG:05162	Measles	36	2.9185e-05	0.000510738	Adar, Apaf1, Bbc3, Bcl2, Bid, Casp8, Cblb, Ccnd2, Ccnd3, Ccne1, Cd3e, Cycs, Eif2ak4, Hspa1b, Ifih1, Ifna2, Ikbke, Il12a, Il1b, Il2ra, Irak4, Jak1, Jun, Mapk8, Msn, Nfkb1, Nfkbia, Nfkbib, Pik3cd, Pik3r1, Rack1, Rchy1, Slamf1, Stat1, Tbk1, Traf6
KEGG:04722	Neurotrophin signaling pathway	35	1.09546e-06	6.3902e-05	Arhgdib, Bcl2, Braf, Calm3, Camk2d, Camk2g, Camk4, Cdc42, Frs2, Irak3, Irak4, Jun, Map3k5, Mapk1, Mapk11, Mapk8, Mapkapk2, Nfkb1, Nfkbia, Nfkbib, Pik3cd, Pik3r1, Plcg1, Prkcd, Psen2, Rac1, Rap1a, Ripk2, Rps6ka1, Rps6ka2, Rps6ka3, Shc4, Sos1, Traf6, Ywhae
KEGG:04062	Chemokine signaling pathway	35	0.0215513	0.0465614	Adcy7, Adcy9, Braf, Ccr1, Ccr4, Ccr5, Ccr6, Ccr7, Ccr8, Cdc42, Cx3cr1, Cxcl11, Cxcr4, Dock2, Gnai3, Gnb5, Gng2, Mapk1, Nfkb1, Nfkbia, Nfkbib, Pik3cd, Pik3cg, Pik3r1, Prkcb, Prkcd, Ptk2b, Rac1, Rap1a, Rock1, Rock2, Shc4, Sos1, Stat1, Vav1
KEGG:04660	T cell receptor signaling pathway	34	4.63534e-08	4.05592e-06	Bcl10, Card11, Cblb, Cd247, Cd3e, Cd4, Cd40lg, Cd8b1, Cdc42, Dlg1, Jun, Malt1, Map3k8, Mapk1, Mapk11, Mapk8, Nck2, Nfatc3, Nfkb1, Nfkbia, Nfkbib, Pak2, Pak6, Pdcd1, Pik3cd, Pik3r1, Plcg1, Ppp3ca, Ppp3r1, Prkcq, Ptprc, Sos1, Vav1, Zap70
KEGG:05164	Influenza A	34	0.00240031	0.00857254	Actb, Adar, Apaf1, Bid, Casp8, Ccnd3, Cycs, Dnajc3, H2-Aa, Ifih1, Ifna2, Ifngr1, Ifngr2, Ikbke, Il12a, Il1b, Irak4, Jak1, Kpna1, Mapk1, Nfkb1, Nfkbia, Nfkbib, Pik3cd, Pik3r1, Pml, Prkcb, Prss2, Rnasel, Stat1, Tbk1, Tmprss4, Tnfsf10, Vdac1
KEGG:04068	FoxO signaling pathway	33	5.27147e-05	0.000576567	Araf, Bcl2l11, Bcl6, Braf, Ccnb1, Ccnd2, Ccng2, Cdkn2b, Foxo1, Gabarapl1, Gadd45g, Homer1, Il7r, Insr, Mapk1, Mapk11, Mapk8, Mdm2, Pik3cd, Pik3r1, Prkag2, Pten, Rag2, Rbl2, Sgk1, Smad3, Smad4, Sos1, Stk4, Tgfbr1, Tgfbr2, Tnfsf10, Usp7
KEGG:04360	Axon guidance	33	0.0152587	0.0365791	Ablim1, Camk2d, Camk2g, Cdc42, Cfl2, Cxcr4, Dpysl2, Efna1, Efnb2, Gnai3, Mapk1, Nck2, Nfatc3, Nrp1, Pak2, Pak6, Pik3cd, Pik3r1, Plcg1, Ppp3ca, Ppp3r1, Ptch1, Rac1, Rasa1, Rock1, Rock2, Sema4a, Sema4b, Sema4d, Sema4f, Sema6d, Smo, Srgap2
KEGG:04530	Tight junction	33	0.00450205	0.0140689	Actb, Actn1, Actn4, Actr3, Arhgap17, Arhgef18, Arhgef2, Cd1d2, Cdc42, Cldn10, Cldn5, Dlg1, Ezr, Hcls1, Igsf5, Jun, Map3k5, Mapk8, Mpp4, Msn, Nedd4, Nedd4l, Ppp2cb, Ppp2r1a, Ppp2r1b, Prkag2, Rac1, Rap1a, Rapgef2, Rock1, Rock2, Tuba8, Ybx3
KEGG:04210	Apoptosis	32	0.000267952	0.00146536	Actb, Apaf1, Bbc3, Bcl2, Bcl2l11, Bid, Birc2, Capn2, Casp6, Casp8, Cflar, Ctsc, Ctsd, Ctsk, Ctsz, Cycs, Gadd45g, Itpr2, Jun, Lmnb1, Map3k5, Mapk1, Mapk8, Mcl1, Nfkb1, Nfkbia, Parp1, Pik3cd, Pik3r1, Tnfsf10, Traf2, Tuba8
KEGG:05160	Hepatitis C	32	0.00464258	0.0142535	Apaf1, Araf, Bid, Braf, Casp8, Cflar, Cldn10, Cldn5, Cycs, Eif2ak4, Ifna2, Ikbke, Jak1, Mapk1, Myc, Nfkb1, Nfkbia, Pik3cd, Pik3r1, Ppp2cb, Ppp2r1a, Ppp2r1b, Rb1, Rnasel, Rxra, Sos1, Stat1, Tbk1, Traf2, Traf6, Ywhae, Ywhaz
KEGG:04625	C-type lectin receptor signaling pathway	32	4.2012e-06	0.000147042	Bcl10, Bcl3, Calm3, Casp8, Cblb, Clec7a, Egr2, Egr3, Ikbke, Il12a, Il1b, Il23a, Itpr2, Jun, Lsp1, Malt1, Mapk1, Mapk11, Mapk8, Mapkapk2, Mdm2, Nfatc3, Nfkb1, Nfkbia, Pik3cd, Pik3r1, Ppp3ca, Ppp3r1, Prkcd, Relb, Rras2, Stat1
KEGG:04071	Sphingolipid signaling pathway	32	4.09676e-05	0.000477955	Abcc1, Bcl2, Bid, Cers4, Cers6, Ctsd, Degs1, Gna12, Gna13, Gnai3, Map3k5, Mapk1, Mapk11, Mapk8, Nfkb1, Pik3cd, Pik3r1, Ppp2cb, Ppp2r1a, Ppp2r1b, Ppp2r3a, Ppp2r5a, Prkcb, Pten, Rac1, Rock1, Rock2, S1pr3, Sgms2, Sgpp1, Sptlc1, Traf2
KEGG:05225	Hepatocellular carcinoma	31	0.0228682	0.0476422	Actb, Araf, Arid1b, Arid2, Axin2, Braf, Cdkn2a, Gadd45g, Gsta4, Gstp3, Hgf, Lef1, Mapk1, Mgst2, Myc, Nfe2l2, Pik3cd, Pik3r1, Plcg1, Polk, Prkcb, Pten, Rb1, Shc4, Smad3, Smad4, Sos1, Tcf7, Tcf7l2, Tgfbr1, Tgfbr2
KEGG:05135	Yersinia infection	31	6.2441e-05	0.000607065	Actb, Actr3, Arhgef28, Cdc42, Il1b, Irak4, Jun, Map2k4, Mapk1, Mapk11, Mapk8, Mefv, Nfatc3, Nfkb1, Nfkbia, Pik3cd, Pik3r1, Plcg1, Ptk2b, Rac1, Rock1, Rock2, Rps6ka1, Rps6ka2, Rps6ka3, Tbk1, Traf2, Traf6, Vav1, Wasl, Zap70
KEGG:04140	Autophagy	30	0.00162524	0.00632039	Atg10, Atg14, Atg16l2, Atg4a, Bcl2, C9orf72, Cflar, Ctsd, Ddit4, Eif2ak4, Gabarapl1, Hif1a, Mapk1, Mapk8, Pik3cd, Pik3r1, Ppp2cb, Prkcd, Prkcq, Pten, Rab39b, Rab7, Rab7b, Rheb, Rras2, Sh3glb1, Tank, Tbk1, Traf6, Uvrag
KEGG:04919	Thyroid hormone signaling pathway	30	9.4984e-05	0.000791534	Actb, Atp1a1, Atp1b3, Dio2, Foxo1, Hif1a, Itgav, Kat2b, Mapk1, Mdm2, Med13, Med13l, Med17, Myc, Ncoa3, Notch2, Pfkfb2, Pik3cd, Pik3r1, Plcd4, Plcg1, Pln, Prkcb, Rcan1, Rheb, Rxra, Slc16a10, Stat1, Tbc1d4, Thrb
KEGG:04380	Osteoclast differentiation	29	0.000977836	0.00407432	Camk4, Ctsk, Fhl2, Fosl2, Gm9733, Ifngr1, Ifngr2, Il1b, Jak1, Jun, Mapk1, Mapk11, Mapk8, Ncf2, Nfkb1, Nfkbia, Pik3cd, Pik3r1, Ppp3ca, Ppp3r1, Rac1, Relb, Socs1, Stat1, Tgfbr1, Tgfbr2, Tnfsf11, Traf2, Traf6
KEGG:04120	Ubiquitin mediated proteolysis	29	0.00558566	0.0162915	Anapc4, Birc2, Cblb, Fbxw11, Herc3, Huwe1, Mdm2, Nedd4, Nedd4l, Nhlrc1, Pias2, Pml, Rchy1, Rhobtb2, Rnf7, Socs1, Traf6, Trip12, Uba3, Ube2d2b, Ube2f, Ube2g2, Ube2l3, Ube2l6, Ube2n, Ube2r2, Ube2z, Ubr5, Wwp2
KEGG:04670	Leukocyte transendothelial migration	29	0.000169707	0.00114226	Actb, Actn1, Actn4, Cd99l2, Cdc42, Cldn10, Cldn5, Cxcr4, Ezr, Gnai3, Itgal, Itgb2, Mapk11, Msn, Ncf2, Pik3cd, Pik3r1, Plcg1, Prkcb, Ptk2b, Rac1, Rap1a, Rapgef4, Rassf5, Rock1, Rock2, Thy1, Vav1, Vcl
KEGG:04650	Natural killer cell mediated cytotoxicity	29	0.000199184	0.00120197	Araf, Bid, Braf, Cd247, Cd48, Ifna2, Ifngr1, Ifngr2, Itgal, Itgb2, Klrb1c, Mapk1, Pik3cd, Pik3r1, Plcg1, Ppp3ca, Ppp3r1, Prkcb, Ptk2b, Rac1, Raet1d, Raet1e, Sh2d1a, Shc4, Sos1, Tnfsf10, Ulbp1, Vav1, Zap70
KEGG:04620	Toll-like receptor signaling pathway	28	2.03592e-05	0.000395874	Casp8, Cd80, Cd86, Ctsk, Cxcl11, Ifna2, Ikbke, Il12a, Il1b, Irak4, Jun, Map2k4, Map3k8, Mapk1, Mapk11, Mapk8, Nfkb1, Nfkbia, Pik3cd, Pik3r1, Rac1, Stat1, Tbk1, Tlr1, Tlr5, Tlr6, Tollip, Traf6
KEGG:04110	Cell cycle	28	0.00109791	0.00446822	Anapc4, Ccnb1, Ccnd2, Ccnd3, Ccne1, Cdc14a, Cdc14b, Cdc7, Cdk7, Cdkn2a, Cdkn2b, E2f4, Gadd45g, Mad1l1, Mdm2, Myc, Pttg1, Rb1, Rbl2, Sfn, Smad3, Smad4, Stag1, Stag2, Wee1, Wee2, Ywhae, Ywhaz
KEGG:05226	Gastric cancer	28	0.0192684	0.0426833	Abcb1a, Abcb1b, Araf, Axin2, Bcl2, Braf, Ccne1, Cdkn2b, Fgf2, Fgf9, Gadd45g, Hgf, Lef1, Mapk1, Myc, Pik3cd, Pik3r1, Polk, Rb1, Rxra, Shc4, Smad3, Smad4, Sos1, Tcf7, Tcf7l2, Tgfbr1, Tgfbr2
KEGG:05145	Toxoplasmosis	28	0.000111681	0.000849743	Bcl2, Birc2, Casp8, Ccr5, Cd40lg, Cycs, Gnai3, H2-Aa, Hspa1b, Ifngr1, Ifngr2, Igtp, Il10rb, Il12a, Irak4, Itga6, Jak1, Lamc1, Mapk1, Mapk11, Mapk8, Nfkb1, Nfkbia, Nfkbib, Pik3cg, Socs1, Stat1, Traf6
KEGG:05142	Chagas disease (American trypanosomiasis)	27	0.000100602	0.000800245	Casp8, Cd247, Cd3e, Cflar, Gna14, Gnai3, Ifngr1, Ifngr2, Il12a, Il1b, Irak4, Jun, Map2k4, Mapk1, Mapk11, Mapk8, Nfkb1, Nfkbia, Pik3cd, Pik3r1, Ppp2cb, Ppp2r1a, Ppp2r1b, Tgfbr1, Tgfbr2, Tlr6, Traf6
KEGG:00230	Purine metabolism	27	0.00975699	0.0258708	Adcy7, Adcy9, Adk, Adprm, Adss, Adssl1, Ak2, Ampd3, Enpp3, Entpd1, Entpd4, Fhit, Gucy1a1, Impdh1, Nt5c3, Nt5e, Ntpcr, Paics, Papss1, Pde3b, Pde4b, Pde6h, Pde7a, Pkm, Pnp2, Prps1l1, Rrm1
KEGG:04658	Th1 and Th2 cell differentiation	27	4.27483e-06	0.000124683	Cd247, Cd3e, Cd4, H2-Aa, Ifngr1, Ifngr2, Il12a, Il12rb2, Il2ra, Il4ra, Jak1, Jun, Maml3, Mapk1, Mapk11, Mapk8, Nfatc3, Nfkb1, Nfkbia, Nfkbib, Notch2, Plcg1, Ppp3ca, Ppp3r1, Prkcq, Stat1, Zap70
KEGG:05235	PD-L1 expression and PD-1 checkpoint pathway in cancer	26	1.71793e-05	0.000429484	Cd247, Cd3e, Cd4, Eml4, Hif1a, Ifngr1, Ifngr2, Jak1, Jun, Mapk1, Mapk11, Nfatc3, Nfkb1, Nfkbia, Nfkbib, Pdcd1, Pik3cd, Pik3r1, Plcg1, Ppp3ca, Ppp3r1, Prkcq, Pten, Stat1, Traf6, Zap70
KEGG:04114	Oocyte meiosis	26	0.0029946	0.00988782	Adcy7, Adcy9, Anapc4, Calm3, Camk2d, Camk2g, Ccnb1, Ccne1, Fbxw11, Itpr2, Mad1l1, Mapk1, Mapk11, Ppp2cb, Ppp2r1a, Ppp2r1b, Ppp2r5a, Ppp3ca, Ppp3r1, Pttg1, Rps6ka1, Rps6ka2, Rps6ka3, Spdye4c, Ywhae, Ywhaz
KEGG:05210	Colorectal cancer	26	1.71793e-05	0.000429484	Araf, Axin2, Bbc3, Bcl2, Bcl2l11, Braf, Cycs, Ereg, Gadd45g, Jun, Lef1, Mapk1, Mapk8, Msh6, Myc, Pik3cd, Pik3r1, Polk, Rac1, Smad3, Smad4, Sos1, Tcf7, Tcf7l2, Tgfbr1, Tgfbr2
KEGG:04070	Phosphatidylinositol signaling system	25	0.000334918	0.00172384	Calm3, Dgka, Dgkz, Impa2, Inpp1, Inpp4a, Inpp4b, Inpp5d, Inpp5f, Itpk1, Itpkb, Itpr2, Mtmr1, Mtmr7, Pi4kb, Pik3cd, Pik3r1, Pip4k2a, Pip4p1, Plcd4, Plcg1, Ppip5k2, Prkcb, Pten, Sacm1l
KEGG:05222	Small cell lung cancer	24	0.000305257	0.00161879	Apaf1, Bcl2, Birc2, Ccne1, Cdkn2b, Cycs, Fhit, Gadd45g, Itga3, Itga6, Itgav, Lamc1, Max, Myc, Nfkb1, Nfkbia, Pik3cd, Pik3r1, Polk, Pten, Rb1, Rxra, Traf2, Traf6
KEGG:00564	Glycerophospholipid metabolism	23	0.00193288	0.00735336	Adprm, Dgka, Dgkz, Etnk1, Gpat3, Gpcpd1, Gpd2, Lclat1, Lpcat1, Lpcat3, Lpgat1, Lpin1, Lpin2, Lypla2, Mboat1, Pgs1, Pisd, Pla2g12a, Pla2g6, Plaat3, Plb1, Pld3, Selenoi
KEGG:04012	ErbB signaling pathway	23	0.000187037	0.00121228	Abl2, Araf, Braf, Camk2d, Camk2g, Cblb, Erbb4, Ereg, Hbegf, Jun, Map2k4, Mapk1, Mapk8, Myc, Nck2, Pak2, Pak6, Pik3cd, Pik3r1, Plcg1, Prkcb, Shc4, Sos1
KEGG:04928	Parathyroid hormone synthesis, secretion and action	23	0.00623449	0.0178858	Adcy7, Adcy9, Akap13, Araf, Bcl2, Braf, Creb3l2, Gcm1, Gna12, Gna13, Gnai3, Hbegf, Itpr2, Kl, Mapk1, Mef2a, Mmp13, Nr4a2, Pde4b, Prkcb, Pth, Rxra, Tnfsf11
KEGG:04668	TNF signaling pathway	22	0.022761	0.0479901	Bag4, Bcl3, Birc2, Casp8, Cflar, Creb3l2, Ifi47, Il15, Il1b, Jun, Map2k4, Map3k5, Map3k8, Mapk1, Mapk11, Mapk8, Nfkb1, Nfkbia, Pgam5, Pik3cd, Pik3r1, Traf2
KEGG:04064	NF-kappa B signaling pathway	22	0.0206945	0.0452693	Bcl10, Bcl2, Birc2, Card11, Cd40lg, Cflar, Gadd45g, Il1b, Irak4, Malt1, Nfkb1, Nfkbia, Parp1, Plcg1, Prkcb, Prkcq, Relb, Tnfsf11, Tnfsf13b, Traf2, Traf6, Zap70
KEGG:04115	p53 signaling pathway	22	3.34962e-05	0.000532894	Apaf1, Bbc3, Bcl2, Bid, Casp8, Ccnb1, Ccnd2, Ccnd3, Ccne1, Ccng2, Cd82, Cdkn2a, Cycs, Gadd45g, Mdm2, Perp, Pten, Rchy1, Sesn1, Sesn3, Sfn, Siva1
KEGG:05215	Prostate cancer	22	0.00488362	0.014735	Araf, Bcl2, Braf, Ccne1, Creb3l2, Etv5, Foxo1, Gstp3, Il1r2, Lef1, Mapk1, Mdm2, Nfkb1, Nfkbia, Nkx3-1, Pik3cd, Pik3r1, Pten, Rb1, Sos1, Tcf7, Tcf7l2
KEGG:04931	Insulin resistance	22	0.0170005	0.0386375	Creb3l2, Foxo1, Gfpt2, Insr, Mapk8, Nfkb1, Nfkbia, Pik3cd, Pik3r1, Ppp1r3b, Prkag2, Prkcb, Prkcd, Prkcq, Pten, Ptpn1, Ptprf, Rps6ka1, Rps6ka2, Rps6ka3, Slc27a6, Tbc1d4
KEGG:04933	AGE-RAGE signaling pathway in diabetic complications	22	0.00626733	0.01769	Bcl2, Cdc42, F3, Foxo1, Il1b, Jun, Mapk1, Mapk11, Mapk8, Nfkb1, Pik3cd, Pik3r1, Plcd4, Plcg1, Prkcb, Prkcd, Rac1, Smad3, Smad4, Stat1, Tgfbr1, Tgfbr2
KEGG:05220	Chronic myeloid leukemia	20	0.000838263	0.0036674	Araf, Bcr, Braf, Cdkn2a, Gadd45g, Mapk1, Mdm2, Myc, Nfkb1, Nfkbia, Pik3cd, Pik3r1, Polk, Rb1, Shc4, Smad3, Smad4, Sos1, Tgfbr1, Tgfbr2
KEGG:05214	Glioma	19	0.00153857	0.00611933	Araf, Braf, Calm3, Camk2d, Camk2g, Camk4, Cdkn2a, Gadd45g, Mapk1, Mdm2, Pik3cd, Pik3r1, Plcg1, Polk, Prkcb, Pten, Rb1, Shc4, Sos1
KEGG:05212	Pancreatic cancer	19	0.00215212	0.00801322	Araf, Braf, Cdc42, Cdkn2a, Gadd45g, Jak1, Mapk1, Mapk8, Nfkb1, Pik3cd, Pik3r1, Polk, Rac1, Rb1, Smad3, Smad4, Stat1, Tgfbr1, Tgfbr2
KEGG:05321	Inflammatory bowel disease (IBD)	19	8.18187e-05	0.000715914	H2-Aa, Ifngr1, Ifngr2, Il12a, Il12rb2, Il17f, Il18rap, Il1b, Il21r, Il22, Il23a, Il23r, Il4ra, Jun, Nfkb1, Rorc, Smad3, Stat1, Tlr5
KEGG:04912	GnRH signaling pathway	19	0.0147588	0.0363774	Adcy7, Adcy9, Calm3, Camk2d, Camk2g, Cdc42, Hbegf, Itpr2, Jun, Map2k4, Map3k2, Map3k4, Mapk1, Mapk11, Mapk8, Prkcb, Prkcd, Ptk2b, Sos1
KEGG:04662	B cell receptor signaling pathway	19	0.00534086	0.0158415	Bcl10, Card11, Cr2, Inpp5d, Jun, Malt1, Mapk1, Nfatc3, Nfkb1, Nfkbia, Nfkbib, Pik3cd, Pik3r1, Ppp3ca, Ppp3r1, Prkcb, Rac1, Sos1, Vav1
KEGG:04666	Fc gamma R-mediated phagocytosis	19	0.0147588	0.0363774	Asap2, Bin1, Cdc42, Cfl2, Dock2, Gsn, Inpp5d, Mapk1, Marcks, Marcksl1, Pik3cd, Pik3r1, Pla2g6, Plcg1, Prkcb, Prkcd, Ptprc, Rac1, Vav1
KEGG:05140	Leishmaniasis	19	0.000612631	0.00274899	H2-Aa, Ifngr1, Ifngr2, Il12a, Il1b, Irak4, Itgb2, Jak1, Jun, Mapk1, Mapk11, Marcksl1, Ncf2, Nfkb1, Nfkbia, Nfkbib, Prkcb, Stat1, Traf6
KEGG:04520	Adherens junction	19	0.000898672	0.00383579	Actb, Actn1, Actn4, Cdc42, Insr, Lef1, Lmo7, Mapk1, Ptpn1, Ptprf, Rac1, Smad3, Smad4, Tcf7, Tcf7l2, Tgfbr1, Tgfbr2, Vcl, Wasl
KEGG:04914	Progesterone-mediated oocyte maturation	19	0.0147588	0.0363774	Adcy7, Adcy9, Anapc4, Araf, Braf, Ccnb1, Gnai3, Mad1l1, Mapk1, Mapk11, Mapk8, Pde3b, Pik3cd, Pik3r1, Rps6ka1, Rps6ka2, Rps6ka3, Spdye4c, Stk10
KEGG:00562	Inositol phosphate metabolism	18	0.00327207	0.0106039	Impa2, Inpp1, Inpp4a, Inpp4b, Inpp5d, Inpp5f, Itpk1, Itpkb, Mtmr1, Mtmr7, Pi4kb, Pik3cd, Pik3cg, Pip4k2a, Plcd4, Plcg1, Pten, Sacm1l
KEGG:04622	RIG-I-like receptor signaling pathway	17	0.00423773	0.0134837	Casp8, Ifih1, Ifna2, Ifne, Ifnk, Ikbke, Il12a, Mapk11, Mapk8, Nfkb1, Nfkbia, Nfkbib, Rnf125, Tank, Tbk1, Traf2, Traf6
KEGG:05133	Pertussis	17	0.01167	0.0300332	C1s2, Calm3, Cfl2, Gnai3, Hc, Il12a, Il1b, Il23a, Irak4, Irf8, Itgb2, Jun, Mapk1, Mapk11, Mapk8, Nfkb1, Traf6
KEGG:05223	Non-small cell lung cancer	17	0.00257091	0.00899817	Araf, Braf, Cdkn2a, Eml4, Fhit, Gadd45g, Mapk1, Pik3cd, Pik3r1, Plcg1, Polk, Prkcb, Rassf5, Rb1, Rxra, Sos1, Stk4
KEGG:04971	Gastric acid secretion	16	0.0218607	0.046654	Actb, Adcy7, Adcy9, Atp1a1, Atp1b3, Calm3, Camk2d, Camk2g, Car2, Ezr, Gnai3, Itpr2, Kcnj15, Kcnk10, Prkcb, Sstr2
KEGG:05211	Renal cell carcinoma	16	0.00868577	0.0233848	Araf, Braf, Cdc42, Egln3, Hgf, Hif1a, Jun, Mapk1, Pak2, Pak6, Pik3cd, Pik3r1, Rac1, Rap1a, Sos1, Tfe3
KEGG:04720	Long-term potentiation	15	0.0170779	0.0383158	Araf, Braf, Calm3, Camk2d, Camk2g, Camk4, Itpr2, Mapk1, Ppp3ca, Ppp3r1, Prkcb, Rap1a, Rps6ka1, Rps6ka2, Rps6ka3
KEGG:05213	Endometrial cancer	14	0.0108552	0.0283531	Araf, Axin2, Braf, Gadd45g, Lef1, Mapk1, Myc, Pik3cd, Pik3r1, Polk, Pten, Sos1, Tcf7, Tcf7l2
KEGG:05134	Legionellosis	14	0.0168721	0.0388502	Apaf1, Arf1, Casp8, Cycs, Hbs1l, Hspa1b, Il12a, Il1b, Itgb2, Naip1, Nfkb1, Nfkbia, Sar1b, Tlr5
KEGG:05216	Thyroid cancer	10	0.0133515	0.0338624	Braf, Ccdc6, Gadd45g, Lef1, Mapk1, Myc, Polk, Rxra, Tcf7, Tcf7l2
KEGG:04960	Aldosterone-regulated sodium reabsorption	10	0.0161393	0.0376583	Atp1a1, Atp1b3, Insr, Mapk1, Nedd4l, Pik3cd, Pik3r1, Prkcb, Sfn, Sgk1

## Sheet: m28 iDHS and mDHS 
KEGG pathways - genes in M28 with iDHSs and mDHSs
ID	Term	No_of_genes	p-value	adj._p-value	Genes
KEGG:05200	Pathways in cancer	29	6.22718e-06	2.90602e-05	Agtr1b, Casp3, Cdk6, Cebpa, Ets1, Fas, Fasl, Gstt2, Hsp90aa1, Ifng, Il2, Il6st, Itga2, Itgb1, Jak2, Lamc2, Pik3ca, Plcb4, Pmaip1, Prkacb, Prkca, Raf1, Ralgds, Rasgrp1, Runx1, Stat3, Stat4, Tpm3, Traf5
KEGG:05205	Proteoglycans in cancer	19	1.1048e-07	7.73359e-07	Casp3, Cd44, Fas, Fasl, Gpc1, Iqgap1, Itga2, Itgb1, Itpr1, Mapk14, Mir21a, Pdcd4, Pik3ca, Prkacb, Prkca, Raf1, Stat3, Tiam1, Vav3
KEGG:04060	Cytokine-cytokine receptor interaction	19	2.68568e-05	0.000102544	Cxcr3, Cxcr5, Fas, Fasl, Ifng, Il10, Il17a, Il1r1, Il1rl1, Il2, Il21, Il6st, Lif, Lta, Tnfrsf1b, Tnfrsf8, Tnfrsf9, Tnfsf14, Xcl1
KEGG:04010	MAPK signaling pathway	17	0.000256766	0.000490189	Cacng6, Casp3, Dusp6, Fas, Fasl, Il1r1, Map4k1, Map4k4, Mapk14, Nfatc1, Ppp3cc, Prkacb, Prkca, Raf1, Rasgrp1, Tab2, Taok3
KEGG:04660	T cell receptor signaling pathway	17	7.33846e-11	1.54108e-09	Cd28, Ctla4, Fyn, Icos, Ifng, Il10, Il2, Itk, Lcp2, Mapk14, Nfatc1, Nfatc2, Pik3ca, Ppp3cc, Raf1, Rasgrp1, Vav3
KEGG:05165	Human papillomavirus infection	17	0.00252207	0.00320991	Atp6v1g2, Atp6v1g3, Casp3, Cdk6, Fas, Fasl, Irf1, Itga2, Itga4, Itgb1, Lamc2, Maml2, Pik3ca, Ppp2r5c, Prkacb, Raf1, Rbpj
KEGG:05163	Human cytomegalovirus infection	17	4.50993e-05	0.000126278	Casp3, Cdk6, Fas, Fasl, Il1r1, Itpr1, Mapk14, Nfatc1, Nfatc2, Pik3ca, Plcb4, Ppp3cc, Prkacb, Prkca, Raf1, Stat3, Traf5
KEGG:04659	Th17 cell differentiation	17	6.24644e-11	2.62351e-09	Gata3, Hsp90aa1, Ifng, Il17a, Il1r1, Il2, Il21, Il6st, Jak2, Mapk14, Nfatc1, Nfatc2, Ppp3cc, Rora, Runx1, Stat3, Tbx21
KEGG:05167	Kaposi sarcoma-associated herpesvirus infection	15	9.45923e-05	0.000233699	Casp3, Cdk6, Fas, Il6st, Itpr1, Jak2, Mapk14, Nfatc1, Nfatc2, Pik3ca, Pik3r5, Ppp3cc, Prex1, Raf1, Stat3
KEGG:04062	Chemokine signaling pathway	15	2.9652e-05	0.000103782	Cxcr3, Cxcr5, Elmo1, Itk, Jak2, Pik3ca, Pik3r5, Plcb4, Prex1, Prkacb, Raf1, Stat3, Tiam1, Vav3, Xcl1
KEGG:05135	Yersinia infection	15	5.66072e-08	4.75501e-07	Arf6, Casp1, Fyb, Il10, Il2, Itga4, Itgb1, Lcp2, Mapk14, Nfatc1, Nfatc2, Pik3ca, Tab2, Vav3, Wipf1
KEGG:05170	Human immunodeficiency virus 1 infection	14	0.000764761	0.00114714	Casp3, Fas, Fasl, Itpr1, Mapk14, Nfatc1, Nfatc2, Pik3ca, Ppp3cc, Prkca, Raf1, Tab2, Tnfrsf1b, Traf5
KEGG:04621	NOD-like receptor signaling pathway	14	0.00024972	0.00049944	Casp1, Casp4, Casr, Ctsb, Gbp3, Hsp90aa1, Itpr1, Mapk14, Nek7, Plcb4, Pstpip1, Tab2, Tnfaip3, Traf5
KEGG:04650	Natural killer cell mediated cytotoxicity	14	2.49381e-07	1.49629e-06	Casp3, Fas, Fasl, Fyn, Gzmb, Ifng, Lcp2, Nfatc1, Nfatc2, Pik3ca, Ppp3cc, Prkca, Raf1, Vav3
KEGG:04658	Th1 and Th2 cell differentiation	14	5.23413e-09	5.49584e-08	Gata3, Ifng, Il2, Jak2, Maf, Maml2, Mapk14, Nfatc1, Nfatc2, Ppp3cc, Rbpj, Runx3, Stat4, Tbx21
KEGG:05206	MicroRNAs in cancer	13	0.0163932	0.0167931	Casp3, Cd44, Cdk6, Ezh2, Mir101b, Mir146, Mir21a, Mir29b-1, Pdcd4, Pik3ca, Prkca, Raf1, Stat3
KEGG:04015	Rap1 signaling pathway	13	0.000874955	0.00122494	Fyb, Itgb1, Lcp2, Mapk14, Pik3ca, Plcb4, Prkca, Raf1, Ralgds, Rapgef1, Rapgef5, Tiam1, Vav3
KEGG:05161	Hepatitis B	13	5.63778e-05	0.000147992	Casp3, Fas, Fasl, Jak2, Mapk14, Nfatc1, Nfatc2, Pik3ca, Prkca, Raf1, Stat3, Stat4, Tab2
KEGG:04072	Phospholipase D signaling pathway	12	0.000105552	0.000246288	Agpat4, Agtr1b, Arf6, Cyth4, Dgki, Fyn, Pik3ca, Pik3r5, Plcb4, Prkca, Raf1, Ralgds
KEGG:05132	Salmonella infection	12	0.00338239	0.00417824	Arf6, Casp1, Casp3, Casp4, Cyth4, Hsp90aa1, Mapk14, Myh9, Raf1, Rhoh, S100a10, Tab2
KEGG:05235	PD-L1 expression and PD-1 checkpoint pathway in cancer	12	4.41427e-07	2.31749e-06	Batf, Cd28, Ifng, Jak2, Mapk14, Nfatc1, Nfatc2, Pik3ca, Ppp3cc, Raf1, Rasgrp1, Stat3
KEGG:05169	Epstein-Barr virus infection	12	0.00466642	0.00544416	Casp3, Cd44, Cdk6, Fas, Mapk14, Pik3ca, Rbpj, Runx3, Stat3, Tab2, Tnfaip3, Traf5
KEGG:04022	cGMP-PKG signaling pathway	12	0.000426571	0.000716639	Adrb2, Agtr1b, Atp2b1, Atp2b4, Itpr1, Nfatc1, Nfatc2, Pik3r5, Plcb4, Ppp3cc, Raf1, Rgs2
KEGG:05321	Inflammatory bowel disease (IBD)	12	5.15751e-09	7.22051e-08	Gata3, Ifng, Il10, Il17a, Il2, Il21, Maf, Nfatc1, Rora, Stat3, Stat4, Tbx21
KEGG:04261	Adrenergic signaling in cardiomyocytes	12	0.000127749	0.000268274	Adrb2, Agtr1b, Atp2b1, Atp2b4, Cacng6, Mapk14, Pik3r5, Plcb4, Ppp2r5c, Prkacb, Prkca, Tpm3
KEGG:04611	Platelet activation	12	1.85843e-05	7.80542e-05	Fyn, Itga2, Itgb1, Itpr1, Lcp2, Mapk14, Pik3ca, Pik3r5, Plcb4, Prkacb, Rasgrp1, Stim1
KEGG:04014	Ras signaling pathway	12	0.00517218	0.00571662	Arf6, Ets1, Fasl, Pik3ca, Prkacb, Prkca, Raf1, Ralgds, Rapgef5, Rasgrp1, Shoc2, Tiam1
KEGG:04625	C-type lectin receptor signaling pathway	11	3.37005e-05	0.000108879	Casp1, Il10, Il2, Irf1, Itpr1, Mapk14, Nfatc1, Nfatc2, Pik3ca, Ppp3cc, Raf1
KEGG:04630	JAK-STAT signaling pathway	11	0.00102609	0.00139019	Ifng, Il10, Il2, Il21, Il6st, Jak2, Lif, Pik3ca, Raf1, Stat3, Stat4
KEGG:04020	Calcium signaling pathway	11	0.00341469	0.00409763	Adrb2, Agtr1b, Atp2b1, Atp2b4, Itpr1, Plcb4, Ppp3cc, Prkacb, Prkca, Stim1, Stim2
KEGG:05164	Influenza A	11	0.00107818	0.00141511	Casp1, Casp3, Cdk6, Fas, Fasl, Ifng, Jak2, Pik3ca, Plg, Prkca, Raf1
KEGG:04921	Oxytocin signaling pathway	11	0.00054694	0.000850795	Cacng6, Itpr1, Nfatc1, Nfatc2, Pik3r5, Plcb4, Ppp3cc, Prkacb, Prkca, Raf1, Rgs2
KEGG:05162	Measles	11	0.000325593	0.000594561	Casp3, Cd28, Cdk6, Eif3h, Fas, Fasl, Il2, Pik3ca, Stat3, Tab2, Tnfaip3
KEGG:04668	TNF signaling pathway	11	3.66268e-05	0.00010988	Casp3, Fas, Irf1, Lif, Lta, Mapk14, Pik3ca, Tab2, Tnfaip3, Tnfrsf1b, Traf5
KEGG:04210	Apoptosis	10	0.000818771	0.00118581	Casp3, Ctsb, Fas, Fasl, Gzmb, Itpr1, Pik3ca, Pmaip1, Ptpn13, Raf1
KEGG:05145	Toxoplasmosis	10	0.000126985	0.000280704	Casp3, Ifng, Il10, Itgb1, Jak2, Lamc2, Mapk14, Pik3r5, Stat3, Tab2
KEGG:04510	Focal adhesion	10	0.0125107	0.0131363	Fyn, Itga2, Itga4, Itgb1, Lamc2, Pik3ca, Prkca, Raf1, Rapgef1, Vav3
KEGG:04380	Osteoclast differentiation	10	0.000508596	0.000821579	Fyn, Ifng, Il1r1, Lcp2, Mapk14, Nfatc1, Nfatc2, Pik3ca, Ppp3cc, Tab2
KEGG:04071	Sphingolipid signaling pathway	10	0.000394728	0.000690774	Fyn, Mapk14, Nsmaf, Pik3ca, Plcb4, Ppp2r5c, Prkca, Raf1, S1pr1, Sgms1
KEGG:04360	Axon guidance	10	0.00639578	0.00688776	Fyn, Itgb1, Nfatc2, Pik3ca, Plxnc1, Ppp3cc, Prkca, Raf1, Rgs3, Sema7a
KEGG:04217	Necroptosis	10	0.00485699	0.00551334	Casp1, Fas, Fasl, Hsp90aa1, Ifng, Jak2, Stat3, Stat4, Tnfaip3, Traf5
KEGG:04810	Regulation of actin cytoskeleton	10	0.0210352	0.0210352	Diaph3, Iqgap1, Itga2, Itga4, Itgb1, Myh9, Pik3ca, Raf1, Tiam1, Vav3

## Sheet: M28 dDHS only
KEGG pathways - genes in M28 with dDHSs
ID	Term	No_of_genes	p-value	adj._p-value	Genes
KEGG:04144	Endocytosis	25	4.53697e-06	0.000553511	Ap2b1, Arf2, Clta, Dnm2, Grk2, Grk6, H2-D1, H2-T10, H2-T22, Hspa1a, Hspa8, Igf1r, Igf2r, Ldlrap1, Mvb12b, Pdcd6ip, Pip5k1c, Psd2, Rab35, Rab8a, Snf8, Snx32, Vps26b, Vps37b, Vps37c
KEGG:04210	Apoptosis	13	0.000712703	0.0289832	Ctss, Daxx, Ikbkb, Itpr3, Lmna, Map3k14, Prf1, Tnf, Tnfrsf10b, Tnfrsf1a, Traf1, Tuba1a, Tuba1c
KEGG:04650	Natural killer cell mediated cytotoxicity	12	0.000604844	0.0368955	Grb2, H2-D1, Klra3, Klra9, Klrk1, Plcg2, Prf1, Ptpn11, Rac2, Sh3bp2, Tnf, Tnfrsf10b

## Sheet: 784 Tem CXCR5neg DHS
KEGG pathways - 784 Tem DHS - CXCR5 negative
ID	Term	No_of_genes	p-value	adj._p-value	Genes
KEGG:05200	Pathways in cancer	28	9.02841e-05	0.000779727	Arnt2, Bcl2l11, Ccdc6, Ifngr1, Igf1r, Il2rb, Il6, Il6st, Il7r, Itga2, Itgb1, Jun, Lamc2, Lef1, Notch2, Prkacb, Raf1, Rara, Rasgrp1, Rb1, Rps6ka5, Rxra, Smad3, Stat4, Stat5b, Tgfbr1, Tgfbr2, Wnt11
KEGG:04151	PI3K-Akt signaling pathway	19	0.000908544	0.00454272	Bcl2l11, Creb1, Ddit4, Igf1r, Il2rb, Il6, Il7r, Itga1, Itga2, Itga4, Itgb1, Itgb3, Lamc2, Raf1, Rbl2, Rptor, Rxra, Sgk1, Ywhaq
KEGG:04060	Cytokine-cytokine receptor interaction	18	0.000275006	0.00200966	Acvr2a, Bmp10, Ccr1, Ccr3, Ccr5, Cxcl9, Ifngr1, Il10, Il1rl1, Il2rb, Il6, Il6st, Il7r, Tgfbr1, Tgfbr2, Tnfrsf1b, Tnfsf10, Tnfsf14
KEGG:05165	Human papillomavirus infection	17	0.0062503	0.0179933	Creb1, Ikbke, Irf1, Itga1, Itga2, Itga4, Itgb1, Itgb3, Lamc2, Notch2, Prkacb, Prkcz, Raf1, Rb1, Rbl2, Rbpj, Wnt11
KEGG:04659	Th17 cell differentiation	15	1.77947e-08	1.6905e-06	Gata3, Ifngr1, Il2rb, Il6, Il6st, Jun, Prkcq, Rara, Rorc, Rxra, Smad3, Stat5b, Tbx21, Tgfbr1, Tgfbr2
KEGG:05161	Hepatitis B	14	3.4232e-05	0.000542006	Creb1, Ikbke, Il6, Jun, Map3k7, Ptk2b, Raf1, Rb1, Smad3, Stat4, Stat5b, Tgfbr1, Tgfbr2, Ywhaq
KEGG:05202	Transcriptional misregulation in cancer	14	0.00013706	0.00108506	Arnt2, Cd86, Dusp6, H3f3a, Igf1r, Il2rb, Il6, Itgam, Maf, Mllt3, Rara, Runx2, Rxra, Tgfbr2
KEGG:04010	MAPK signaling pathway	13	0.025334	0.04541	Cacnb4, Cacng6, Dusp6, Igf1r, Jun, Map3k7, Map4k4, Prkacb, Raf1, Rasgrp1, Rps6ka5, Tgfbr1, Tgfbr2
KEGG:05205	Proteoglycans in cancer	13	0.0013377	0.00552528	Cd44, Gpc1, Igf1r, Iqgap1, Itga2, Itgb1, Itgb3, Itpr2, Ppp1r12a, Prkacb, Raf1, Tiam1, Wnt11
KEGG:04068	FoxO signaling pathway	13	1.50884e-05	0.00028668	Bcl2l11, Igf1r, Il10, Il6, Il7r, Raf1, Rbl2, S1pr4, Sgk1, Smad3, Tgfbr1, Tgfbr2, Tnfsf10
KEGG:05167	Kaposi sarcoma-associated herpesvirus infection	13	0.00241165	0.00954613	Ccr1, Ccr3, Ccr5, Cd86, Creb1, Ifngr1, Ikbke, Il6, Il6st, Itpr2, Jun, Raf1, Rb1
KEGG:05163	Human cytomegalovirus infection	12	0.0203018	0.0385733	Akap13, Ccr1, Ccr3, Ccr5, Creb1, Il6, Itgb3, Itpr2, Prkacb, Ptk2b, Raf1, Rb1
KEGG:05166	Human T-cell leukemia virus 1 infection	12	0.0157497	0.0325265	Anapc7, Creb1, Il2rb, Il6, Jun, Nfyb, Prkacb, Rb1, Smad3, Stat5b, Tgfbr1, Tgfbr2
KEGG:04660	T cell receptor signaling pathway	12	6.21275e-06	0.000147553	Ctla4, Icos, Il10, Itk, Jun, Lcp2, Map3k7, Nck2, Prkcq, Ptprc, Raf1, Rasgrp1
KEGG:04658	Th1 and Th2 cell differentiation	12	1.01085e-06	4.80155e-05	Gata3, Ifngr1, Il2rb, Jun, Maf, Notch2, Prkcq, Rbpj, Runx3, Stat4, Stat5b, Tbx21
KEGG:05203	Viral carcinogenesis	12	0.00993702	0.0242056	Ccr3, Ccr5, Creb1, Il6st, Jun, Prkacb, Rb1, Rbl2, Rbpj, Sp100, Stat5b, Ywhaq
KEGG:04611	Platelet activation	12	4.49668e-05	0.00053398	Apbb1ip, Itga2, Itgb1, Itgb3, Itpr2, Lcp2, P2ry12, Ppp1r12a, Prkacb, Prkcz, Rasgrp1, Stim1
KEGG:04144	Endocytosis	12	0.0292413	0.0496057	Acap2, Arf6, Capzb, Ccr5, Igf1r, Il2rb, Prkcz, Smad3, Tgfbr1, Tgfbr2, Vps26b, Vps37c
KEGG:04062	Chemokine signaling pathway	12	0.00296507	0.01006	Ccr1, Ccr3, Ccr5, Cxcl9, Elmo1, Itk, Prkacb, Prkcz, Ptk2b, Raf1, Stat5b, Tiam1
KEGG:05132	Salmonella infection	11	0.0172738	0.0349151	Arf6, Exoc4, Il6, Jun, Lef1, Map3k7, Myo6, Nod1, Ptprc, Raf1, Tnfsf10
KEGG:04024	cAMP signaling pathway	11	0.0147871	0.0312173	Adora2a, Adrb2, Atp1a4, Atp2a3, Creb1, Jun, Ppp1r12a, Prkacb, Raf1, Sucnr1, Tiam1
KEGG:04061	Viral protein interaction with cytokine and cytokine receptor	11	3.49298e-05	0.000474047	Ccr1, Ccr3, Ccr5, Cxcl9, Il10, Il2rb, Il6, Il6st, Tnfrsf1b, Tnfsf10, Tnfsf14
KEGG:04510	Focal adhesion	11	0.00861542	0.0227351	Igf1r, Itga1, Itga2, Itga4, Itgb1, Itgb3, Jun, Lamc2, Ppp1r12a, Raf1, Zyx
KEGG:04015	Rap1 signaling pathway	11	0.0143241	0.0309271	Adora2a, Apbb1ip, Igf1r, Itgam, Itgb1, Itgb3, Lcp2, Prkcz, Raf1, Rap1gap, Tiam1
KEGG:04514	Cell adhesion molecules (CAMs)	11	0.00290526	0.0106154	Cd2, Cd6, Cd86, Cldn14, Ctla4, Icam2, Icos, Itga4, Itgam, Itgb1, Ptprc
KEGG:05169	Epstein-Barr virus infection	11	0.0225202	0.0411427	Bcl2l11, Cd44, Entpd1, Ikbke, Il6, Jun, Map3k7, Rb1, Rbpj, Runx3, Tnfaip3
KEGG:04022	cGMP-PKG signaling pathway	10	0.00893855	0.0229503	Adora3, Adrb2, Atp1a4, Atp2a3, Creb1, Itpr2, Kcnj8, Ppp1r12a, Prkce, Raf1
KEGG:04218	Cellular senescence	10	0.0138902	0.0306877	Hipk1, Il6, Itpr2, Raf1, Rb1, Rbl2, Smad3, Tgfbr1, Tgfbr2, Zfp36l2
KEGG:04650	Natural killer cell mediated cytotoxicity	10	0.000501995	0.00264942	Icam2, Ifngr1, Klra1, Klra9, Klrb1c, Klrk1, Lcp2, Ptk2b, Raf1, Tnfsf10
KEGG:04640	Hematopoietic cell lineage	10	9.0046e-05	0.000855437	Cd2, Cd44, Cd7, Il6, Il7r, Itga1, Itga2, Itga4, Itgam, Itgb3
KEGG:05321	Inflammatory bowel disease (IBD)	10	1.39953e-06	4.43183e-05	Gata3, Ifngr1, Il10, Il6, Jun, Maf, Rorc, Smad3, Stat4, Tbx21
KEGG:05412	Arrhythmogenic right ventricular cardiomyopathy (ARVC)	9	8.97623e-05	0.000947491	Atp2a3, Cacnb4, Cacng6, Itga1, Itga2, Itga4, Itgb1, Itgb3, Lef1
KEGG:05410	Hypertrophic cardiomyopathy (HCM)	9	0.000326069	0.00206511	Atp2a3, Cacnb4, Cacng6, Il6, Itga1, Itga2, Itga4, Itgb1, Itgb3
KEGG:05135	Yersinia infection	9	0.00252725	0.00960353	Arf6, Il10, Il6, Itga4, Itgb1, Jun, Lcp2, Map3k7, Ptk2b
KEGG:05414	Dilated cardiomyopathy (DCM)	9	0.00041583	0.00246899	Atp2a3, Cacnb4, Cacng6, Itga1, Itga2, Itga4, Itgb1, Itgb3, Prkacb
KEGG:04630	JAK-STAT signaling pathway	9	0.0181579	0.0359376	Ifngr1, Il10, Il2rb, Il6, Il6st, Il7r, Raf1, Stat4, Stat5b
KEGG:04261	Adrenergic signaling in cardiomyocytes	9	0.0110965	0.0263543	Adrb2, Atp1a4, Atp2a3, Cacnb4, Cacng6, Creb1, Crem, Prkacb, Rps6ka5
KEGG:04928	Parathyroid hormone synthesis, secretion and action	9	0.00107093	0.0050869	Akap13, Creb1, Gata3, Itpr2, Prkacb, Pth1r, Raf1, Runx2, Rxra
KEGG:04668	TNF signaling pathway	8	0.00583786	0.0173312	Creb1, Il6, Irf1, Jun, Map3k7, Rps6ka5, Tnfaip3, Tnfrsf1b
KEGG:04380	Osteoclast differentiation	8	0.0120289	0.0278717	Creb1, Ifngr1, Itgb3, Jun, Lcp2, Map3k7, Tgfbr1, Tgfbr2
KEGG:04512	ECM-receptor interaction	8	0.00122177	0.00552706	Cd44, Cd47, Itga1, Itga2, Itga4, Itgb1, Itgb3, Lamc2
KEGG:05226	Gastric cancer	8	0.0283765	0.0490139	Lef1, Raf1, Rb1, Rxra, Smad3, Tgfbr1, Tgfbr2, Wnt11
KEGG:04520	Adherens junction	8	0.000286714	0.00194556	Igf1r, Iqgap1, Lef1, Map3k7, Ptpn1, Smad3, Tgfbr1, Tgfbr2
KEGG:04933	AGE-RAGE signaling pathway in diabetic complications	8	0.00294447	0.0103602	Il6, Jun, Prkce, Prkcz, Smad3, Stat5b, Tgfbr1, Tgfbr2
KEGG:05133	Pertussis	8	0.000458493	0.00256217	Il10, Il6, Irf1, Irf8, Itgam, Itgb1, Jun, Nod1
KEGG:04910	Insulin signaling pathway	8	0.0204789	0.0381469	Acacb, Prkacb, Prkcz, Ptpn1, Pygl, Raf1, Rhoq, Rptor
KEGG:04926	Relaxin signaling pathway	8	0.0125671	0.0284256	Creb1, Jun, Prkacb, Prkcz, Raf1, Rln1, Tgfbr1, Tgfbr2
KEGG:04931	Insulin resistance	8	0.0049684	0.0157333	Acacb, Creb1, Il6, Prkce, Prkcq, Prkcz, Ptpn1, Pygl
KEGG:04919	Thyroid hormone signaling pathway	8	0.00753876	0.0204623	Atp1a4, Atp2a3, Itgb3, Med30, Notch2, Prkacb, Raf1, Rxra
KEGG:04625	C-type lectin receptor signaling pathway	7	0.0183291	0.035536	Ikbke, Il10, Il6, Irf1, Itpr2, Jun, Raf1
KEGG:05210	Colorectal cancer	7	0.0051941	0.0159174	Bcl2l11, Jun, Lef1, Raf1, Smad3, Tgfbr1, Tgfbr2
KEGG:05140	Leishmaniasis	7	0.00129544	0.00559393	Ifngr1, Il10, Itga4, Itgam, Itgb1, Jun, Map3k7
KEGG:05220	Chronic myeloid leukemia	6	0.0098064	0.024516	Raf1, Rb1, Smad3, Stat5b, Tgfbr1, Tgfbr2
KEGG:05221	Acute myeloid leukemia	6	0.00662097	0.0184998	Dusp6, Itgam, Lef1, Raf1, Rara, Stat5b
KEGG:04672	Intestinal immune network for IgA production	5	0.00318515	0.0104341	Cd86, Icos, Il10, Il6, Itga4
KEGG:04920	Adipocytokine signaling pathway	5	0.0278968	0.0490777	Acacb, Acsbg1, Prkcq, Rxra, Tnfrsf1b

## Sheet: 612 Tcm CXCR5pos DHS
KEGG pathways - 612 Tcm DHS - CXCR5 positive
ID	Term	No_of_genes	p-value	adj._p-value	Genes
KEGG:05166	Human T-cell leukemia virus 1 infection	13	0.00231205	0.00884019	Adcy7, Elk4, Ets2, H2-Eb1, Il1r1, Mad1l1, Nfatc2, Nfatc3, Nfkb1, Nfkbia, Stat5a, Tgfbr2, Vdac1
KEGG:05163	Human cytomegalovirus infection	13	0.00315874	0.0114066	Adcy7, Fasl, Gnai3, Il1b, Il1r1, Itpr2, Mapk14, Nfatc2, Nfatc3, Nfkb1, Nfkbia, Plcb4, Ptk2
KEGG:04010	MAPK signaling pathway	12	0.023495	0.0355157	Dusp1, Dusp4, Elk4, Fasl, Il1b, Il1r1, Mapk14, Mef2c, Nfatc3, Nfkb1, Ptpn5, Tgfbr2
KEGG:04659	Th17 cell differentiation	12	1.59021e-06	0.000103363	H2-Eb1, Ifng, Il1b, Il1r1, Il22, Mapk14, Nfatc2, Nfatc3, Nfkb1, Nfkbia, Stat5a, Tgfbr2
KEGG:04015	Rap1 signaling pathway	12	0.00207458	0.00898983	Adcy7, Ctnnd1, Gnai3, Lpar3, Magi2, Mapk14, Plcb4, Rapgef1, Rapgef5, Sipa1l1, Sipa1l2, Vav3
KEGG:04660	T cell receptor signaling pathway	12	1.76673e-06	5.74187e-05	Card11, Cblb, Ctla4, Icos, Ifng, Mapk14, Nck2, Nfatc2, Nfatc3, Nfkb1, Nfkbia, Vav3
KEGG:04062	Chemokine signaling pathway	11	0.00339325	0.0110281	Adcy7, Ccr4, Cxcr5, Foxo3, Gnai3, Ncf1, Nfkb1, Nfkbia, Plcb4, Ptk2, Vav3
KEGG:05170	Human immunodeficiency virus 1 infection	11	0.0129542	0.0300722	Ccnb1, Fasl, Gnai3, Itpr2, Mapk14, Nfatc2, Nfatc3, Nfkb1, Nfkbia, Ptk2, Samhd1
KEGG:05152	Tuberculosis	10	0.00475419	0.0134358	Camk2d, Eea1, H2-Eb1, Ifng, Il1b, Ksr1, Lbp, Mapk14, Nfkb1, Tlr9
KEGG:04380	Osteoclast differentiation	10	0.000396162	0.00429176	Ifng, Il1b, Il1r1, Mapk14, Ncf1, Nfatc2, Nfkb1, Nfkbia, Socs1, Tgfbr2
KEGG:05142	Chagas disease (American trypanosomiasis)	10	6.0029e-05	0.00130063	Fasl, Gnai3, Ifng, Il1b, Mapk14, Nfkb1, Nfkbia, Plcb4, Tgfbr2, Tlr9
KEGG:04621	NOD-like receptor signaling pathway	10	0.015806	0.0342463	Il1b, Itpr2, Mapk14, Naip1, Nfkb1, Nfkbia, Plcb4, Tank, Trp53bp1, Vdac1
KEGG:04722	Neurotrophin signaling pathway	10	0.000251309	0.00326702	Abl1, Camk2d, Fasl, Foxo3, Mapk14, Matk, Nfkb1, Nfkbia, Ntrk3, Rapgef1
KEGG:05202	Transcriptional misregulation in cancer	9	0.0169637	0.0334134	Aff1, Cebpa, Elk4, Etv6, Maf, Mef2c, Nfkb1, Ptk2, Tgfbr2
KEGG:05418	Fluid shear stress and atherosclerosis	9	0.00363773	0.0112596	Dusp1, Ifng, Il1b, Il1r1, Mapk14, Mef2c, Ncf1, Nfkb1, Ptk2
KEGG:04658	Th1 and Th2 cell differentiation	9	9.28001e-05	0.001508	H2-Eb1, Ifng, Maf, Mapk14, Nfatc2, Nfatc3, Nfkb1, Nfkbia, Stat5a
KEGG:04022	cGMP-PKG signaling pathway	9	0.0117229	0.0293072	Adcy7, Atp1b1, Gnai3, Itpr2, Mef2c, Nfatc2, Nfatc3, Plcb4, Vdac1
KEGG:04625	C-type lectin receptor signaling pathway	9	0.000629405	0.00511391	Cblb, Il1b, Itpr2, Ksr1, Mapk14, Nfatc2, Nfatc3, Nfkb1, Nfkbia
KEGG:04218	Cellular senescence	9	0.0175133	0.0334814	Ccnb1, Foxo3, Itpr2, Mapk14, Nfatc2, Nfatc3, Nfkb1, Tgfbr2, Vdac1
KEGG:05135	Yersinia infection	8	0.00428655	0.0126648	Il1b, Mapk14, Nfatc2, Nfatc3, Nfkb1, Nfkbia, Ptk2, Vav3
KEGG:05235	PD-L1 expression and PD-1 checkpoint pathway in cancer	8	0.000555412	0.0051574	Eml4, Ifng, Mapk14, Nfatc2, Nfatc3, Nfkb1, Nfkbia, Tlr9
KEGG:05164	Influenza A	8	0.0256908	0.037109	Fasl, H2-Eb1, Ifng, Il1b, Nfkb1, Nfkbia, Tmprss4, Vdac1
KEGG:05161	Hepatitis B	8	0.0225956	0.0358224	Fasl, Mapk14, Nfatc2, Nfatc3, Nfkb1, Nfkbia, Stat5a, Tgfbr2
KEGG:04921	Oxytocin signaling pathway	8	0.0166126	0.0348329	Adcy7, Camk2d, Gnai3, Itpr2, Mef2c, Nfatc2, Nfatc3, Plcb4
KEGG:05146	Amoebiasis	8	0.00199802	0.00999009	Actn1, Ifng, Il1b, Il1r1, Lamc3, Nfkb1, Plcb4, Ptk2
KEGG:04935	Growth hormone synthesis, secretion and action	8	0.00331144	0.0113286	Adcy7, Gnai3, Itpr2, Mapk14, Plcb4, Ptk2, Socs1, Stat5a
KEGG:05145	Toxoplasmosis	8	0.0021193	0.00860966	Gnai3, H2-Eb1, Ifng, Lamc3, Mapk14, Nfkb1, Nfkbia, Socs1
KEGG:04640	Hematopoietic cell lineage	8	0.000925362	0.00601485	Cd2, Cd44, Cd9, Dntt, H2-Eb1, Il1b, Il1r1, Il9r
KEGG:04071	Sphingolipid signaling pathway	7	0.0167391	0.0340013	Asah1, Cers6, Gnai3, Mapk14, Nfkb1, Plcb4, Ppp2r5c
KEGG:04114	Oocyte meiosis	7	0.0136039	0.0304914	Adcy7, Camk2d, Ccnb1, Itpr2, Mad1l1, Mapk14, Ppp2r5c
KEGG:05162	Measles	7	0.034398	0.0465806	Cblb, Fasl, Il1b, Nfkb1, Nfkbia, Stat5a, Tlr9
KEGG:05140	Leishmaniasis	7	0.000637244	0.00460232	H2-Eb1, Ifng, Il1b, Mapk14, Ncf1, Nfkb1, Nfkbia
KEGG:04670	Leukocyte transendothelial migration	7	0.011939	0.0287421	Actn1, Ctnnd1, Gnai3, Mapk14, Ncf1, Ptk2, Vav3
KEGG:04926	Relaxin signaling pathway	7	0.0203549	0.0339248	Adcy7, Gnai3, Mapk14, Nfkb1, Nfkbia, Plcb4, Tgfbr2
KEGG:04012	ErbB signaling pathway	7	0.00204625	0.00950046	Abl1, Abl2, Camk2d, Cblb, Nck2, Ptk2, Stat5a
KEGG:04750	Inflammatory mediator regulation of TRP channels	7	0.0188488	0.0331127	Adcy7, Camk2d, Il1b, Il1r1, Itpr2, Mapk14, Plcb4
KEGG:04728	Dopaminergic synapse	7	0.025374	0.0374843	Camk2d, Comt, Gnai3, Itpr2, Mapk14, Plcb4, Ppp2r5c
KEGG:04971	Gastric acid secretion	6	0.00519301	0.0140644	Adcy7, Atp1b1, Camk2d, Gnai3, Itpr2, Plcb4
KEGG:05321	Inflammatory bowel disease (IBD)	6	0.00167937	0.00909656	H2-Eb1, Ifng, Il1b, Il22, Maf, Nfkb1
KEGG:04662	B cell receptor signaling pathway	6	0.00799217	0.0207796	Card11, Nfatc2, Nfatc3, Nfkb1, Nfkbia, Vav3
KEGG:04933	AGE-RAGE signaling pathway in diabetic complications	6	0.0208008	0.0338012	Il1b, Mapk14, Nfkb1, Plcb4, Stat5a, Tgfbr2
KEGG:04620	Toll-like receptor signaling pathway	6	0.0190383	0.0325655	Il1b, Lbp, Mapk14, Nfkb1, Nfkbia, Tlr9
KEGG:04064	NF-kappa B signaling pathway	6	0.0324837	0.0449243	Card11, Il1b, Il1r1, Lbp, Nfkb1, Nfkbia
KEGG:05220	Chronic myeloid leukemia	5	0.022917	0.0354668	Abl1, Nfkb1, Nfkbia, Stat5a, Tgfbr2
KEGG:04911	Insulin secretion	5	0.0365096	0.048431	Adcy7, Atp1b1, Camk2d, Kcnn4, Plcb4
KEGG:04917	Prolactin signaling pathway	5	0.0185693	0.033528	Foxo3, Mapk14, Nfkb1, Socs1, Stat5a
KEGG:04970	Salivary secretion	5	0.0265775	0.0375552	Adcy7, Atp1b1, Itpr2, Kcnn4, Plcb4
KEGG:05143	African trypanosomiasis	5	0.00119042	0.00703432	Fasl, Ifng, Il1b, Plcb4, Tlr9
KEGG:04920	Adipocytokine signaling pathway	5	0.0175747	0.0326387	Acsl3, Adipoq, Nfkb1, Nfkbia, Npy
