# Supplementary material for: Stable Epigenetic Programming of Effector and Central Memory CD4 T Cells Occurs Within 7 Days of Antigen Exposure In Vivo
Source: Front Immunol. 2021 May 24;12:642807. doi: 10.3389/fimmu.2021.642807 (PMC8181421; doi:10.3389/fimmu.2021.642807)
Supplement: Supplementary file 4 [file Table_3.xlsx]

## Sheet: 293 M28 up genes
Gene	Fold Change analysis									Read Counts																		3 fold deregulated gene groups						Deregulated DHSs
	M28/Naïve		M56/Naïve		M28stim/M28		CXCR5			Naïve			M28			M28Ag			M56			CXCR5pos			CXCR5neg
	log2 FC	P-adj	log2 FC	P-adj	log2 FC	P-adj	log2 FC	P-adj		N_1	N_2	N_3	M28_1	M28_2	M28_3	M28Ag_1	M28Ag_2	M28Ag_3	M56_1	M56_2	M56_3	CXCR5_pos_1	CXCR5pos_2	CXCR5pos_3	CXCR5neg_1	CXCR5neg_2	CXCR5neg_3	293 M28 up	152 M28down	1538 M28Ag up	1568 M28Ag down	133 CXCR5neg	85 CXCR5pos	984 mDHS	803 nDHS	1935 dDHSs	6703 iDHSs	784 CXCR5neg	612 CXCR5pos
Icos	1.66917	2.35742e-13	1.29289	4.74585e-08	2.48452	3.22603e-31	-0.293946	0.428437	Icos	951.98	855.677	922.134	3022.57	2588.49	3135.97	14195.2	20764.2	14131	2414.12	2511.49	1806.4	11715.6	7270.81	10331.3	9923.57	6741.53	7242.86	1	0	1	0	0	0	1	0	0	1	1	1
Maf	3.76592	8.25698e-24	4.08622	2.02263e-27	1.67705	1.82869e-06	0.235992	0.748881	Maf	4.63928	7.97214	23.015	307.237	252.186	303.335	869.042	1033.63	922.124	516.482	379.521	188.687	455.255	457.737	362.868	538.651	413.85	555.431	1	0	1	0	0	0	1	0	1	1	1	1
Cd44	4.42923	1.05581e-52	4.4113	3.80495e-52	-1.01839	0.000447516	0.115825	0.867365	Cd44	218.974	106.295	121.979	2955.86	4270.29	3025.81	1365.18	2193.21	1487.47	3168.53	3181.32	3775.14	4230.29	2871.53	2903.36	5108.42	3444.24	2291.39	1	0	0	0	0	0	1	0	1	1	1	1
Gfi1	1.94573	1.19691e-13	1.23895	1.21566e-05	2.17366	2.09576e-19	0.465042	0.213867	Gfi1	70.517	98.3231	113.541	460.385	285.923	427.084	1857.49	1620.71	1921.09	206.012	325.087	176.201	347.835	288.477	399.989	486.071	579.39	376.416	1	0	1	0	0	0	0	1	0	1	0	1
Eea1	1.80778	0.000122251	2.13495	5.2227e-06	5.18996	1.48778e-33	-0.167133	0.885313	Eea1	19.485	39.8607	58.3046	161.605	144.227	181.096	4838.79	8967.51	5033.26	206.012	190.516	221.985	165.392	143.503	217.721	119.181	45.6079	300.939	1	0	1	0	0	0	0	1	1	1	0	1
Itga7	1.95299	7.71737e-07	1.89692	2.43929e-06	-4.95631	3.49558e-25	-1.65596	7.08535e-05	Itga7	82.5791	50.4902	77.4838	305.358	321.347	274.662	0	0	0	307.568	326.599	231.697	356.36	529.121	444.2	70.1065	123.31	208.045	1	0	0	1	0	1	0	0	0	0	0	1
Tox2	4.89738	7.94663e-21	3.84135	1.9489e-15	2.43665	4.90508e-07	-4.53764	1.20456e-19	Tox2	0	0	0	375.825	107.959	380.301	1456.49	1965.25	1388.67	188.603	107.354	104.056	2552.5	1841.25	4269.32	74.7802	89.5267	179.983	1	0	1	0	0	1	1	0	1	1	0	1
Angptl2	4.79551	3.67224e-10	4.98773	1.21933e-10	6.14676	3.91271e-10	-2.65677	0.0455057	Angptl2	0	0	0	415.286	0	387.847	19205.1	20622.7	19172.5	509.228	175.396	237.247	1670.97	1444.59	2176.79	202.14	270.269	341.58	1	0	1	0	0	1	0	0	0	1	0	1
Gm14718	1.89864	5.47875e-07	2.0041	1.3897e-07	1.27742	0.00041578	-2.54872	1.87354e-11	Gm14718	58.4549	85.0362	64.442	295.022	264.837	297.299	731.119	579.791	809.603	253.889	325.087	345.465	658.159	710.155	633.141	30.3795	136.824	149.986	1	0	0	0	0	1	1	0	0	0	0	1
Cxcr5	5.42978	1.50277e-52	5.08293	4.51843e-46	1.31204	0.000172041	-3.75802	1.59631e-26	Cxcr5	32.4749	29.2312	67.5106	2487.02	1837.83	2508.18	5686.76	5777.1	5546.46	1977.43	1761.52	1627.43	9483.62	5626.78	12122.3	546.83	548.984	889.27	1	0	0	0	0	1	1	0	0	1	0	1
Atp9a	1.61096	0.0431267	0.605204	0.566221	0.616008	0.40468	-2.38449	0.00276495	Atp9a	39.8978	61.1198	65.2091	204.825	144.227	220.333	284.785	280.007	323.841	153.784	61.9934	52.7215	206.314	349.558	461.301	0	97.9726	72.5737	1	0	0	0	0	1	0	0	0	0	0	1
Slc43a1	4.0105	1.75398e-20	4.08501	7.51724e-21	0.726504	0.0886548	-1.73581	0.000288209	Slc43a1	0	7.97214	0	204.825	177.964	199.205	370.348	266.475	345.796	235.028	243.438	135.966	826.961	464.36	851.696	306.132	146.959	169.339	1	0	0	0	0	1	0	0	0	1	0	1
Xylt1	2.06799	6.98756e-06	1.51417	0.00182284	-3.56748	3.22487e-17	-0.436507	0.605114	Xylt1	30.6192	42.5181	19.9463	122.143	238.691	125.258	0	13.5319	0	165.39	93.7461	62.4333	209.724	220.774	136.388	155.403	118.243	137.406	1	0	0	1	0	0	1	0	0	1	0	1
Ifng	5.66598	9.43776e-22	6.06931	2.55956e-24	8.32718	2.24822e-42	1.4141	0.107207	Ifng	0	0	9.97316	678.364	622.451	698.728	177037	295096	179658	710.888	1475.75	467.556	378.526	702.796	280.284	558.515	2202.69	917.332	1	0	1	0	0	0	1	0	0	1	0	1
Fasl	1.94677	4.50208e-07	2.01907	1.81662e-07	1.209	0.000950766	0.779461	0.129527	Fasl	108.559	228.535	238.589	565.616	1096.46	642.89	1772.56	1866.37	1728.98	641.25	751.481	1032.23	265.992	267.136	530.537	433.492	471.282	942.49	1	0	0	0	0	0	1	0	1	1	0	1
Dusp1	2.5176	0.0120239	2.6946	0.00844599	-0.585596	0.534497	0.353872	0.862675	Dusp1	231.036	233.849	339.088	1807.72	1084.65	1853.21	977.592	1194.97	979.756	1360.84	3297.75	710.353	700.785	4394.87	393.315	820.246	5815.85	387.06	1	0	0	0	0	0	0	0	0	1	0	1
Jun	5.32875	3.08508e-26	5.12509	2.89856e-24	-3.60736	2.89936e-13	-0.00340526	1	Jun	102.992	87.6936	114.308	4112.46	5446.87	3873.94	176.235	725.52	172.898	4030.3	4743.25	2887.2	2426.32	2484.44	725.318	1875.35	3050.66	696.708	1	0	0	1	0	0	0	1	1	1	1	0
Klrg1	4.3795	1.39914e-12	2.96647	3.90307e-08	-4.06126	3.8731e-11	2.52555	0.00968648	Klrg1	0	0	0	171	258.933	164.495	1.9156	0	5.48883	79.7936	48.3851	76.3074	0	89.7812	74.2419	96.9806	469.593	520.595	1	0	0	1	1	0	1	0	0	1	1	0
Ifitm10	3.21766	3.01859e-18	3.09213	8.75709e-17	-6.39297	9.59502e-35	1.94835	1.09731e-06	Ifitm10	77.012	90.3509	73.648	639.842	1228.03	623.271	0	0	0	702.183	892.1	686.767	61.3827	206.055	87.5887	446.344	542.228	467.375	1	0	0	1	1	0	1	0	1	0	1	0
Nkg7	8.50841	1.00681e-122	8.17643	1.26183e-113	-2.50888	7.85811e-14	3.31192	2.18874e-21	Nkg7	24.1242	21.259	21.4807	8096.21	18966.2	8181	2119.29	1940.27	2107.71	7840.08	8493.1	11659.8	1096.36	1604.29	2222.25	16137.3	18089.5	14929.9	1	0	0	1	1	0	1	0	1	0	1	0
F2rl2	3.8015	2.83305e-07	3.36028	7.3515e-06	-3.7712	3.4096e-08	4.11874	3.72149e-07	F2rl2	8.3507	5.31476	20.7135	257.44	370.266	239.952	3.19266	27.0639	5.48883	171.193	176.908	283.031	63.0877	0	61.3121	927.742	1074.32	650.26	1	0	0	1	1	0	1	0	1	0	1	0
Itga1	4.50923	1.43602e-13	4.19762	2.12309e-12	-4.41993	1.81266e-13	4.156	1.66321e-08	Itga1	0	0	0	156.907	327.251	169.023	1.9156	0	0	130.571	219.245	170.651	0	0	22.9399	287.436	283.783	342.548	1	0	0	1	1	0	1	0	1	0	1	0
Hopx	3.47276	1.5977e-25	3.26652	1.50571e-22	-2.26654	3.57299e-12	2.36604	1.39362e-11	Hopx	365.575	361.404	256.234	2658.02	5817.14	2743.6	766.238	718.233	823.325	2681.06	3176.78	3862.54	879.818	1102.4	1217.07	5102.58	6195.92	5319.17	1	0	0	1	1	0	1	0	1	1	1	0
Acsbg1	1.87213	0.0020336	2.0103	0.00109417	-4.4667	1.38279e-19	2.06768	0.00099068	Acsbg1	97.4248	34.5459	113.541	387.1	263.994	327.481	0	15.6138	0	326.428	355.328	398.186	134.701	220.038	89.6742	446.344	770.267	742.187	1	0	0	1	1	0	0	0	0	0	1	0
Ctla2a	3.53595	3.25412e-23	3.14665	2.06014e-18	-3.24981	4.39768e-21	2.3801	1.38557e-10	Ctla2a	53.8156	77.064	133.487	892.584	1563.72	928.116	118.767	111.378	98.799	797.936	828.595	950.374	746.822	652.754	430.853	4419.04	2577.69	2658.13	1	0	0	1	1	0	0	0	0	0	1	0
Entpd1	2.86492	0.000142794	2.82515	0.0002406	-2.67058	8.75561e-05	2.68434	0.00114319	Entpd1	25.0521	21.259	28.3852	240.528	231.1	261.08	35.7578	15.6138	38.4218	166.841	250.998	294.13	110.83	0	46.2969	438.165	304.053	430.604	1	0	0	1	1	0	0	0	0	1	1	0
Klrk1	5.79146	1.60959e-11	5.52536	1.45275e-10	-4.8822	1.13865e-08	4.86043	1.65101e-07	Klrk1	4.63928	2.65738	16.1105	545.885	1811.69	570.452	22.9871	28.1048	19.2109	655.758	718.216	1055.82	3.41015	0	51.7191	447.513	822.632	1172.79	1	0	0	1	1	0	0	0	1	0	1	0
Tbx21	7.42049	1.05627e-103	7.13445	1.12169e-96	1.59935	1.8588e-11	2.05134	2.38643e-16	Tbx21	0	7.97214	10.7403	2579.1	3199.13	2536.85	8178.32	9138.22	7939.59	2322.72	1974.72	2516.76	958.252	1200.27	1027.29	4504.34	4974.64	3820.28	1	0	1	0	1	0	1	0	0	1	1	0
Kcnk5	5.20644	2.1422e-34	4.62902	7.30344e-29	0.63675	0.0687654	2.19228	6.94904e-10	Kcnk5	0	5.31476	2.3015	403.072	542.325	413.502	591.919	881.658	655.915	301.765	214.709	384.312	277.927	146.446	196.449	1062.11	1067.56	814.761	1	0	0	0	1	0	1	0	0	0	1	0
Serpina3f	4.08171	9.10555e-06	3.55671	0.000119005	1.4626	0.181336	3.92497	0.000988018	Serpina3f	0	0	10.7403	213.281	227.726	218.824	656.411	520.459	694.337	153.784	152.715	142.903	61.3827	0	68.4026	1327.35	614.862	454.795	1	0	0	0	1	0	1	0	0	0	1	0
Runx2	3.95531	2.76016e-15	3.80374	3.11251e-14	0.426241	0.447541	1.98533	0.00094051	Runx2	1.85571	0	12.2747	150.33	338.215	166.004	160.91	542.318	186.62	226.324	142.131	217.823	126.175	122.161	54.6387	687.043	295.607	305.777	1	0	0	0	1	0	1	0	0	1	1	0
Chsy1	4.35223	1.18198e-13	3.63689	3.79895e-10	0.524586	0.455846	1.9554	0.015167	Chsy1	0.927855	21.259	6.13733	382.402	387.978	390.865	641.724	399.713	642.193	237.93	232.853	224.76	39.2167	320.858	65.9001	352.869	1136.82	248.686	1	0	0	0	1	0	1	0	1	1	1	0
Dnajc15	1.63321	5.73676e-08	1.53339	5.18009e-07	-1.22986	1.34735e-05	1.71026	2.24752e-08	Dnajc15	1169.1	1142.67	793.25	2477.62	4697.06	2520.25	1583.56	940.99	1591.76	2527.28	2821.46	3696.05	1219.13	1700.69	996.009	3510	4636.81	4734.71	1	0	0	0	1	0	0	0	0	0	1	0
Ccr5	4.09585	1.19691e-13	3.59698	3.65743e-11	0.567257	0.40359	4.07946	3.74862e-10	Ccr5	3.71142	7.97214	1.53433	198.248	307.008	203.733	408.022	242.534	414.407	172.644	182.956	137.353	52.8573	100.82	3.7538	1358.9	755.064	1024.74	1	0	0	0	1	0	0	0	0	1	1	0
Gpr68	2.62603	1.96714e-06	2.79165	4.25544e-07	-0.720113	0.187028	2.37847	4.10683e-05	Gpr68	130.828	135.526	120.445	831.512	867.889	843.604	547.86	413.244	570.838	879.18	872.444	1104.38	156.867	10.3028	244.831	677.696	844.591	746.058	1	0	0	0	1	0	0	0	1	1	1	0
Plac8	3.65465	5.49211e-06	3.35176	4.85251e-05	-1.23314	0.118604	2.65026	0.00369501	Plac8	74.2284	10.6295	78.251	505.484	1356.24	540.269	393.974	267.516	343.052	586.12	570.037	785.273	40.9218	15.4541	437.109	1587.91	988.172	680.257	1	0	0	0	1	0	0	0	1	1	1	0
Myo1f	6.95108	7.37461e-19	7.07391	2.02549e-19	-7.51089	1.29247e-24	0.907056	0.522472	Myo1f	40.8256	0	1.53433	2987.81	2879.47	3055.99	10.855	0	8.23325	2656.4	2903.11	4159.45	2728.12	4919.57	4332.72	6501.21	7288.82	8702.07	1	0	0	1	0	0	1	0	0	0	1	0
Dennd4c	1.78998	3.05571e-05	1.49509	0.000943495	-2.68665	2.75138e-12	0.411616	0.541898	Dennd4c	156.808	138.184	122.747	438.775	649.441	430.102	44.6972	99.9281	65.866	407.673	458.146	366.276	516.637	104.499	221.891	472.05	283.783	375.448	1	0	0	1	0	0	1	0	0	1	1	0
Itgb1	4.76816	1.21757e-131	4.66833	4.56602e-126	-1.71198	1.20315e-18	0.664423	0.00658352	Itgb1	648.571	749.381	767.934	20762.4	18062.9	20981.5	6309.97	5384.67	6539.94	18364.1	15911.1	21531.2	22449	19878.4	22539.9	34542.6	27658.7	40626.8	1	0	0	1	0	0	1	0	0	1	1	0
Sorl1	1.84891	4.56297e-12	1.49151	6.74445e-08	-3.86631	2.42368e-50	0.0653495	0.929088	Sorl1	604.962	491.615	501.727	1902.61	1978.69	1954.32	88.1174	215.47	68.6104	1700.33	1310.93	1537.25	3278.86	2737.59	3415.96	3888.57	3086.14	2896.17	1	0	0	1	0	0	1	0	1	0	1	0
Prss12	2.57996	0.00221407	3.46177	3.40983e-05	-3.88341	5.46818e-09	0.522483	0.488179	Prss12	56.5992	29.2312	6.9045	178.517	309.539	215.806	11.4936	0	8.23325	269.847	497.459	554.963	5.11522	0.735912	9.59305	0	16.8918	18.3853	1	0	0	1	0	0	1	0	1	0	1	0
Arhgap26	2.56811	1.63048e-25	2.45365	3.98772e-23	-2.66979	8.97897e-29	0.433776	0.222823	Arhgap26	172.581	151.471	118.911	821.177	1153.81	799.84	114.297	159.26	137.221	1057.63	816.499	686.767	811.615	730.024	622.297	1270.1	677.362	986.035	1	0	0	1	0	0	1	0	1	1	1	0
Ccr3	2.16495	0.00111866	1.60136	0.0268652	-2.19555	0.000152108	0.316767	0.811666	Ccr3	51.032	37.2033	59.0718	317.572	144.227	303.335	52.3596	28.1048	63.1216	89.9491	190.516	227.535	18.7558	82.4221	32.95	12.8529	106.418	55.156	1	0	0	1	0	0	0	0	0	0	1	0
Lgals1	2.14799	2.72401e-08	1.85442	3.18291e-06	-3.53463	6.38557e-23	1.1866	0.00925986	Lgals1	546.507	930.083	322.977	1704.37	4596.69	1777.76	214.547	238.37	216.809	1785.92	2063.93	2735.97	1203.78	1180.4	2158.44	3631.51	3586.13	3160.34	1	0	0	1	0	0	0	0	0	0	1	0
Klrb1c	5.98164	6.02853e-29	4.27575	5.35423e-19	-5.98164	6.7077e-31	-0.534759	0.409188	Klrb1c	0	0	0	472.6	932.833	460.285	0	0	0	107.359	232.853	210.886	685.44	457.737	593.935	334.174	496.62	358.998	1	0	0	1	0	0	0	0	0	1	1	0
Kcnj8	4.94595	1.24528e-08	4.16049	6.04638e-07	-5.06839	5.43138e-11	2.6064	0.000520432	Kcnj8	0	2.65738	0	248.044	476.538	252.025	0	0	0	172.644	182.956	198.399	0	0	2.08545	0	126.689	38.706	1	0	0	1	0	0	0	0	1	0	1	0
Tnfsf14	4.76666	1.81964e-30	4.60994	8.39983e-29	3.67313	1.12042e-29	-0.254931	0.698688	Tnfsf14	5.56713	0	0	370.187	263.15	304.845	3350.38	5514.78	3455.22	340.936	246.462	251.121	298.388	521.761	259.012	244.204	403.715	251.589	1	0	1	0	0	0	1	0	0	1	1	0
Furin	1.61453	0.0191322	0.24922	0.816517	6.02977	1.66502e-25	0.455403	0.705829	Furin	152.168	111.61	59.839	516.759	53.1361	482.922	21366.6	28370.2	20978.3	182.8	110.379	97.1185	158.572	422.413	428.768	338.848	716.213	340.613	1	0	1	0	0	0	1	0	1	1	1	0
Il2rb	3.24598	3.47285e-32	3.3658	1.64896e-34	0.846149	0.00246643	1.23656	9.15781e-05	Il2rb	641.148	908.824	998.084	7060.81	10404.6	6963.13	13092.5	17692.5	13154	8783.09	7395.36	10368.1	4438.31	4550.14	4271.83	12447.4	10233.1	8606.27	1	0	0	0	0	0	1	0	0	0	1	0
Mapre2	2.38557	5.57157e-61	2.24687	1.97398e-53	0.125479	0.409388	0.110183	0.70029	Mapre2	395.266	310.914	499.425	2053.88	2249.43	2123.35	2207.4	2563.78	2242.19	1910.69	1858.29	2065.85	3120.29	3173.99	3473.1	3469.1	3829.38	3246.46	1	0	0	0	0	0	1	0	1	1	1	0
Atxn1	1.80936	2.16878e-05	1.49419	0.000887537	0.67749	0.0983564	0.673186	0.247311	Atxn1	52.8878	37.2033	32.9882	146.572	215.075	144.877	197.945	451.758	178.387	176.997	145.155	79.0822	192.673	148.654	76.3273	342.353	140.202	201.271	1	0	0	0	0	0	1	0	1	1	1	0
1190002N15Rik	2.02624	4.35752e-08	1.59138	3.73353e-05	0.287192	0.457942	0.0174503	0.989538	1190002N15Rik	54.7435	212.59	125.048	545.885	572.689	571.961	553.607	936.826	579.072	600.628	334.16	308.004	808.205	447.434	519.276	718.591	548.984	529.304	1	0	0	0	0	0	0	0	0	0	1	0
Hic1	3.53822	1.73631e-15	3.54538	2.03271e-15	0.49847	0.292087	1.44627	0.00670853	Hic1	0	2.65738	14.5762	198.248	148.444	172.041	185.174	348.708	211.32	208.914	122.475	190.075	107.42	41.947	91.3425	272.247	292.229	143.212	1	0	0	0	0	0	0	0	0	0	1	0
Rb1	1.60502	0.000107355	0.367728	0.533472	-0.734424	0.0626056	-0.31919	0.664789	Rb1	133.611	188.674	113.541	604.138	168.686	614.216	221.571	347.667	252.486	250.987	163.3	156.777	714.426	919.154	928.023	438.165	1030.4	578.654	1	0	0	0	0	0	0	0	0	1	1	0
Klrd1	1.86311	0.0126746	1.01609	0.267134	-5.53688	9.18326e-22	3.95923	2.09461e-09	Klrd1	307.12	154.128	118.911	320.391	1549.38	319.936	9.57798	0	8.23325	277.101	388.593	538.314	44.3319	16.926	77.5786	560.852	854.726	1180.53	1	0	0	1	1	0	0	1	0	0	0	0
Lilrb4a	3.42555	7.34124e-12	3.3334	3.24211e-11	5.01361	2.11085e-22	2.948	1.59111e-07	Lilrb4a	0	7.97214	17.6448	167.242	240.378	159.968	5247.45	8433.52	5593.12	182.8	179.932	167.876	11.9355	132.464	44.6285	429.986	548.984	681.225	1	0	1	0	1	0	1	1	0	0	0	0
Aqp9	2.26226	0.00507332	2.0003	0.0190713	-4.19427	3.31405e-14	1.91665	0.00181525	Aqp9	32.4749	15.9443	36.0568	91.1375	331.468	96.5844	0	0	0	104.457	104.33	219.21	0	0	10.4272	16.3582	67.5673	38.706	1	0	0	1	0	0	0	1	0	0	0	0
Abcb1a	3.3099	5.63189e-15	3.67417	3.92587e-18	-3.60475	1.71417e-18	1.20308	0.0261059	Abcb1a	17.6293	66.4345	59.0718	648.298	404.846	633.835	34.4807	43.7186	32.933	483.114	911.757	785.273	209.724	99.3481	305.309	364.554	614.862	474.148	1	0	0	1	0	0	0	1	1	1	0	0
Frmd4b	1.89632	1.04406e-06	1.69882	2.28775e-05	3.19638	5.38327e-20	-0.0795645	0.943759	Frmd4b	68.6613	29.2312	36.0568	258.38	83.4996	238.443	1683.81	2258.79	1621.95	120.416	222.269	159.552	323.964	170.732	245.666	255.889	212.837	230.301	1	0	1	0	0	0	0	1	0	1	0	0
Il12rb2	3.15874	4.64314e-15	3.35565	1.47782e-16	1.00286	0.0179903	0.517771	0.464112	Il12rb2	19.485	26.5738	6.9045	158.786	384.604	167.514	481.453	460.086	513.206	214.717	247.974	356.564	202.904	100.084	321.576	243.036	356.417	307.712	1	0	0	0	0	0	0	1	0	1	0	0
Mbd2	2.74465	0.00253813	0.284691	0.854034	-0.593398	0.496219	-0.0768886	0.976991	Mbd2	427.741	518.189	285.386	3778.92	648.598	3996.18	2534.33	412.204	2626.41	539.695	501.995	464.782	796.27	4371.32	2439.97	696.391	5508.42	1006.36	1	0	0	0	0	0	0	1	0	1	0	0
Trps1	1.94361	0.00230538	1.59182	0.0191257	0.955252	0.123937	-0.412618	0.744264	Trps1	13.9178	42.5181	46.03	125.901	226.883	126.767	254.774	450.718	252.486	172.644	113.403	83.2445	329.079	195.753	123.458	325.995	15.2026	138.374	1	0	0	0	0	0	0	1	0	1	0	0
Cd22	3.25096	9.94046e-08	3.54263	8.90029e-09	-4.26342	7.10266e-16	-2.04722	0.01344	Cd22	0	15.9443	14.5762	169.121	155.191	221.842	0	0	0	219.07	282.75	173.426	436.499	487.174	1069.83	84.1278	92.905	282.554	1	0	0	1	0	1	1	0	0	0	0	0
P2rx7	2.58119	2.06012e-21	2.24673	3.4328e-16	-3.7411	5.88324e-43	-1.82566	8.33572e-11	P2rx7	93.7134	148.813	155.735	925.469	703.421	903.97	34.4807	83.2734	43.9106	702.183	644.127	656.244	2581.48	2024.49	1842.28	580.715	653.714	563.172	1	0	0	1	0	1	1	0	1	0	0	0
Csf1r	2.39019	0.00520534	2.20093	0.0144969	-1.98183	0.00835125	-3.15387	3.15442e-05	Csf1r	162.375	58.4624	425.01	1747.59	204.953	1560.44	256.69	333.094	277.186	800.837	1344.2	932.338	196.084	431.244	102.187	0	25.3377	29.9971	1	0	0	1	0	1	0	0	0	0	0	0
H2-Q2	3.17525	5.52237e-12	2.90174	4.39181e-10	-2.6859	8.7705e-10	-3.09919	1.38557e-10	H2-Q2	41.7535	5.31476	2.3015	238.649	187.241	261.08	26.8183	35.3912	19.2109	220.52	184.468	158.164	901.984	710.155	1587.02	126.192	92.905	127.73	1	0	0	1	0	1	0	0	0	0	0	0
Slc40a1	2.04953	0.00515536	2.15864	0.00379745	-5.24909	4.33682e-18	-2.71003	0.000102282	Slc40a1	500.114	103.638	902.955	2898.55	369.422	3063.54	38.9504	48.9232	49.3995	1620.53	2891.01	2319.75	433.089	412.111	472.562	75.9487	50.6755	49.3501	1	0	0	1	0	1	0	0	0	0	0	0
Trf	2.46269	0.0275948	2.23919	0.0637183	-2.89924	0.00197269	-2.57485	0.0217075	Trf	220.83	71.7493	389.721	1822.75	288.453	1785.3	134.73	213.388	148.198	1018.46	1434.92	879.616	182.443	557.085	86.7545	0	89.5267	24.1912	1	0	0	1	0	1	0	0	0	0	0	0
Bmp7	3.15065	1.77003e-09	3.66205	3.95685e-12	0.151918	0.803287	-1.80573	0.0059566	Bmp7	0	7.97214	22.2478	209.522	80.9693	214.297	187.728	192.57	183.876	293.06	312.991	126.254	460.37	341.463	399.989	89.97	138.513	93.862	1	0	0	0	0	1	0	0	0	0	0	0
Vcam1	2.18264	0.0366997	2.06554	0.0653262	-1.32867	0.142659	-3.45552	0.000149434	Vcam1	245.882	77.064	635.214	2063.28	251.342	2141.46	533.813	755.707	466.551	1060.53	1571	1474.81	335.9	481.286	144.73	0	23.6486	36.7707	1	0	0	0	0	1	0	0	0	0	0	0
Marcks	2.38109	0.00274516	0.442531	0.711913	1.4671	0.0508565	-1.88799	0.0346766	Marcks	45.4649	18.6017	49.0987	326.028	68.3178	321.445	680.036	684.924	666.893	75.4412	54.4332	34.6852	262.581	51.5138	321.993	5.84221	119.932	24.1912	1	0	0	0	0	1	0	0	0	1	0	0
Gzmk	4.48143	9.44128e-15	3.73281	7.07647e-12	-3.4651	7.88783e-09	2.22002	0.0109511	Gzmk	0	0	0	220.797	248.812	170.532	4.46972	12.491	13.7221	188.603	116.427	63.8208	255.761	90.5171	241.495	1337.86	937.496	572.848	1	0	0	1	1	0	1	0	0	0	0	0
Smpdl3b	3.65366	7.37461e-19	3.18888	1.6109e-15	-4.18683	1.68449e-19	2.26647	6.73775e-07	Smpdl3b	2.78357	10.6295	0	127.78	236.16	152.422	0	0	0	117.514	101.306	147.065	66.4979	66.968	92.1767	463.871	486.484	249.654	1	0	0	1	1	0	1	0	0	0	0	0
Cxcr6	8.253	5.68885e-82	8.04611	5.11899e-78	-3.01069	2.319e-13	3.57819	1.08724e-16	Cxcr6	8.3507	7.97214	38.3583	5856.29	13862.6	6084.82	991.001	1259.51	924.868	6357.37	7148.9	8846.11	859.357	1562.34	2802.01	19928.9	20603	22187.2	1	0	0	1	1	0	1	0	1	0	0	0
Ccl5	8.86257	2.7747e-39	8.16016	2.19552e-33	-3.96931	4.92879e-09	4.73769	7.65532e-11	Ccl5	22.2685	0	53.7017	8989.73	30937	9370.2	949.497	1206.42	963.29	6672.19	11031.8	12579.6	243.826	707.211	855.033	12900.8	24797.2	11258.6	1	0	0	1	1	0	1	0	1	0	0	0
Anxa1	6.04511	6.9898e-47	5.77406	5.07176e-43	-4.51941	3.27618e-30	2.63012	7.70636e-10	Anxa1	8.3507	7.97214	13.809	1001.57	1941.58	997.536	49.1669	58.2914	35.6774	683.323	1087.15	1490.08	385.347	278.911	614.372	2100.86	2256.75	3713.84	1	0	0	1	1	0	0	0	0	0	0	0
Arl4d	3.80602	4.93509e-21	3.54222	1.53421e-18	-4.29764	2.70016e-23	2.25965	3.49503e-08	Arl4d	9.27855	2.65738	3.83583	162.544	302.791	144.877	2.55413	0	0	174.095	189.004	140.128	98.8943	99.3481	40.4576	448.681	457.768	350.289	1	0	0	1	1	0	0	0	0	0	0	0
Ccr2	6.60538	2.37766e-24	6.31979	1.60644e-22	-4.67071	1.59748e-12	4.50542	6.29444e-10	Ccr2	0	2.65738	14.5762	1077.68	2434.98	1056.39	30.011	104.092	16.4665	863.221	1022.14	1857.74	175.623	284.062	521.361	8041.21	6048.96	8843.35	1	0	0	1	1	0	0	0	0	0	0	0
Ctsw	2.02469	1.88832e-09	1.9238	1.70061e-08	-3.20119	2.02597e-24	2.76127	6.43322e-17	Ctsw	1109.71	834.418	817.799	2501.11	6325.72	2503.65	346.723	501.723	356.774	3187.39	3252.39	4123.38	450.14	633.62	381.637	3137.26	3589.51	3381.93	1	0	0	1	1	0	0	0	0	0	0	0
Gm35035	3.164	0.000598401	3.18477	0.000740898	-3.8769	5.03926e-09	3.23705	0.00165834	Gm35035	0	10.6295	13.0418	115.566	219.292	116.203	0	0	2.74442	129.12	152.715	176.201	0	0	31.6988	155.403	162.161	234.171	1	0	0	1	1	0	0	0	0	0	0	0
Gm36496	4.46978	4.13275e-10	3.29757	4.60931e-06	-4.63318	1.79815e-12	2.9799	0.000713935	Gm36496	27.8357	0	0	354.215	545.699	351.628	13.4092	0	8.23325	104.457	167.836	266.382	75.0233	231.812	139.308	888.015	1525.33	1313.1	1	0	0	1	1	0	0	0	0	0	0	0
Gna15	5.12253	5.46468e-48	4.99267	1.31806e-45	-4.57263	3.46304e-44	2.46941	6.83532e-14	Gna15	12.99	7.97214	13.0418	673.666	890.662	635.344	30.011	6.24551	27.4442	594.825	595.742	817.183	283.042	264.928	250.253	1654.51	1511.82	1390.51	1	0	0	1	1	0	0	0	0	0	0	0
H2-Q10	3.84334	7.64757e-14	3.65777	1.56679e-12	-2.41754	1.23571e-06	2.14323	0.000227122	H2-Q10	16.7014	7.97214	29.1523	269.654	633.416	270.134	40.866	88.478	65.866	216.168	456.634	355.176	57.9725	27.9646	125.544	189.287	373.309	474.148	1	0	0	1	1	0	0	0	0	0	0	0
Id2	2.73283	3.26822e-34	2.32547	1.02816e-24	-2.30322	8.30994e-26	3.15402	9.43198e-45	Id2	1762	1116.1	1716.92	8403.44	13677.9	8633.74	2119.29	1887.18	2192.79	6160.06	7797.56	9194.35	2095.54	2951.74	2380.74	19373.9	23045.5	23936.7	1	0	0	1	1	0	0	0	0	0	0	0
Klrc1	5.94825	4.95966e-28	4.89704	1.43083e-21	-2.67208	5.53547e-08	3.20831	1.54146e-09	Klrc1	0	2.65738	0	416.226	1131.04	439.157	62.5761	163.424	60.3771	227.774	244.95	470.331	88.6639	89.0453	192.695	1013.04	1211.14	1446.64	1	0	0	1	1	0	0	0	0	0	0	0
Lair1	1.7757	1.10696e-10	1.66628	2.40173e-09	-6.02958	2.84873e-49	1.68904	1.09227e-09	Lair1	207.84	186.017	240.123	835.271	596.305	811.913	0.638532	4.16367	0	609.333	659.247	808.859	262.581	426.829	207.293	1128.71	859.794	969.585	1	0	0	1	1	0	0	0	0	0	0	0
Ly6c2	7.6981	6.88334e-73	7.32485	4.64948e-66	-5.20588	1.59337e-35	3.98772	1.18274e-19	Ly6c2	38.0421	63.7771	48.3315	7576.63	21737.7	8066.31	245.196	469.454	268.953	7600.7	8411.45	12840.5	254.056	597.56	547.221	7808.69	9452.66	5376.26	1	0	0	1	1	0	0	0	0	0	0	0
S1pr5	4.99686	4.38261e-16	3.62383	1.0819e-10	-5.06882	2.49935e-18	3.47792	2.55456e-06	S1pr5	0	0	1.53433	223.616	489.189	264.098	0	0	0	116.063	116.427	126.254	0	52.9856	19.6032	178.771	488.174	446.086	1	0	0	1	1	0	0	0	0	0	0	0
Cx3cr1	4.40226	0.000570189	2.07332	0.133395	-4.69788	1.04199e-05	4.50633	0.00162238	Cx3cr1	21.3407	0	0	155.028	698.36	202.224	2.55413	1.04092	8.23325	31.9174	102.818	51.3341	0	0	43.3773	310.805	510.133	816.696	1	0	0	1	1	0	0	0	0	1	0	0
St3gal6	2.07608	2.38283e-09	1.86662	1.43798e-07	-5.12202	4.17635e-53	1.89362	1.48924e-07	St3gal6	496.403	305.599	268.508	1204.52	2160.87	1245.03	40.2275	21.8593	41.1662	1064.88	1052.38	1866.06	306.913	726.345	630.222	2224.71	1967.9	2069.8	1	0	0	1	1	0	0	0	0	1	0	0
Lgals3	2.48848	3.21776e-07	1.71512	0.00117442	-1.91989	1.93804e-05	3.28844	5.69543e-12	Lgals3	77.9398	37.2033	130.418	392.737	738.845	384.828	112.382	129.074	137.221	265.495	338.696	270.544	52.8573	38.2674	177.68	836.604	773.645	1279.23	1	0	0	1	1	0	0	0	0	1	0	0
Ncald	3.96084	2.08887e-12	3.63472	4.87668e-11	-2.90226	5.12984e-07	3.83293	6.02168e-08	Ncald	0	0	2.3015	108.989	246.282	117.712	15.3248	0	21.9553	97.2031	58.9693	215.048	11.9355	67.7039	24.1912	637.969	547.295	691.869	1	0	0	1	1	0	0	0	0	1	0	0
Il18r1	2.35142	5.40475e-14	2.34512	8.19935e-14	-2.51401	4.87657e-17	1.93973	1.97087e-09	Il18r1	241.242	231.192	178.75	777.957	1856.39	811.913	181.982	215.47	181.131	1069.23	1386.54	975.348	458.665	275.967	374.963	1164.94	1307.43	1869.5	1	0	0	1	1	0	0	0	1	0	0	0
Podnl1	3.68159	2.93687e-37	3.13669	4.06516e-27	-4.86397	5.44641e-56	2.18184	2.52641e-14	Podnl1	38.0421	42.5181	49.8658	582.528	875.48	570.452	12.7706	11.4501	16.4665	451.196	440.002	489.755	272.812	175.147	314.485	1482.75	1285.47	797.343	1	0	0	1	1	0	0	0	1	0	0	0
Tmem37	4.50562	4.53358e-18	4.59671	1.54003e-18	-4.66381	5.68936e-21	3.16166	2.70758e-08	Tmem37	3.71142	2.65738	5.37017	234.89	468.947	214.297	1.9156	0	5.48883	319.174	290.311	370.438	6.8203	49.3061	32.533	294.447	471.282	266.104	1	0	0	1	1	0	0	0	1	0	0	0
Slamf7	3.64092	4.02341e-18	3.01846	1.67821e-12	3.50765	1.4682e-18	1.66121	0.000503943	Slamf7	89.0741	10.6295	40.6598	609.776	834.996	650.436	6925.52	10492.5	6723.82	388.812	456.634	505.016	376.821	480.55	601.443	1551.69	1184.12	1943.04	1	0	1	0	1	0	1	0	0	0	0	0
Plek	3.02064	4.80049e-09	2.38245	9.76111e-06	2.29626	2.56239e-06	3.42085	3.43194e-11	Plek	41.7535	13.2869	166.475	503.605	994.404	513.105	2851.68	4267.76	2876.15	329.33	391.617	560.513	134.701	150.862	221.057	2435.03	1263.51	2018.52	1	0	1	0	1	0	1	0	0	1	0	0
Gzmb	4.82187	9.1665e-11	3.51059	3.14447e-07	5.33727	3.13883e-08	4.28539	0.000128798	Gzmb	0	0	0	197.308	438.584	182.605	11355.6	11637.5	11279.5	65.2856	80.1378	166.489	143.226	0	237.741	3278.65	2069.25	2635.88	1	0	1	0	1	0	1	0	0	1	0	0
Bhlhe40	3.75416	1.35491e-15	3.25515	8.0776e-12	3.16978	2.63097e-12	3.60999	4.36511e-14	Bhlhe40	53.8156	5.31476	29.1523	498.907	588.714	478.395	3898.24	6479.72	3954.7	327.879	337.184	434.259	28.9863	151.598	154.74	1147.41	2059.11	1224.08	1	0	1	0	1	0	0	0	0	0	0	0
Serpina3g	4.66204	2.45061e-30	4.63679	7.78575e-30	1.68208	2.98813e-05	2.52018	5.31158e-09	Serpina3g	25.9799	26.5738	46.03	1045.73	1171.52	1008.1	3556.62	3203.95	3655.56	1170.79	1046.33	951.762	254.056	672.623	255.676	3202.7	2440.87	1281.17	1	0	1	0	1	0	0	0	0	0	0	0
Gbp3	2.07754	6.37217e-12	2.54593	1.67559e-17	1.50603	2.096e-07	1.76876	2.25839e-08	Gbp3	61.2384	167.415	139.624	541.188	536.421	573.47	1454.58	1876.78	1413.37	725.396	824.059	746.425	269.402	357.653	341.179	1448.87	869.929	1052.8	1	0	0	0	1	0	1	0	0	1	0	0
Pmaip1	3.76446	1.41374e-16	3.27017	7.40774e-13	-1.09854	0.0178601	1.90573	0.000338246	Pmaip1	17.6293	7.97214	8.43883	220.797	408.22	211.278	142.393	96.8054	137.221	185.701	216.221	185.913	30.6913	180.298	96.7647	357.543	342.904	535.11	1	0	0	0	1	0	1	0	0	1	0	0
F2r	2.43127	2.08321e-24	2.46549	6.45922e-25	-1.21684	1.94843e-07	2.46527	2.26551e-25	F2r	226.397	215.248	171.845	1056.07	1427.93	956.789	475.068	560.014	428.129	1089.54	988.87	1445.68	400.692	419.47	333.671	2671.06	2266.88	1569.53	1	0	0	0	1	0	0	0	0	0	0	0
Gm6637	3.28727	8.60888e-11	2.25345	1.53863e-05	-0.960017	0.0606406	2.25321	0.000117003	Gm6637	24.1242	0	10.7403	186.033	257.246	159.968	106.635	79.1098	109.777	49.3269	96.7702	133.191	57.9725	285.534	181.017	980.322	704.389	928.943	1	0	0	0	1	0	0	0	0	0	0	0
Gzma	3.88423	0.00419014	2.00707	0.177482	0.193181	0.904913	3.95706	0.0169399	Gzma	0	15.9443	5.37017	146.572	416.654	164.495	330.759	170.711	334.819	94.3015	18.1444	63.8208	0	0	118.87	170.592	650.335	1461.15	1	0	0	0	1	0	0	0	0	0	0	0
Il18rap	7.35423	1.21556e-48	7.34619	2.00566e-48	-1.51585	4.07251e-07	2.74391	4.30454e-19	Il18rap	0.927855	0	0	1483.57	2024.23	1522.71	424.624	886.862	428.129	1292.66	2000.42	1709.29	605.301	616.694	691.117	3561.41	3863.16	5562.05	1	0	0	0	1	0	0	0	0	1	0	0
Pik3ap1	2.72679	0.00017838	2.55096	0.000668379	0.243053	0.756866	3.26507	1.35019e-05	Pik3ap1	51.9599	10.6295	19.9463	207.643	296.044	211.278	253.497	353.912	244.253	206.012	189.004	234.472	49.4471	0	83.4178	370.396	668.916	496.404	1	0	0	0	1	0	0	0	1	0	0	0
Epsti1	1.71662	5.75326e-19	1.79137	1.52073e-20	-0.700553	0.000244171	1.6228	9.40495e-17	Epsti1	1221.06	1092.18	978.904	3275.31	4260.16	3353.29	2075.23	2500.29	2113.2	3286.04	4499.81	3683.57	2000.05	2330.63	1394.33	5709	6677.34	5307.56	1	0	0	0	1	0	0	0	1	1	0	0
Myadm	3.27212	0.0242454	2.39999	0.136426	-4.35223	3.83959e-05	1.93655	0.344395	Myadm	0	5.31476	42.9613	109.929	484.972	131.294	7.02385	0	0	117.514	125.499	140.128	47.7421	0	143.896	447.513	177.364	193.53	1	0	0	1	0	0	1	0	0	0	0	0
Racgap1	2.23848	3.31216e-10	2.19516	1.03846e-09	-2.72435	7.31901e-16	0.810696	0.0783304	Racgap1	61.2384	63.7771	82.0868	358.913	404.003	325.972	37.6734	68.7006	32.933	471.507	322.063	262.22	736.592	600.504	561.402	1464.06	1057.43	831.211	1	0	0	1	0	0	1	0	0	0	0	0
Adam19	2.87298	1.94124e-20	2.48636	2.20049e-15	-1.82796	1.40761e-09	0.461712	0.341351	Adam19	37.1142	71.7493	51.4002	403.072	553.29	407.465	114.936	118.665	128.988	346.739	368.936	320.491	685.44	507.779	858.37	1189.47	462.836	1184.4	1	0	0	1	0	0	1	0	0	1	0	0
Sdcbp2	2.5655	7.72409e-33	2.61482	6.53951e-34	-1.85341	5.6358e-19	0.302557	0.379378	Sdcbp2	191.138	188.674	149.597	1181.03	914.278	1186.18	341.615	215.47	329.33	1252.03	1090.18	1054.43	1121.94	1180.4	982.245	1176.62	1775.33	1106.02	1	0	0	1	0	0	1	0	0	1	0	0
Ttc39c	6.14114	1.76748e-32	5.76924	8.80932e-30	-3.64613	1.29032e-30	0.541078	0.264149	Ttc39c	0	0	0	628.567	861.142	597.616	35.1192	65.5778	38.4218	501.974	536.772	567.45	738.297	728.553	772.866	1087.82	858.105	1326.65	1	0	0	1	0	0	1	0	0	1	0	0
Samd3	4.28061	2.35248e-14	4.20844	7.08948e-14	-4.69627	1.95735e-18	1.14828	0.142282	Samd3	0	13.2869	10.7403	216.099	576.063	227.879	2.55413	5.20459	2.74442	336.584	314.503	317.716	11.9355	59.6089	17.5177	47.9061	111.486	74.509	1	0	0	1	0	0	1	0	1	0	0	0
Ahnak	3.61029	3.44892e-05	3.51861	7.43808e-05	-2.68269	0.000851402	1.5791	0.176288	Ahnak	242.17	175.387	103.567	1460.08	3717.84	1522.71	104.081	818.162	96.0545	2432.98	2109.29	1743.97	2298.44	463.624	1104.04	7739.75	1324.32	2546.85	1	0	0	1	0	0	1	0	1	0	0	0
Sntb2	2.33303	4.80493e-22	2.65328	6.4194e-28	-2.06312	4.69436e-18	0.763695	0.00802392	Sntb2	45.4649	93.0083	67.5106	434.078	349.18	375.774	71.5156	106.174	76.8436	525.187	435.466	493.917	318.849	353.238	327.832	646.148	548.984	523.498	1	0	0	1	0	0	1	0	1	1	0	0
Abcc3	3.32534	0.000257792	2.6101	0.00495331	-2.85293	0.00103694	-2.05036	0.0453004	Abcc3	0	5.31476	17.6448	200.127	68.3178	232.406	14.0477	23.9411	5.48883	108.809	117.939	66.5956	32.3964	115.538	62.5634	0	0	28.0618	1	0	0	1	0	0	0	0	0	0	0	0
Abhd4	2.50384	1.02105e-20	2.44298	1.92842e-19	-2.74883	1.06548e-27	-1.23095	1.01839e-05	Abhd4	67.7334	34.5459	62.1405	309.116	422.558	341.064	38.9504	37.4731	57.6327	319.174	325.087	382.925	682.03	392.977	689.031	262.899	217.905	253.524	1	0	0	1	0	0	0	0	0	0	0	0
Aplp1	2.18076	4.8374e-05	1.90956	0.00062346	-2.82885	2.49517e-09	-0.0318761	0.986262	Aplp1	84.4348	39.8607	12.2747	253.682	199.893	271.644	9.57798	44.7595	21.9553	236.479	151.203	208.111	228.48	314.97	256.51	245.373	336.147	200.303	1	0	0	1	0	0	0	0	0	0	0	0
Apobr	1.97191	0.0119416	1.206	0.17798	-3.50355	6.90759e-09	2.21539	0.00506017	Apobr	23.1964	47.8329	24.5493	84.5606	272.428	105.639	5.10825	8.32734	0	88.4983	74.0897	97.1185	32.3964	0	32.533	137.876	152.026	120.956	1	0	0	1	0	0	0	0	0	0	0	0
AW112010	2.43539	1.10456e-23	2.15694	1.45713e-18	-3.74891	1.81103e-57	0.677835	0.0313695	AW112010	4923.2	3619.35	3588.8	18891.8	26758.7	20101.6	1734.89	1377.13	1750.94	14078.5	16653.5	23473.6	20928.1	20774.1	17260.4	40546.1	28969.5	24827	1	0	0	1	0	0	0	0	0	0	0	0
B3gnt5	1.79159	0.000252345	1.32886	0.0131517	-4.18078	6.34785e-24	0.968159	0.108777	B3gnt5	130.828	55.805	161.105	386.16	533.891	357.664	15.3248	2.08184	24.6997	192.955	306.943	418.997	259.171	171.467	226.062	379.743	332.769	600.91	1	0	0	1	0	0	0	0	0	0	0	0
Baiap3	2.94427	4.27407e-05	2.85013	0.000102038	-3.8016	2.5326e-09	1.12904	0.293053	Baiap3	52.8878	66.4345	0	332.605	469.79	316.918	10.2165	31.2275	10.9777	338.035	417.321	291.356	225.07	137.616	272.359	299.121	371.62	753.799	1	0	0	1	0	0	0	0	0	0	0	0
C1qa	2.3748	0.00481619	2.26403	0.00985347	-2.11642	0.00423088	-2.40195	0.000481917	C1qa	89.0741	47.8329	116.609	639.842	107.959	692.691	104.719	116.583	87.8213	470.057	456.634	405.123	81.8436	138.351	53.8045	0	23.6486	3.8706	1	0	0	1	0	0	0	0	0	0	0	0
C1qc	2.2012	0.00159309	2.19484	0.00218362	-1.96437	0.00144737	-2.40925	6.15758e-05	C1qc	168.87	53.1476	249.329	1071.1	158.565	1045.83	197.306	198.815	164.665	722.494	825.571	717.29	129.586	131.728	94.6792	2.33688	28.7161	11.6118	1	0	0	1	0	0	0	0	0	0	0	0
Cfp	2.26437	0.000330461	1.94944	0.00330058	-2.01304	0.00035846	-2.78139	1.24059e-07	Cfp	93.7134	58.4624	248.562	919.831	256.403	863.223	146.862	182.161	153.687	471.507	666.807	495.305	46.037	106.707	169.755	0	6.75673	14.5147	1	0	0	1	0	0	0	0	0	0	0	0
Chpt1	2.05421	0.00384252	1.47382	0.0629535	-1.82393	0.00331024	0.330504	0.818322	Chpt1	40.8256	50.4902	68.2778	236.77	336.529	184.114	88.1174	0	104.288	158.136	184.468	154.002	225.07	164.108	236.072	287.436	216.215	290.295	1	0	0	1	0	0	0	0	0	0	0	0
Dkkl1	4.476	4.98147e-27	4.61974	2.54596e-28	-5.39812	2.38666e-26	1.52884	0.00151818	Dkkl1	7.42284	13.2869	6.13733	349.517	541.482	344.082	0	0	0	442.492	400.689	524.44	59.6776	123.633	57.9754	191.624	312.499	248.686	1	0	0	1	0	0	0	0	0	0	0	0
Dtx4	2.3333	0.00837084	2.47496	0.00632911	-2.68571	0.000371002	-0.0832847	0.968934	Dtx4	82.5791	18.6017	18.412	230.193	259.776	233.915	14.6862	69.7415	2.74442	184.251	235.877	381.537	10.2304	189.865	32.533	86.4646	67.5673	63.8649	1	0	0	1	0	0	0	0	0	0	0	0
Fcna	2.03398	0.0263363	1.88433	0.0547102	-1.61039	0.0403415	-3.15129	2.60543e-06	Fcna	101.136	39.8607	298.428	911.375	108.802	872.278	150.694	262.311	186.62	481.663	695.536	525.828	51.1522	250.946	69.6539	0	8.44591	6.77355	1	0	0	1	0	0	0	0	0	0	0	0
Fgf13	1.66717	4.90245e-12	1.76749	2.29909e-13	-2.61322	3.7188e-29	-0.117833	0.821286	Fgf13	223.613	313.571	310.702	862.518	975.005	920.57	151.332	142.606	131.732	638.348	884.54	1435.97	862.767	759.461	1007.69	755.981	876.686	788.634	1	0	0	1	0	0	0	0	0	0	0	0
Gcat	2.63272	9.44128e-15	2.65231	8.35413e-15	-1.67636	9.3526e-07	-0.841518	0.0637536	Gcat	21.3407	82.3788	44.4957	361.731	348.337	365.21	128.345	105.133	82.3325	398.968	393.129	298.293	327.374	422.413	357.863	257.057	216.215	131.6	1	0	0	1	0	0	0	0	0	0	0	0
Gm30461	2.29794	8.56727e-05	1.65439	0.00905984	-3.213	5.94325e-10	-0.147532	0.92253	Gm30461	115.982	71.7493	53.7017	304.418	700.047	300.317	35.1192	54.1277	24.6997	264.044	368.936	191.462	190.968	114.066	38.7893	119.181	155.405	32.9001	1	0	0	1	0	0	0	0	0	0	0	0
Gm36920	2.02897	2.89966e-09	1.93549	2.59273e-08	-4.0614	6.44185e-25	1.09941	0.00575593	Gm36920	29.6914	42.5181	42.1942	155.967	240.378	162.986	2.55413	0	2.74442	172.644	169.348	180.363	107.42	102.292	108.86	206.814	344.593	165.468	1	0	0	1	0	0	0	0	0	0	0	0
Gpr155	1.60674	4.76761e-11	1.53065	6.43228e-10	-2.32604	2.44424e-23	0.0934681	0.860512	Gpr155	121.549	140.841	143.46	502.666	331.468	463.303	74.7082	74.9461	85.0769	361.247	397.665	470.331	712.721	477.607	633.976	785.192	636.822	526.401	1	0	0	1	0	0	0	0	0	0	0	0
Grn	2.30828	4.72973e-17	2.03901	3.01876e-13	-2.33216	8.17869e-19	-0.660463	0.0673005	Grn	340.523	225.877	309.168	1656.45	1239.84	1558.93	244.558	336.217	279.93	1117.11	1356.29	1218.14	1266.87	1089.15	1829.77	1265.42	712.835	658.969	1	0	0	1	0	0	0	0	0	0	0	0
H1f0	1.69297	1.75596e-05	1.15056	0.00812082	-4.05048	3.66941e-30	0.28755	0.690977	H1f0	226.397	156.785	286.92	772.32	662.936	798.33	49.1669	13.5319	43.9106	374.304	619.934	529.99	946.316	981.706	998.511	829.593	1474.66	1274.39	1	0	0	1	0	0	0	0	0	0	0	0
Hip1r	2.10042	7.18237e-13	2.39007	1.58366e-16	-2.0451	5.45533e-14	0.546814	0.160734	Hip1r	110.415	37.2033	74.4151	383.341	269.054	398.411	92.5871	62.4551	76.8436	432.336	403.713	455.07	298.388	391.505	385.39	530.472	415.539	638.649	1	0	0	1	0	0	0	0	0	0	0	0
Hist1h1c	2.38876	3.05587e-07	1.7252	0.000459324	-3.80847	6.60068e-19	0.8286	0.143696	Hist1h1c	25.9799	23.9164	29.9195	159.726	234.474	150.913	0.638532	10.4092	0	108.809	111.891	112.38	51.1522	41.947	10.8443	87.6331	91.2158	29.0295	1	0	0	1	0	0	0	0	0	0	0	0
Igf1	2.78806	3.27147e-05	2.03404	0.00370423	-2.70828	8.14064e-06	-1.15164	0.00914457	Igf1	5.56713	7.97214	33.7553	205.764	107.959	190.151	7.02385	36.4321	8.23325	103.006	89.21	94.3437	18.7558	17.6619	12.9298	2.33688	3.37836	0	1	0	0	1	0	0	0	0	0	0	0	0
Il10ra	2.31764	7.36964e-18	2.23807	1.51296e-16	-3.46337	4.17252e-40	1.55076	3.66132e-08	Il10ra	288.563	209.933	299.195	1316.33	1497.09	1282.76	121.321	102.01	120.754	1357.94	1347.22	1169.58	1012.81	930.192	498.839	3210.88	2060.8	1940.14	1	0	0	1	0	0	0	0	0	0	0	0
Itgad	2.52957	0.00579832	2.07914	0.0350854	-1.86205	0.024092	-0.242862	0.909555	Itgad	58.4549	10.6295	26.8508	264.017	114.706	318.427	68.9614	48.9232	52.1439	123.317	185.98	192.85	88.6639	0	50.8849	38.5586	11.8243	62.8972	1	0	0	1	0	0	0	0	0	0	0	0
Klrb1f	3.68001	2.86562e-22	3.90633	4.87859e-24	-4.23958	4.36241e-21	1.55363	0.000121192	Klrb1f	0.927855	13.2869	0	203.885	165.312	167.514	0	0	0	224.873	187.492	220.598	151.752	112.595	269.44	528.135	560.809	536.078	1	0	0	1	0	0	0	0	0	0	0	0
Kremen2	2.14517	8.27603e-06	1.81858	0.000282427	-3.3494	6.46445e-15	1.01667	0.108969	Kremen2	49.1763	31.8886	24.5493	176.638	230.256	162.986	17.8789	0	10.9777	149.432	125.499	173.426	88.6639	124.369	122.207	224.341	260.134	224.495	1	0	0	1	0	0	0	0	0	0	0	0
LOC102638993	1.8955	0.000648562	1.26187	0.0387012	-3.18225	1.42207e-11	0.109647	0.943759	LOC102638993	17.6293	53.1476	47.5643	167.242	143.383	211.278	3.83119	18.7365	8.23325	56.5809	134.571	134.579	138.111	192.809	191.861	266.405	172.297	127.73	1	0	0	1	0	0	0	0	0	0	0	0
Marveld1	2.75065	0.000177526	0.58311	0.559359	-3.84113	1.8285e-09	-0.110275	0.953857	Marveld1	22.2685	77.064	39.1255	492.33	66.631	544.796	12.7706	28.1048	8.23325	139.276	31.7527	51.3341	127.881	433.452	356.194	122.686	542.228	182.886	1	0	0	1	0	0	0	0	0	0	0	0
Metrnl	3.38602	1.074e-09	3.3577	1.83134e-09	-2.86555	5.7002e-08	1.36994	0.0738879	Metrnl	1.85571	0	16.8777	144.693	183.868	150.913	18.5174	10.4092	10.9777	147.981	164.812	156.777	57.9725	69.1757	70.071	98.149	302.364	156.759	1	0	0	1	0	0	0	0	0	0	0	0
Mettl7a1	2.73294	0.000574679	2.58521	0.00155837	-4.3	8.2031e-14	-0.336108	0.847246	Mettl7a1	3.71142	7.97214	49.0987	252.742	58.1967	262.589	0.638532	0	0	145.079	226.805	142.903	129.586	331.896	107.609	36.2217	285.472	122.891	1	0	0	1	0	0	0	0	0	0	0	0
Nbeal2	1.75518	1.06807e-06	1.02255	0.0113592	-2.52527	3.51125e-14	0.985314	0.0223027	Nbeal2	169.798	316.228	217.108	735.677	1039.11	670.054	180.066	85.3553	134.476	497.622	491.411	470.331	676.914	327.481	645.237	1468.73	554.052	1272.46	1	0	0	1	0	0	0	0	0	0	0	0
Pglyrp1	2.04016	2.3473e-12	1.97013	1.95766e-11	-4.54963	9.14119e-56	0.945861	0.00581801	Pglyrp1	312.687	212.59	184.12	866.276	1292.13	852.659	19.7945	41.6367	38.4218	840.009	1043.3	983.672	586.545	738.12	793.304	1446.53	1592.9	1068.28	1	0	0	1	0	0	0	0	0	0	0	0
Prr13	2.49436	1.20047e-31	2.34087	9.16693e-28	-2.73637	3.04979e-39	-0.104761	0.832576	Prr13	1065.18	1076.24	877.638	5333.89	6584.66	5232.16	750.275	1059.65	738.248	4575.8	5181.74	5659.24	5626.74	5929.24	9412.45	5848.05	6422.27	7227.37	1	0	0	1	0	0	0	0	0	0	0	0
Rab19	1.89029	3.80431e-15	2.00489	7.31633e-17	-4.41016	1.2911e-68	-0.0519906	0.93931	Rab19	323.821	279.025	169.544	954.595	996.934	993.008	31.9266	39.5549	38.4218	1018.46	1069.01	1102.99	1217.42	1699.22	1222.91	1058.61	1292.22	1641.13	1	0	0	1	0	0	0	0	0	0	0	0
Reck	2.05967	0.00612935	2.18331	0.00456608	-4.20535	4.61377e-14	0.525045	0.694323	Reck	0	47.8329	69.045	195.429	177.12	209.769	3.19266	0	0	184.251	192.028	260.833	86.9588	91.2531	91.3425	71.2749	173.986	155.792	1	0	0	1	0	0	0	0	0	0	0	0
Rnase4	3.05015	1.33865e-12	3.51406	8.48276e-16	-3.84301	1.14329e-18	0.523027	0.495598	Rnase4	12.0621	15.9443	6.13733	177.577	157.721	166.004	7.02385	0	0	242.282	217.733	242.796	190.968	76.5348	178.931	244.204	238.175	172.242	1	0	0	1	0	0	0	0	0	0	0	0
Rras	1.88559	2.84096e-14	1.89999	2.83962e-14	-2.64727	9.38868e-28	0.223922	0.652241	Rras	102.064	124.897	92.8271	402.133	474.008	386.338	42.7816	67.6597	65.866	464.253	314.503	496.692	168.802	225.925	195.198	200.972	282.093	210.948	1	0	0	1	0	0	0	0	0	0	0	0
S100a11	2.45705	3.96104e-36	2.25352	3.14176e-30	-1.74087	1.32756e-19	-0.133395	0.745742	S100a11	806.306	815.816	698.121	4020.39	4595.85	4258.77	1075.93	1553.05	1202.05	3906.98	3702.97	3567.03	5284.02	5317.7	4288.93	5312.9	4893.56	3366.45	1	0	0	1	0	0	0	0	0	0	0	0
S100a4	5.89365	3.45241e-41	4.93687	1.20462e-29	-4.32893	5.29342e-25	1.43182	0.00672974	S100a4	28.7635	5.31476	5.37017	845.606	2316.06	937.17	78.5394	44.7595	52.1439	603.529	565.501	928.176	1254.93	2099.56	1314.25	4832.67	4302.35	3511.6	1	0	0	1	0	0	0	0	0	0	0	0
Scpep1	2.26377	2.98283e-11	2.25534	4.70769e-11	-1.61375	7.43783e-07	0.423702	0.440241	Scpep1	61.2384	66.4345	90.5256	377.704	396.412	387.847	89.3945	190.488	79.588	371.403	400.689	382.925	533.688	454.793	567.241	891.52	751.686	453.828	1	0	0	1	0	0	0	0	0	0	0	0
Sidt1	2.10759	2.17651e-21	2.0593	2.40196e-20	-2.67327	1.50952e-35	0.728405	0.00699039	Sidt1	1391.78	1078.9	1252.78	4974.04	6110.65	5061.63	671.735	1148.13	686.104	5304.1	4543.66	5766.07	3657.38	3685.45	2317.35	5969.57	5695.92	4359.26	1	0	0	1	0	0	0	0	0	0	0	0
Sirpa	1.95369	0.04128	1.66986	0.112781	-1.6597	0.0408832	-3.17517	9.22831e-07	Sirpa	77.9398	34.5459	190.257	643.6	17.712	597.616	81.0935	192.57	104.288	269.847	403.713	355.176	134.701	79.4785	79.2469	0	0	5.8059	1	0	0	1	0	0	0	0	0	0	0	0
Slc25a24	1.72044	3.34365e-07	1.57534	5.3415e-06	-5.77473	9.50286e-54	0.466259	0.353036	Slc25a24	343.306	186.017	192.559	635.144	1147.06	665.527	7.02385	0	8.23325	565.809	749.969	894.878	658.159	874.999	545.553	1254.91	771.956	856.37	1	0	0	1	0	0	0	0	0	0	0	0
Slc39a4	3.07584	1.60433e-11	2.6132	2.13457e-08	-3.14015	3.18136e-13	0.0148177	0.998715	Slc39a4	78.8677	18.6017	28.3852	476.358	347.493	460.285	24.9027	74.9461	19.2109	275.65	337.184	310.779	508.112	325.273	486.326	556.178	501.687	275.78	1	0	0	1	0	0	0	0	0	0	0	0
St14	3.34407	1.10262e-12	3.2929	2.96229e-12	-2.68783	1.86777e-08	1.01788	0.156921	St14	0	29.2312	13.809	238.649	257.246	215.806	31.9266	31.2275	21.9553	174.095	199.589	312.167	119.355	219.302	129.298	406.617	359.796	211.915	1	0	0	1	0	0	0	0	0	0	0	0
Stard10	2.23358	8.98866e-11	1.54426	2.23525e-05	-2.59018	1.32163e-15	0.301269	0.651033	Stard10	45.4649	37.2033	31.4538	236.77	177.12	233.915	16.6018	38.514	27.4442	155.235	125.499	109.605	138.111	277.439	173.926	185.782	346.282	201.271	1	0	0	1	0	0	0	0	0	0	0	0
Tmem221	1.86681	0.000706973	2.07286	0.000178232	-1.87383	0.000106826	0.2624	0.815178	Tmem221	84.4348	23.9164	101.266	250.863	336.529	256.552	51.0825	113.46	43.9106	406.222	222.269	349.627	161.982	427.565	136.805	279.257	405.404	192.562	1	0	0	1	0	0	0	0	0	0	0	0
Trp53inp2	2.90683	4.91824e-07	1.90167	0.00143735	-1.86567	0.00091172	0.780338	0.430373	Trp53inp2	23.1964	7.97214	3.06867	137.176	171.216	143.367	28.0954	30.1866	43.9106	103.006	69.5536	37.46	17.0507	136.88	50.4678	107.497	212.837	52.2531	1	0	0	1	0	0	0	0	0	0	0	0
Unc119	1.67084	2.38283e-09	1.383	2.09595e-06	-2.43011	3.3182e-20	-0.397794	0.337598	Unc119	193.922	138.184	108.17	388.039	668.84	410.484	75.9853	89.519	82.3325	372.854	449.074	374.6	535.393	643.923	617.292	379.743	548.984	427.701	1	0	0	1	0	0	0	0	0	0	0	0
Unc5a	2.00387	0.0154903	1.79824	0.0424447	-3.12598	2.18091e-06	0.415483	0.766989	Unc5a	53.8156	39.8607	59.839	241.467	183.868	280.698	22.9871	9.36826	21.9553	227.774	172.372	208.111	17.0507	0	68.4026	61.9274	45.6079	16.45	1	0	0	1	0	0	0	0	0	0	0	0
Unc93b1	2.30428	2.54304e-08	2.08587	8.03603e-07	-1.67738	1.4377e-05	-0.458555	0.493582	Unc93b1	145.673	93.0083	292.29	1035.4	709.325	996.027	298.194	258.148	279.93	676.069	935.949	739.488	624.057	455.529	1007.27	462.703	565.876	481.889	1	0	0	1	0	0	0	0	0	0	0	0
Zcchc18	3.04653	1.04604e-20	2.30223	2.4679e-12	-3.41435	2.92403e-25	0.28591	0.635971	Zcchc18	15.7735	23.9164	17.6448	197.308	272.428	221.842	19.7945	4.16367	13.7221	156.686	116.427	127.642	277.927	287.006	328.249	456.86	285.472	353.192	1	0	0	1	0	0	0	0	0	0	0	0
Axl	2.42182	2.17373e-06	2.39907	3.53405e-06	-1.69579	0.000348969	-0.0564566	0.964269	Axl	158.663	50.4902	237.822	1134.05	347.493	1044.32	214.547	333.094	211.32	851.615	756.017	878.229	168.802	335.576	308.229	252.383	374.998	152.889	1	0	0	1	0	0	0	0	0	1	0	0
Endod1	3.19874	4.20022e-19	2.87669	1.57987e-15	-2.34822	1.50141e-11	-0.733963	0.152883	Endod1	32.4749	77.064	63.6748	677.424	459.669	698.728	108.55	98.8872	128.988	536.793	424.882	500.854	1914.8	1134.78	1099.03	1185.97	579.39	717.028	1	0	0	1	0	0	0	0	0	1	0	0
Glipr2	1.7228	5.67546e-12	1.6585	4.95296e-11	-3.87897	2.65508e-59	1.5543	1.54146e-09	Glipr2	1280.44	911.482	850.02	2815.87	4521.63	2772.27	227.956	214.429	216.809	3074.23	2599.19	3994.35	1433.97	1293	1610.38	5198.39	3346.27	4251.85	1	0	0	1	0	0	0	0	0	1	0	0
Gng2	1.63771	3.85903e-10	1.56488	3.52654e-09	-1.92645	2.98921e-15	0.322989	0.435217	Gng2	398.05	231.192	353.664	1007.21	1049.23	1065.45	206.884	350.789	241.509	985.088	997.943	983.672	1592.54	1368.06	1413.93	2495.79	1775.33	1208.59	1	0	0	1	0	0	0	0	0	1	0	0
Gprin3	2.36716	5.53261e-09	2.31999	1.48064e-08	-4.5707	7.32877e-32	0.588862	0.334558	Gprin3	113.198	90.3509	50.633	487.633	444.488	504.05	12.7706	5.20459	13.7221	390.263	452.098	546.639	547.329	122.897	387.059	650.822	415.539	538.981	1	0	0	1	0	0	0	0	0	1	0	0
Mirt1	1.92306	4.70962e-05	1.53251	0.00225637	-2.79416	5.94378e-11	0.884728	0.156955	Mirt1	41.7535	45.1755	43.7285	97.7144	359.301	122.24	19.7945	27.0639	10.9777	134.924	220.757	79.0822	78.4334	120.69	58.3925	112.17	214.526	174.177	1	0	0	1	0	0	0	0	0	1	0	0
Serpinb1a	3.58626	1.38805e-13	3.35389	5.78135e-12	-2.0844	9.66359e-06	0.625772	0.444369	Serpinb1a	0.927855	2.65738	23.7822	149.39	346.65	162.986	43.4202	47.8822	41.1662	195.857	184.468	176.201	122.765	133.936	178.931	257.057	153.716	277.715	1	0	0	1	0	0	0	0	0	1	0	0
Slc9a7	2.6218	3.62772e-31	2.79742	4.25079e-35	-2.09831	1.89883e-21	-0.227724	0.569049	Slc9a7	114.126	122.24	79.7853	717.825	662.936	719.856	154.525	167.588	145.454	950.269	604.814	821.345	1190.14	1191.44	1283.38	1263.08	832.767	1029.58	1	0	0	1	0	0	0	0	0	1	0	0
5430427O19Rik	4.13596	5.75326e-19	4.71437	1.53487e-23	-2.5102	3.13558e-08	0.86585	0.204505	5430427O19Rik	6.49499	0	9.97316	310.055	200.736	276.171	34.4807	62.4551	16.4665	280.003	501.995	407.898	363.181	220.774	171.007	342.353	467.903	590.266	1	0	0	1	0	0	0	0	0	1	0	0
Dnase2a	1.66119	3.63024e-08	1.12327	0.000542641	-2.52837	2.16571e-18	-1.33284	4.92137e-05	Dnase2a	43.6092	69.0919	62.1405	183.215	200.736	233.915	23.6257	31.2275	27.4442	130.571	149.691	135.966	206.314	197.224	211.047	59.5905	54.0538	112.247	1	0	0	1	0	0	0	0	0	1	0	0
S100a6	7.90784	5.87993e-99	7.65827	4.53911e-93	-3.04847	1.98911e-19	0.409847	0.496613	S100a6	3.71142	10.6295	29.1523	4282.52	8893.12	4444.39	774.539	623.51	705.315	4036.1	4460.5	6319.64	4364.99	4316.86	4627.6	6738.4	5785.45	5168.22	1	0	0	1	0	0	0	0	0	1	0	0
Snx20	1.61019	0.00281539	0.362872	0.648966	-3.29836	7.90237e-13	-0.571351	0.484378	Snx20	201.345	693.576	322.21	1380.22	987.656	1409.53	97.0568	114.501	145.454	1021.36	390.105	162.327	1277.1	1554.25	1813.5	1021.22	1388.51	706.384	1	0	0	1	0	0	0	0	0	1	0	0
Hspa1a	6.37758	0.00325442	6.59952	0.00275212	-4.6193	0.0163586	1.62228	0.672919	Hspa1a	0	2.65738	0	982.782	718.602	983.954	14.0477	49.9641	16.4665	1674.21	1149.15	313.554	0	136.144	5.00507	0	481.417	15.4824	1	0	0	1	0	0	0	0	1	0	0	0
Rap1gap2	2.97374	1.27678e-13	1.52338	0.000242717	-3.46583	1.24213e-18	1.16277	0.023758	Rap1gap2	13.9178	21.259	15.3433	158.786	265.68	178.077	12.7706	6.24551	8.23325	85.5967	42.337	73.5326	131.291	226.661	90.5083	480.229	201.013	359.966	1	0	0	1	0	0	0	0	1	0	0	0
Xdh	2.53838	7.83321e-15	1.86109	3.75024e-08	-2.37164	4.35058e-14	1.52204	1.83883e-05	Xdh	28.7635	79.7214	82.854	376.764	465.573	413.502	67.0458	71.8233	79.588	245.184	205.637	323.266	209.724	133.936	193.529	685.875	347.972	565.107	1	0	0	1	0	0	0	0	1	0	0	0
Evi2a	2.42782	4.0494e-42	2.28468	7.33292e-37	-3.72567	6.8568e-86	-0.8256	2.1868e-05	Evi2a	167.942	193.989	174.147	923.589	1073.69	1018.66	65.7688	60.3732	74.0992	877.729	922.341	928.176	1495.35	1194.38	1634.57	614.6	817.564	994.744	1	0	0	1	0	0	0	0	1	0	0	0
Hspa1b	6.46938	0.001237	6.75124	0.000856222	-4.99853	0.00415895	1.05207	0.7782	Hspa1b	0.927855	47.8329	9.97316	3225.52	1386.6	3220.49	45.3358	102.01	68.6104	3840.25	4365.24	1323.59	3.41015	949.326	2.91962	4.67376	1944.25	64.8325	1	0	0	1	0	0	0	0	1	1	0	0
Ifitm3	1.60231	0.00150855	1.74409	0.000646983	3.65589	1.96672e-16	2.24701	1.86839e-06	Ifitm3	25.9799	34.5459	78.251	186.033	106.272	190.151	1876.64	2768.84	1783.87	113.162	190.516	231.697	6.8203	19.1337	32.1159	125.023	160.472	102.571	1	0	1	0	0	0	1	0	0	0	0	0
Casp4	3.62625	5.69168e-32	3.28437	2.8489e-26	3.00907	4.72238e-27	-0.171185	0.794977	Casp4	32.4749	21.259	25.3165	438.775	367.735	510.086	3455.73	4182.41	3172.54	343.838	393.129	295.518	625.762	689.549	312.817	518.788	407.093	516.725	1	0	1	0	0	0	1	0	0	1	0	0
Rora	3.49028	1.10424e-49	3.36578	5.69395e-46	1.86267	5.77254e-17	0.99781	0.000139982	Rora	77.9398	106.295	82.0868	893.523	1448.17	958.298	3285.88	5358.65	3436.01	977.834	981.31	1065.53	1214.01	983.914	1651.67	2550.71	2347.96	2818.76	1	0	1	0	0	0	1	0	0	1	0	0
Stx11	2.69892	4.08986e-19	2.81078	1.47473e-20	2.24446	3.13931e-16	-0.27165	0.610795	Stx11	43.6092	26.5738	111.239	455.688	463.043	424.066	1931.56	2474.26	2069.29	496.171	521.652	435.646	1205.49	785.218	1092.77	899.7	753.375	896.043	1	0	1	0	0	0	1	0	0	1	0	0
Rnf157	2.09839	0.00318782	0.798979	0.351042	3.08384	6.06761e-06	-1.5856	0.0688422	Rnf157	0.927855	47.8329	34.5225	209.522	17.712	227.879	1445.64	1284.49	1353	92.8507	42.337	31.9104	202.904	87.5735	189.358	50.243	48.9863	40.6413	1	0	1	0	0	0	1	0	0	1	0	0
Trib1	2.40832	3.36273e-11	2.29245	4.52224e-10	2.15767	2.35853e-10	-0.903291	0.0459048	Trib1	10.2064	21.259	37.5912	184.154	136.636	175.059	703.024	962.849	650.426	201.66	164.812	88.7941	288.158	175.883	349.938	101.654	184.121	135.471	1	0	1	0	0	0	1	0	1	1	0	0
Rgs1	2.02273	1.33861e-07	2.14996	1.99634e-08	1.9339	5.39687e-08	1.35632	0.00148952	Rgs1	107.631	116.925	148.063	573.133	450.392	582.525	2116.73	2013.14	2091.24	533.891	833.131	389.862	641.108	783.01	209.379	1423.16	1854.72	951.199	1	0	1	0	0	0	1	0	1	1	0	0
Bcl2a1b	2.09057	7.36964e-18	1.93228	3.75243e-15	2.17083	1.33908e-21	8.21749e-06	1	Bcl2a1b	348.874	183.359	200.23	1069.22	995.247	1152.98	5343.23	3645.3	5604.1	909.647	1029.7	940.662	1515.81	1373.21	1318.84	1325.01	1652.02	1230.85	1	0	1	0	0	0	0	0	0	0	0	0
Bcl2a1d	3.59644	7.06141e-32	3.24365	5.80966e-26	2.35845	2.17946e-16	0.116613	0.867864	Bcl2a1d	21.3407	39.8607	47.5643	549.644	596.305	502.541	3227.14	1930.9	3419.54	423.631	461.17	399.573	728.067	632.884	520.11	647.316	775.335	619.296	1	0	1	0	0	0	0	0	0	0	0	0
Gadd45b	1.98418	4.24286e-08	1.55749	4.45351e-05	4.25911	1.88238e-38	-0.260688	0.700716	Gadd45b	101.136	58.4624	64.442	365.49	292.67	316.918	6159.28	6823.22	6232.57	208.914	349.28	159.552	436.499	760.933	231.067	410.123	483.106	294.165	1	0	1	0	0	0	0	0	0	0	0	0
Ly6a	2.50154	1.2219e-24	2.21432	2.81353e-19	1.62329	1.17352e-11	0.369679	0.343451	Ly6a	3512.86	2423.53	1885.7	13433.9	17348.5	13653.1	48263.4	36380.1	52314	10276	11943.6	14189	9573.99	9650.75	11237.2	16347.7	12322.6	10697.4	1	0	1	0	0	0	0	0	0	0	0	0
Oas1a	1.90161	8.26798e-13	1.67715	7.31277e-10	2.79027	4.00403e-30	0.379705	0.365937	Oas1a	138.25	114.267	106.636	421.863	602.209	399.92	3372.73	3263.28	3392.1	397.517	334.16	482.818	265.992	200.904	339.928	306.132	466.214	286.424	1	0	1	0	0	0	0	0	0	0	0	0
Rcc2	1.67441	0.03448	-0.294868	0.813542	2.05989	0.0019023	-0.503748	0.703714	Rcc2	461.144	823.788	393.556	2446.62	479.068	2497.61	8095.94	6663.96	7947.83	880.631	276.702	205.336	850.832	1715.41	1204.14	338.848	1854.72	456.73	1	0	1	0	0	0	0	0	0	0	0	0
Sytl3	4.2634	1.37969e-34	4.0412	3.84963e-31	3.81083	7.08874e-35	0.945555	0.0194849	Sytl3	0	10.6295	26.0837	404.012	463.886	383.319	5068.03	7135.49	5746.81	269.847	412.785	385.699	216.544	178.827	268.188	348.195	461.147	496.404	1	0	1	0	0	0	0	0	0	0	0	0
Atf6	2.22796	1.07927e-07	2.04184	1.79221e-06	2.71934	4.43745e-12	-0.124082	0.91017	Atf6	82.5791	61.1198	36.0568	318.512	274.958	359.173	2005.63	2317.08	2118.69	184.251	355.328	294.13	588.251	764.612	304.475	882.173	243.242	392.866	1	0	1	0	0	0	0	0	0	1	0	0
Gk	1.727	9.00726e-08	1.53835	3.21596e-06	2.04246	2.18495e-11	-1.40724	7.12281e-05	Gk	35.2585	63.7771	39.1255	192.61	148.444	185.623	832.007	668.269	762.947	194.406	72.5777	191.462	274.517	409.167	243.58	88.8015	111.486	130.633	1	0	1	0	0	0	0	0	0	1	0	0
Il15ra	1.65913	0.000156798	1.77794	6.09413e-05	2.9223	7.75487e-14	1.11787	0.0230853	Il15ra	101.136	55.805	62.9076	202.006	345.806	211.278	1854.93	2192.17	1904.62	198.759	432.442	195.624	165.392	55.1934	91.7596	132.034	342.904	238.042	1	0	1	0	0	0	0	0	0	1	0	0
Mdfic	2.57553	2.86252e-14	2.37436	4.64796e-12	2.2334	5.98876e-12	0.243344	0.70909	Mdfic	28.7635	42.5181	38.3583	202.945	389.665	209.769	1332.62	1179.36	1372.21	210.365	279.726	203.949	112.535	66.968	127.212	75.9487	130.067	162.565	1	0	1	0	0	0	0	0	0	1	0	0
Plscr1	4.43919	2.89669e-29	4.01313	1.68162e-24	5.17691	1.59182e-51	0.323395	0.632385	Plscr1	0	0	13.809	295.022	320.503	304.845	11641.1	10934.8	11773.5	217.619	258.558	201.174	306.913	303.196	329.083	481.398	380.066	321.26	1	0	1	0	0	0	0	0	0	1	0	0
Ppp2cb	1.95152	0.00995079	-0.406692	0.725611	1.84615	0.00588401	-0.173496	0.922206	Ppp2cb	138.25	193.989	64.442	760.106	86.0298	774.184	2580.95	679.72	2642.87	134.924	86.186	70.7578	156.867	752.838	462.552	202.14	763.51	247.718	1	0	1	0	0	0	0	0	0	1	0	0
Ptger2	1.80281	0.000596938	1.32808	0.0191257	3.58229	1.21469e-13	-0.113739	0.938539	Ptger2	34.3306	77.064	49.0987	197.308	254.716	182.605	2722.7	2567.94	2640.13	113.162	143.643	191.462	337.605	67.7039	473.813	368.059	126.689	315.454	1	0	1	0	0	0	0	0	0	1	0	0
Ybx3	4.77758	9.34663e-09	2.26784	0.0104347	4.11363	9.52985e-07	-0.253003	0.910676	Ybx3	15.7735	13.2869	16.1105	996.875	53.9795	980.935	13948.1	7958.86	13755	219.07	57.4573	55.4963	436.499	1946.49	1401	331.837	2307.42	531.239	1	0	1	0	0	0	0	0	0	1	0	0
Oas3	1.80769	4.87254e-10	2.18968	1.61236e-14	3.0274	1.98535e-30	0.816958	0.0188848	Oas3	129.9	138.184	232.451	625.748	554.133	647.417	5049.51	5156.71	4907.01	593.374	760.553	1036.39	426.269	475.399	599.774	802.719	1045.6	819.599	1	0	1	0	0	0	0	0	1	0	0	0
Slc25a33	1.6743	6.25411e-10	1.06062	0.000273809	2.70539	1.39703e-26	0.269596	0.5666	Slc25a33	53.8156	140.841	107.403	326.028	398.942	304.845	2441.75	1935.07	2505.65	191.505	228.317	242.796	380.232	335.576	323.244	386.754	444.255	427.701	1	0	1	0	0	0	0	0	1	0	0	0
Tnf	1.77058	6.75104e-05	1.78176	7.8406e-05	5.07701	1.42938e-38	0.639435	0.305505	Tnf	102.064	74.4067	149.597	464.144	258.933	461.794	13133.3	14144	13700.1	352.542	500.483	341.302	574.61	316.442	168.504	400.775	957.766	308.68	1	0	1	0	0	0	0	0	1	0	0	0
Pdcd1	2.06197	3.75681e-11	1.75397	4.45983e-08	3.29011	2.72275e-30	-1.0789	0.00241554	Pdcd1	189.282	148.813	198.696	916.073	534.735	885.86	7025.77	8898.81	7195.86	799.386	624.47	457.845	3133.93	2325.48	2965.92	1633.48	1305.74	1033.45	1	0	1	0	0	0	0	0	1	1	0	0
Irf4	1.85439	0.000591927	1.29256	0.0292026	5.64202	5.39113e-31	0.225969	0.840691	Irf4	31.5471	53.1476	59.839	226.434	125.671	249.007	9673.76	12058	9753.65	159.587	176.908	61.0459	746.822	292.893	140.976	850.625	290.539	244.815	1	0	1	0	0	0	0	0	1	1	0	0
Acot7	3.38027	2.98005e-29	2.87392	4.24863e-21	1.45595	7.28399e-07	0.299145	0.586454	Acot7	180.932	103.638	115.842	1212.03	1958.44	1281.25	3732.86	4958.93	3573.23	915.45	954.094	1255.6	1780.1	2285.01	1851.46	2515.65	2685.8	2085.28	1	0	0	0	0	0	1	0	0	0	0	0
B4galnt4	3.912	4.93509e-21	4.39312	4.86843e-25	1.04798	0.00870643	-0.866034	0.118178	B4galnt4	1.85571	2.65738	5.37017	229.253	93.6207	247.498	438.671	314.357	458.317	351.092	291.823	165.102	376.821	437.132	413.335	351.701	130.067	178.047	1	0	0	0	0	0	1	0	0	0	0	0
Snx25	1.81669	0.00262625	-0.514332	0.532209	-0.718686	0.204146	-0.221673	0.857065	Snx25	66.8056	74.4067	56.7703	323.209	116.393	333.518	136.646	145.729	175.643	60.9333	58.9693	9.71185	141.521	248.002	316.988	63.0958	381.755	156.759	1	0	0	0	0	0	1	0	0	0	0	0
Tspan31	2.68891	2.17999e-30	2.55012	3.19047e-27	-1.01391	1.5351e-05	-0.0867972	0.880007	Tspan31	327.533	441.125	241.657	2055.76	2592.7	2029.78	1141.06	1088.8	1062.09	2044.17	1558.91	2459.87	1512.4	1945.75	2460.41	2009.72	1815.87	1745.64	1	0	0	0	0	0	1	0	0	0	0	0
Osbpl3	4.77467	1.41963e-35	4.30766	9.37164e-30	-0.394031	0.260406	0.662108	0.163703	Osbpl3	0	2.65738	11.5075	325.088	505.215	348.609	276.484	314.357	299.141	369.952	220.757	253.896	400.692	283.326	349.938	484.903	479.728	688.966	1	0	0	0	0	0	1	0	0	1	0	0
Tmem2	2.66041	2.95814e-06	3.05951	9.63975e-08	1.44625	0.0164038	0.297408	0.827645	Tmem2	24.1242	21.259	0.767166	169.121	129.888	152.422	409.299	474.659	397.94	224.873	166.324	213.661	474.011	56.6652	440.029	433.492	319.255	447.054	1	0	0	0	0	0	1	0	0	1	0	0
Zdhhc2	5.62227	1.55899e-43	5.48492	1.11149e-41	-0.969553	0.00583986	-0.155033	0.849399	Zdhhc2	0	5.31476	6.9045	632.325	739.688	677.6	236.895	537.114	257.975	628.193	713.68	518.89	1057.15	992.009	1249.6	1333.19	864.861	761.54	1	0	0	0	0	0	1	0	0	1	0	0
Zfpm1	2.00077	0.0243758	0.604908	0.617663	0.945834	0.246861	-0.208239	0.917461	Zfpm1	47.3206	119.582	65.2091	443.473	177.12	398.411	832.007	291.457	867.235	220.52	80.1378	67.983	71.6131	672.623	211.464	53.7483	702.7	66.7678	1	0	0	0	0	0	1	0	0	1	0	0
Casp1	3.97835	1.70595e-62	3.84203	5.321e-58	-0.966552	2.291e-05	0.641603	0.0293343	Casp1	77.9398	69.0919	90.5256	1467.6	1282.86	1436.69	641.086	863.962	622.982	1151.93	1273.13	1381.86	958.252	1016.29	1098.61	1393.95	1491.55	1925.62	1	0	0	0	0	0	1	0	0	1	0	0
Abi2	2.22384	5.46567e-10	2.00999	3.95427e-08	-0.703022	0.0446192	0.223012	0.749785	Abi2	115.982	66.4345	75.1823	384.281	547.386	381.81	215.185	333.094	246.997	443.942	308.455	375.987	1089.54	634.356	521.361	1367.08	540.538	717.996	1	0	0	0	0	0	1	0	1	0	0	0
Fos	4.63713	7.171e-06	4.53378	1.57342e-05	-1.89109	0.0577011	-0.747666	0.699612	Fos	75.1563	58.4624	59.839	2203.27	1220.44	2106.75	436.117	552.728	480.273	1006.85	3474.65	664.568	987.238	8059.71	193.946	393.765	4728.02	369.642	1	0	0	0	0	0	1	0	1	0	0	0
Ttc7b	1.84116	0.00557407	0.563414	0.534397	-1.55452	0.00833918	1.43519	0.0703039	Ttc7b	100.208	127.554	49.0987	404.012	242.908	422.557	168.572	38.514	137.221	179.898	110.379	133.191	228.48	30.1724	335.757	357.543	886.821	414.154	1	0	0	0	0	0	1	0	1	0	0	0
Adap1	4.14931	2.59275e-17	1.9313	4.286e-07	-0.104326	0.862932	-0.510398	0.577489	Adap1	0	2.65738	0	227.374	85.1864	236.934	211.354	116.583	181.131	37.7206	49.8971	6.93704	407.513	443.755	598.523	385.586	444.255	179.015	1	0	0	0	0	0	1	0	1	0	0	0
Emp1	5.19516	9.38063e-26	4.92913	4.87859e-24	-1.40001	2.68557e-05	0.700875	0.137096	Emp1	0	0	0	338.242	376.17	354.646	101.527	169.67	115.265	182.8	343.232	357.951	281.337	386.354	157.66	397.27	469.593	493.501	1	0	0	0	0	0	1	0	1	0	0	0
Cxcr3	9.95042	1.57436e-120	9.57822	1.55225e-112	-0.0614654	0.877149	0.205023	0.777115	Cxcr3	0.927855	0	8.43883	11841.3	15699.6	11378.8	11914.4	13579.8	11801	10393.5	9861.49	9807.58	11466.6	12723.2	13088.3	17947.3	14812.4	10215.5	1	0	0	0	0	0	1	0	1	1	0	0
Tpst2	1.72143	5.88764e-17	1.64969	1.66562e-15	-1.40041	1.80553e-12	0.639138	0.0112886	Tpst2	1555.09	1211.77	1471.43	4354.87	5487.35	4202.93	1519.07	2281.69	1501.2	4739.74	4560.3	4062.33	3121.99	4145.39	2963.42	4484.48	6900.31	4565.37	1	0	0	0	0	0	1	0	1	1	0	0
Adgre1	2.71707	0.00174116	2.68551	0.00260574	-1.00777	0.223294	-1.59321	0.0181719	Adgre1	7.42284	26.5738	117.376	544.946	125.671	491.977	158.356	267.516	137.221	343.838	396.153	396.799	17.0507	61.8166	19.6032	0	0	12.5794	1	0	0	0	0	0	0	0	0	0	0	0
Akt1	2.87336	0.000307726	0.749367	0.510669	0.52775	0.503444	-0.372715	0.818824	Akt1	173.509	356.089	174.914	2534	293.514	2524.78	2856.15	2063.1	2810.28	770.371	254.022	180.363	1123.64	4035	2152.6	1013.04	3695.93	930.879	1	0	0	0	0	0	0	0	0	0	0	0
Anxa2	3.3517	3.45241e-41	3.09748	5.23642e-35	-0.639037	0.0111052	-0.213999	0.654728	Anxa2	144.745	140.841	176.448	1555.91	1754.33	1682.68	1019.1	1276.17	900.168	1228.82	1315.47	1637.14	2337.66	2144.45	2266.05	2530.84	1496.62	1786.28	1	0	0	0	0	0	0	0	0	0	0	0
C1qb	2.31505	0.00450654	2.27284	0.00703212	-1.42063	0.0521408	-2.42621	0.00086659	C1qb	121.549	77.064	359.801	1318.21	248.812	1331.05	325.651	384.099	354.03	831.304	1141.59	840.769	129.586	214.15	83.4178	0	40.5404	14.5147	1	0	0	0	0	0	0	0	0	0	0	0
Cd38	2.66262	1.11331e-05	2.7233	8.67991e-06	-0.496902	0.42335	0.325299	0.802012	Cd38	20.4128	18.6017	65.2091	308.176	187.241	324.463	240.088	129.074	203.087	223.422	323.575	309.392	204.609	88.3094	558.899	364.554	371.62	338.677	1	0	0	0	0	0	0	0	0	0	0	0
Cdk2ap1	1.69608	2.7351e-06	0.379451	0.453169	1.17698	0.000551228	-0.204308	0.780412	Cdk2ap1	108.559	172.73	115.842	513.94	331.468	508.577	1094.44	879.576	1125.21	284.355	133.059	108.218	451.845	489.381	344.516	473.219	430.741	208.045	1	0	0	0	0	0	0	0	0	0	0	0
Cebpb	3.39023	1.85706e-05	2.55295	0.00192189	1.33824	0.105807	0.17138	0.941763	Cebpb	1.85571	29.2312	27.618	382.402	172.06	345.591	607.244	1162.71	551.628	358.346	105.842	26.3607	138.111	320.858	105.524	93.4753	483.106	62.8972	1	0	0	0	0	0	0	0	0	0	0	0
Cenpb	1.92778	2.57201e-06	0.939928	0.0537262	-0.633832	0.109138	0.289658	0.701472	Cenpb	85.3627	71.7493	84.3883	352.336	259.776	390.865	190.282	225.879	219.553	221.971	148.179	120.704	204.609	219.302	85.5033	213.825	322.634	92.8943	1	0	0	0	0	0	0	0	0	0	0	0
Clec4n	2.25309	0.00353126	2.09614	0.00930762	-0.845923	0.246731	-1.18946	0.0476977	Clec4n	28.7635	13.2869	95.1286	334.484	58.1967	374.265	168.572	140.524	104.288	133.473	359.864	191.462	23.871	30.1724	22.9399	0	10.1351	6.77355	1	0	0	0	0	0	0	0	0	0	0	0
Clstn1	2.57458	0.000465183	1.55087	0.0618873	-1.11354	0.114008	1.0039	0.353127	Clstn1	40.8256	74.4067	39.8927	469.781	144.227	458.776	226.04	39.5549	214.064	316.273	123.987	72.1452	274.517	27.9646	223.143	501.261	395.269	187.724	1	0	0	0	0	0	0	0	0	0	0	0
D17H6S56E-5	1.7149	0.0104309	1.72409	0.0130344	-0.935886	0.118027	0.666659	0.502443	D17H6S56E-5	250.521	207.276	255.466	690.578	1007.06	712.31	436.117	397.631	411.662	594.825	799.866	1030.84	995.763	66.968	721.147	1749.16	597.971	502.21	1	0	0	0	0	0	0	0	0	0	0	0
Fbxw8	2.48495	1.41207e-26	2.43992	2.41005e-25	0.742591	0.000972752	-1.03119	5.02244e-05	Fbxw8	54.7435	100.98	76.7166	458.506	491.72	488.959	754.745	976.381	697.082	480.212	482.339	431.484	965.072	768.292	1200.8	626.284	427.363	366.739	1	0	0	0	0	0	0	0	0	0	0	0
Fcer1g	2.02209	0.00583845	1.97207	0.00962948	-0.839245	0.211333	-2.08563	0.00012746	Fcer1g	116.91	34.5459	112.006	521.457	106.272	534.232	214.547	158.22	263.464	246.635	495.947	378.762	28.9863	107.443	27.5279	0	11.8243	3.8706	1	0	0	0	0	0	0	0	0	0	0	0
Gm35730	2.83911	2.178e-06	1.42235	0.027781	-1.2887	0.0333402	0.236351	0.859762	Gm35730	17.6293	7.97214	12.2747	124.962	210.014	120.73	35.7578	86.3962	46.6551	103.006	21.1685	27.7482	216.544	84.6299	42.5431	278.089	69.2565	62.8972	1	0	0	0	0	0	0	0	0	0	0	0
Gm3718	1.71078	3.11e-05	1.29473	0.00337618	-0.0374678	0.905336	-0.65448	0.242431	Gm3718	55.6713	47.8329	61.3733	169.121	247.125	191.66	184.536	135.319	271.697	201.66	145.155	101.281	66.4979	94.1967	67.1514	66.6011	16.8918	50.3178	1	0	0	0	0	0	0	0	0	0	0	0
Gm8369	1.77584	3.09837e-12	2.00253	2.04245e-15	-0.600974	0.0150106	0.0547787	0.937984	Gm8369	257.016	175.387	274.646	777.018	876.324	840.586	545.306	537.114	551.628	638.348	1059.94	1225.08	719.541	771.236	885.897	655.495	690.876	1123.44	1	0	0	0	0	0	0	0	0	0	0	0
Hmox1	2.19853	0.00117515	1.78253	0.0144181	-1.47683	0.0156989	-1.12792	0.19015	Hmox1	88.1463	172.73	691.217	1987.17	565.098	1925.65	476.345	611.019	502.228	911.097	1496.91	940.662	448.434	372.371	239.826	134.371	246.621	88.0561	1	0	0	0	0	0	0	0	0	0	0	0
Ier3	4.65901	2.10486e-19	4.7188	1.23393e-19	-0.348859	0.535505	2.42091	4.43857e-07	Ier3	0	0	1.53433	224.555	339.902	202.224	140.477	290.416	164.665	174.095	309.967	316.329	13.6406	0	17.5177	120.349	65.8781	111.28	1	0	0	0	0	0	0	0	0	0	0	0
Il12rb1	3.59217	1.7413e-29	3.09101	6.98423e-22	0.908598	0.00295339	1.05428	0.00401537	Il12rb1	54.7435	21.259	31.4538	598.501	451.235	577.997	1022.93	1032.59	1026.41	414.927	294.847	431.484	494.471	480.55	608.95	1652.18	934.118	735.413	1	0	0	0	0	0	0	0	0	0	0	0
Inafm2	1.60213	0.00640008	1.33321	0.0360608	1.20995	0.0229292	-0.463096	0.630283	Inafm2	88.1463	116.925	83.6211	400.253	172.06	365.21	791.141	536.073	880.957	278.552	241.926	252.508	104.01	423.149	466.306	70.1065	459.458	182.886	1	0	0	0	0	0	0	0	0	0	0	0
Kctd17	2.38806	6.64516e-14	2.50091	6.74446e-15	0.389053	0.222958	-0.250932	0.665158	Kctd17	16.7014	23.9164	36.824	164.423	212.544	155.441	205.607	275.843	225.042	137.825	225.293	215.048	204.609	277.439	234.821	225.509	168.918	203.206	1	0	0	0	0	0	0	0	0	0	0	0
LOC108167576	2.7252	1.74605e-05	2.86982	7.30528e-06	-0.733949	0.256166	0.614613	0.581847	LOC108167576	9.27855	71.7493	43.7285	240.528	520.396	232.406	169.849	212.347	203.087	464.253	355.328	281.644	271.107	33.8519	305.726	338.848	155.405	456.73	1	0	0	0	0	0	0	0	0	0	0	0
LOC108167917	2.25399	0.00182244	1.35791	0.100981	-0.0381798	0.968081	-0.5208	0.697939	LOC108167917	0	7.97214	69.8121	161.605	153.504	169.023	181.982	140.524	148.198	44.9746	136.083	65.2082	235.3	198.696	150.986	144.887	104.729	149.018	1	0	0	0	0	0	0	0	0	0	0	0
Ms4a4c	1.61047	4.34853e-06	1.90175	3.48998e-08	-0.272618	0.439957	1.16743	0.0025276	Ms4a4c	783.11	587.281	550.825	1518.33	2793.44	1616.28	1465.43	1855.96	1580.78	2016.6	2626.4	2618.04	366.591	226.661	329.083	600.579	817.564	690.902	1	0	0	0	0	0	0	0	0	0	0	0
Mvp	1.59033	1.93058e-16	1.4771	4.53335e-14	0.875962	2.14705e-06	0.241868	0.450478	Mvp	256.088	353.432	359.034	957.414	990.187	1029.23	1872.81	1880.94	1734.47	928.507	821.035	1000.32	748.528	603.448	772.032	1049.26	883.442	584.46	1	0	0	0	0	0	0	0	0	0	0	0
Nlrx1	2.02177	2.67038e-05	0.991559	0.0780106	-0.311716	0.534878	0.392723	0.654255	Nlrx1	48.2485	77.064	54.4688	210.462	403.159	208.26	245.835	232.125	178.387	155.235	69.5536	162.327	327.374	183.242	328.666	706.907	246.621	157.727	1	0	0	0	0	0	0	0	0	0	0	0
Nr2f6	1.86463	1.54389e-05	1.53065	0.00074332	-1.17881	0.00342404	-0.845394	0.132492	Nr2f6	22.2685	42.5181	55.236	199.187	152.661	164.495	93.2256	38.514	79.588	163.939	145.155	94.3437	161.982	386.354	269.023	103.991	233.107	104.506	1	0	0	0	0	0	0	0	0	0	0	0
Phf11a	2.00291	2.7721e-07	1.86215	2.76329e-06	-0.948991	0.0128311	1.51309	0.000462291	Phf11a	81.6513	119.582	47.5643	333.544	366.049	387.847	162.826	218.593	167.409	191.505	402.201	389.862	81.8436	134.672	91.3425	226.678	369.931	337.71	1	0	0	0	0	0	0	0	0	0	0	0
Pola1	1.68642	2.85278e-07	1.08499	0.00236767	-0.962704	0.00240186	-0.0388506	0.976694	Pola1	75.1563	106.295	69.8121	300.66	275.802	298.808	168.572	125.951	139.965	242.282	148.179	176.201	615.532	412.847	309.48	654.327	359.796	287.392	1	0	0	0	0	0	0	0	0	0	0	0
Ppp1r15a	1.9122	0.0312516	2.28982	0.00988992	0.68411	0.392401	0.215549	0.91419	Ppp1r15a	394.338	324.2	457.231	1657.39	1269.36	1581.57	2202.3	2957.25	2102.22	1485.61	3288.67	1091.89	690.555	3496.32	452.125	620.442	3908.77	862.176	1	0	0	0	0	0	0	0	0	0	0	0
Prkar2a	1.63062	1.87202e-06	1.30778	0.000299202	1.20416	0.000141009	0.303899	0.605848	Prkar2a	194.85	156.785	145.762	548.704	503.528	550.833	1181.92	1406.28	1144.42	499.072	399.177	377.375	426.269	530.592	274.862	809.73	452.701	265.136	1	0	0	0	0	0	0	0	0	0	0	0
S1pr2	1.68619	2.02178e-06	2.02003	1e-08	0.76144	0.0305443	-0.148451	0.8544	S1pr2	48.2485	180.702	65.9763	420.924	215.918	378.792	546.583	644.328	551.628	470.057	378.009	439.808	545.624	705.739	672.765	701.065	587.835	444.151	1	0	0	0	0	0	0	0	0	0	0	0
Sdf2l1	1.80079	6.94044e-09	1.22437	0.000250081	-0.305416	0.336252	-0.431649	0.360769	Sdf2l1	216.19	257.766	180.284	712.188	986.813	654.963	633.424	653.697	612.005	597.726	418.834	552.188	755.348	897.812	1300.48	751.308	819.253	611.554	1	0	0	0	0	0	0	0	0	0	0	0
Slc11a1	1.71211	0.0267723	1.39163	0.103946	-0.972879	0.152968	-1.64806	0.0052886	Slc11a1	77.9398	7.97214	65.9763	224.555	81.8127	259.571	69.6	143.647	60.3771	124.768	175.396	147.065	25.5761	63.2884	46.2969	0	16.8918	5.8059	1	0	0	0	0	0	0	0	0	0	0	0
Slc25a53	2.38795	2.86089e-10	2.40021	3.43013e-10	-1.37962	0.000103542	1.12566	0.0162973	Slc25a53	24.1242	23.9164	28.3852	125.901	262.307	138.84	60.022	49.9641	74.0992	126.219	173.884	231.697	75.0233	139.823	233.153	363.385	356.417	293.198	1	0	0	0	0	0	0	0	0	0	0	0
Snx10	1.73712	1.01277e-07	1.9661	1.19645e-09	-0.0128288	0.979408	0.567337	0.203368	Snx10	160.519	85.0362	58.3046	410.589	308.695	363.701	374.18	347.667	351.285	397.517	438.49	438.421	378.526	416.526	276.947	355.206	608.106	639.616	1	0	0	0	0	0	0	0	0	0	0	0
Themis2	2.13735	3.12468e-05	2.04997	9.73639e-05	-1.3458	0.00393862	1.01221	0.131404	Themis2	45.4649	7.97214	52.9345	159.726	241.221	169.023	102.804	29.1457	74.0992	184.251	178.42	172.039	180.738	238.435	233.153	406.617	564.187	375.448	1	0	0	0	0	0	0	0	0	0	0	0
Wdfy2	1.75741	0.00111866	1.54338	0.00614236	-1.37886	0.00579608	-1.11282	0.119629	Wdfy2	29.6914	106.295	32.9882	249.923	154.348	238.443	79.8165	58.2914	90.5657	219.07	193.54	137.353	489.356	497.476	416.672	389.091	40.5404	203.206	1	0	0	0	0	0	0	0	0	0	0	0
Asb2	2.98755	1.23306e-07	3.34491	2.54448e-09	-1.38025	0.0115199	0.133099	0.934152	Asb2	11.1343	18.6017	92.8271	434.078	297.731	448.212	131.538	185.283	118.01	422.18	629.006	468.944	327.374	562.237	510.934	497.756	738.173	302.874	1	0	0	0	0	0	0	0	0	1	0	0
Crip2	1.88657	2.41294e-07	1.99323	5.02887e-08	-1.4933	9.09294e-06	-0.20556	0.735084	Crip2	55.6713	31.8886	52.9345	249.923	118.08	232.406	72.7926	63.496	57.6327	227.774	260.07	160.939	61.3827	58.137	103.855	54.9167	70.9457	63.8649	1	0	0	0	0	0	0	0	0	1	0	0
Cst7	3.3185	1.82087e-60	3.06554	3.10569e-51	-0.87653	1.02929e-05	-0.735479	0.00194134	Cst7	217.118	201.961	230.15	1960.87	2734.4	2050.91	1214.49	1216.83	1229.5	1636.49	1959.6	2060.3	1766.46	2482.23	2148.43	1368.24	1532.09	929.911	1	0	0	0	0	0	0	0	0	1	0	0
Ehd3	1.60953	1.36069e-25	1.54338	1.95599e-23	-1.49675	1.7162e-23	0.111941	0.725268	Ehd3	1460.44	1291.49	1640.97	4539.96	4326.8	4599.83	1395.19	2023.54	1333.79	4165.22	4312.32	4384.21	5018.03	5544.36	5440.93	5103.75	6881.73	5311.43	1	0	0	0	0	0	0	0	0	1	0	0
Fam129a	3.28935	7.09256e-16	3.08128	6.31449e-14	-0.699178	0.0935506	0.993231	0.0637536	Fam129a	19.485	47.8329	93.5943	624.809	650.284	561.397	378.649	422.613	318.352	484.565	483.851	617.396	688.85	358.389	516.773	1605.44	749.997	787.667	1	0	0	0	0	0	0	0	0	1	0	0
Fbxl17	1.64059	5.91048e-06	0.266651	0.604379	-0.841029	0.0165071	-0.602751	0.239801	Fbxl17	98.3527	294.969	151.899	614.474	463.886	685.146	285.424	427.817	257.975	346.739	189.004	126.254	535.393	721.929	665.674	441.671	447.633	366.739	1	0	0	0	0	0	0	0	0	1	0	0
Glrx	2.38638	5.47122e-13	1.8408	8.24053e-08	-1.4783	3.56879e-06	0.94455	0.0212744	Glrx	368.359	332.173	365.171	1825.57	2020.01	1853.21	681.313	642.246	702.57	1623.44	1131	1140.45	3311.25	2323.27	2319.43	8957.27	3667.21	2711.35	1	0	0	0	0	0	0	0	0	1	0	0
Gsap	2.09232	2.49479e-06	1.92942	2.35397e-05	-0.12003	0.800451	0.673049	0.292328	Gsap	54.7435	69.0919	165.708	491.391	335.685	505.559	455.912	320.603	447.34	304.666	421.858	460.619	460.37	242.851	550.975	500.093	403.715	1113.76	1	0	0	0	0	0	0	0	0	1	0	0
Nrp1	3.30731	9.54162e-22	3.38688	1.09451e-22	0.956111	0.00521847	0.233137	0.740912	Nrp1	64.9499	61.1198	95.1286	883.188	667.996	905.479	1477.56	1801.83	1514.92	1115.66	642.615	839.382	1595.95	1722.03	1434.37	2366.09	1614.86	1610.17	1	0	0	0	0	0	0	0	0	1	0	0
Pogk	3.52581	2.51702e-08	2.721	2.83044e-05	0.968121	0.149116	1.57784	0.0611014	Pogk	2.78357	31.8886	36.0568	263.077	624.138	242.97	680.036	859.798	699.826	168.292	198.077	267.77	110.83	275.967	17.5177	479.061	373.309	414.154	1	0	0	0	0	0	0	0	0	1	0	0
Rab21	1.70149	0.00793353	0.196626	0.849084	-0.582589	0.327869	-0.134878	0.93063	Rab21	195.777	308.256	174.914	992.177	251.342	1032.25	532.536	439.267	537.905	536.793	152.715	92.9563	368.296	803.616	777.454	317.816	1059.12	395.769	1	0	0	0	0	0	0	0	0	1	0	0
Rps6kc1	1.70856	0.00158878	0.671916	0.336951	0.8303	0.103284	-1.43419	0.0171125	Rps6kc1	65.8777	34.5459	31.4538	108.05	223.509	167.514	227.956	433.022	249.742	101.555	34.7768	91.5689	134.701	174.411	92.1767	63.0958	8.44591	58.059	1	0	0	0	0	0	0	0	0	1	0	0
Tmem238	2.61162	4.20024e-16	2.49186	1.37729e-14	0.912793	0.00419598	-0.424066	0.391312	Tmem238	30.6192	39.8607	22.2478	211.401	273.271	235.424	442.503	462.168	477.528	285.806	184.468	190.075	150.047	217.83	210.213	156.571	168.918	97.7326	1	0	0	0	0	0	0	0	0	1	0	0
Ube2l6	1.85992	2.12535e-05	1.67641	0.000214961	1.10816	0.00632673	0.466481	0.501444	Ube2l6	67.7334	45.1755	80.5525	314.753	150.974	315.408	588.088	466.331	664.149	249.536	173.884	260.833	167.097	167.052	238.992	370.396	209.459	223.527	1	0	0	0	0	0	0	0	0	1	0	0
Carhsp1	1.92338	2.69628e-22	1.80411	3.55763e-19	0.410518	0.0309861	0.621481	0.00533639	Carhsp1	90.002	90.3509	103.567	402.133	396.412	362.191	567.655	436.145	548.883	323.527	426.394	316.329	404.103	618.902	579.754	914.889	807.429	759.605	1	0	0	0	0	0	0	0	0	1	0	0
Gna12	3.47155	2.39964e-05	0.66382	0.50525	0.431155	0.646982	-0.480762	0.788883	Gna12	16.7014	13.2869	7.67166	382.402	15.1817	322.954	367.794	251.902	362.263	60.9333	12.0963	4.16222	63.0877	374.579	172.675	68.938	305.742	54.1884	1	0	0	0	0	0	0	0	0	1	0	0
Lpxn	1.94035	1.37969e-34	1.98865	3.744e-36	0.368189	0.0216874	-0.387217	0.0661223	Lpxn	1029.92	680.289	840.047	3421.88	3054.06	3397.05	4168.34	4395.8	4187.98	3480.45	3426.27	3303.42	4117.75	3375.63	5155.64	3425.87	3260.12	2978.42	1	0	0	0	0	0	0	0	0	1	0	0
Ms4a6d	3.01361	2.80121e-22	3.19707	8.59475e-25	-0.316865	0.322627	0.674481	0.107339	Ms4a6d	38.9699	47.8329	51.4002	434.078	488.346	405.956	369.71	325.807	365.007	446.844	423.37	642.37	363.181	548.99	286.54	477.892	878.375	574.784	1	0	0	0	0	0	0	0	0	1	0	0
Nr1d1	2.24132	0.00261549	2.60357	0.00052415	0.975446	0.180445	1.46846	0.0657381	Nr1d1	32.4749	23.9164	35.2897	241.467	62.4138	241.461	368.433	310.194	422.64	207.463	267.63	234.472	10.2304	0	38.7893	47.9061	109.797	30.9648	1	0	0	0	0	0	0	0	0	1	0	0
Pla2g6	2.1032	0.00280942	1.23673	0.127243	-0.405628	0.561444	0.155066	0.937984	Pla2g6	1.85571	39.8607	73.648	247.105	146.757	200.714	158.356	102.01	181.131	72.5396	117.939	122.092	64.7928	51.5138	196.449	65.4327	180.743	105.474	1	0	0	0	0	0	0	0	0	1	0	0
Reps1	1.93462	0.00016511	0.379619	0.617443	0.116108	0.831237	-0.223173	0.837526	Reps1	194.85	300.284	128.884	1034.46	370.266	1065.45	869.68	978.463	831.558	558.555	152.715	109.605	768.988	1331.26	922.601	820.246	1135.13	629.94	1	0	0	0	0	0	0	0	0	1	0	0
Sppl3	1.61885	0.0269142	-0.403118	0.704755	0.139796	0.847353	0.192094	0.908318	Sppl3	293.202	249.794	159.571	1066.4	177.12	976.408	944.389	563.137	941.334	290.158	143.643	90.1815	100.599	645.395	337.842	160.076	746.619	335.774	1	0	0	0	0	0	0	0	0	1	0	0
Junb	2.57994	0.00117571	3.01913	0.000128402	0.584037	0.445152	0.18239	0.926633	Junb	1646.94	1456.24	1954.74	12016.1	6504.53	11870.8	12893.2	19684.8	12994.8	14024.8	20217.4	6974.5	5860.34	19528.9	2517.55	5939.19	22761.7	2970.68	1	0	0	0	0	0	0	0	1	0	0	0
Pde7a	2.2149	4.85194e-15	1.23209	6.50788e-05	0.475122	0.100148	0.156962	0.802569	Pde7a	220.83	241.822	145.762	1059.83	870.42	1003.57	1517.79	985.749	1586.27	681.872	501.995	285.806	898.574	1301.83	1093.19	1030.56	1570.94	1074.09	1	0	0	0	0	0	0	0	1	1	0	0
Zdhhc18	1.86012	4.44357e-06	0.395757	0.506701	-0.00131483	1	0.31462	0.672511	Zdhhc18	429.597	922.111	461.067	2686.21	1420.34	2553.45	2029.25	2607.5	2017.15	1427.58	570.037	396.799	1578.9	1814.02	1439.37	1892.87	2655.39	1468.89	1	0	0	0	0	0	0	0	1	1	0	0

## Sheet: 152 M28 down genes
Gene	Fold Change analysis									Read Counts																		3 fold deregulated gene groups						Deregulated DHSs
	M28/Naïve		M56/Naïve		M28stim/M28		CXCR5			Naïve			M28			M28Ag			M56			CXCR5pos			CXCR5neg
	log2 FC	P-adj	log2 FC	P-adj	log2 FC	P-adj	log2 FC	P-adj		N_1	N_2	N_3	M28_1	M28_2	M28_3	M28Ag_1	M28Ag_2	M28Ag_3	M56_1	M56_2	M56_3	CXCR5_pos_1	CXCR5pos_2	CXCR5pos_3	CXCR5neg_1	CXCR5neg_2	CXCR5neg_3	293 M28 up	152 M28down	1538 M28Ag up	1568 M28Ag down	133 CXCR5neg	85 CXCR5pos	984 mDHS	803 nDHS	1935 dDHSs	6703 iDHSs	784 CXCR5neg	612 CXCR5pos
Igfbp4	-8.53643	1.52391e-18	-9.83099	8.12004e-27	-0.584643	0.455816	1.4625	0.11694	Igfbp4	11506.3	12784.7	12194.9	3.75825	61.5704	3.01826	5.10825	24.982	5.48883	8.70475	0	1.38741	0	6.62321	9.17596	46.7376	45.6079	3.8706	0	1	0	0	0	0	0	0	0	0	0	0
Tet1	-5.28185	1.04524e-18	-3.45617	4.10445e-07	0	1	0.659383	0.43405	Tet1	548.362	334.83	253.932	0	0	0	0	0	0	7.25396	30.2407	38.8474	28.9863	0	23.7741	37.3901	23.6486	39.6736	0	1	0	0	0	0	0	0	0	0	0	0
Atp1b1	-5.11608	3.44082e-63	-4.39742	1.51943e-46	-0.938879	0.00122491	-2.4648	9.46262e-12	Atp1b1	2044.99	2035.55	1848.87	52.6155	30.3635	58.8561	17.2404	17.6956	24.6997	126.219	71.0656	55.4963	37.5116	85.3658	55.4729	0	0	7.74119	0	1	0	0	0	0	0	1	0	0	0	1
Ampd1	-5.06177	1.8252e-13	-4.46229	1.61079e-08	-0.116821	0.427763	-0.119685	0.985765	Ampd1	246.81	409.237	400.461	0	2.53029	0	0	0	0	8.70475	10.5842	0	8.52537	0	0.417089	5.84221	0	0	0	1	0	0	0	0	0	0	1	0	0	0
Pdlim4	-4.99465	4.00097e-15	-3.64846	2.17328e-07	-0.763694	0.0602359	-0.125501	0.859436	Pdlim4	622.591	730.78	695.053	21.6099	0	13.5822	3.19266	5.20459	0	65.2856	46.8731	23.5859	0	11.0387	2.50253	7.01065	0	2.90295	0	1	0	0	0	0	0	1	1	0	0	0
Ndrg1	-4.74835	3.76936e-05	-3.93665	0.00355894	4.90546	2.90348e-06	1.01354	0.620201	Ndrg1	420.318	348.117	418.106	4.69781	0	10.5639	360.132	606.855	359.518	20.3111	0	29.1356	10.2304	0	56.307	2.33688	99.6618	62.8972	0	1	1	0	0	0	0	1	1	1	0	0
Gpr83	-4.5608	2.83305e-07	-3.80678	0.000139221	1.83665	0.011588	-2.07105	0.00672099	Gpr83	451.866	451.755	418.873	12.2143	0	15.0913	5.10825	161.342	8.23325	27.565	19.6564	19.4237	15.3457	52.2497	65.9001	1.16844	0	7.74119	0	1	0	0	0	0	0	0	0	0	0	0
Amigo2	-4.54755	1.52391e-18	-4.68529	3.1199e-19	-2.19028	2.16975e-09	-0.39338	0.634514	Amigo2	1317.55	797.214	1057.16	37.5825	42.1715	27.1644	0	0	0	43.5238	28.7287	22.1985	30.6913	0.735912	12.5127	1.16844	13.5135	11.6118	0	1	0	0	0	0	1	0	1	0	1	0
Cnn3	-4.47115	3.65012e-38	-3.91043	1.30218e-28	4.38993	2.77994e-38	-1.59822	3.65464e-05	Cnn3	946.412	1169.25	1362.49	53.555	27.8332	46.7831	1092.53	1010.73	1182.84	81.2444	33.2648	88.7941	98.8943	51.5138	130.132	26.8741	11.8243	33.8677	0	1	1	0	0	0	0	1	0	1	0	0
Tctn1	-4.38312	0.00101291	-4.09454	0.0039018	-1.0305	0.0697984	-1.01833	0.58324	Tctn1	0	1331.35	6.13733	2.81869	31.2069	1.50913	0	2.08184	0	11.6063	28.7287	9.71185	18.7558	50.042	40.0406	24.5373	10.1351	3.8706	0	1	0	0	0	0	0	0	0	0	0	0
A530021J07Rik	-4.34412	1.69997e-27	-4.35381	3.99863e-25	-1.20802	3.78427e-06	0.483689	0.182473	A530021J07Rik	422.174	449.097	506.33	14.0934	10.1212	15.0913	0	0	0	14.5079	9.07221	15.2615	0	0	2.50253	0	13.5135	1.9353	0	1	0	0	0	0	0	1	0	0	0	0
Sell	-4.27898	7.5665e-51	-3.60098	7.35113e-36	-2.68993	2.02231e-20	-1.0808	0.00198899	Sell	17099.4	16175.5	16295.4	880.37	698.36	946.225	113.659	164.465	87.8213	1446.44	1332.1	1279.19	1433.97	1132.57	948.878	921.9	302.364	421.895	0	1	0	1	0	0	0	1	1	1	0	0
Gm4956	-4.26714	1.03994e-15	-3.75147	1.02786e-11	-0.0876495	0.488123	1.20656	1.48723e-05	Gm4956	141.962	223.22	218.642	1.87912	0	0	0	0	0	4.35238	1.51203	9.71185	0	0	0	25.7057	6.75673	6.77355	0	1	0	0	0	0	0	0	0	1	0	0
Xkrx	-4.22049	9.7784e-05	-4.37251	5.43789e-05	0.47917	0.578103	-0.966291	0.502194	Xkrx	469.495	292.312	359.801	15.9726	6.74744	9.05479	20.433	0	35.6774	0	7.56017	18.0363	27.2812	0	70.071	24.5373	0	10.6441	0	1	0	0	0	0	0	1	0	0	0	0
Pard6g	-4.12206	5.54564e-09	-3.16986	0.000118254	1.49678	0.00680053	-2.17204	0.000224357	Pard6g	339.595	220.563	296.126	10.3352	0	10.5639	20.433	82.2325	10.9777	43.5238	16.6324	8.32445	47.7421	65.4961	13.7639	0	0	4.83825	0	1	0	0	0	0	0	0	0	0	0	0
Tmem108	-4.05497	7.15324e-14	-3.98975	3.30409e-11	0	1	0.0258798	0.855649	Tmem108	225.469	148.813	94.3615	0	0	0	0	0	0	0	0	1.38741	0	0	0.417089	0	0	0.967649	0	1	0	0	0	0	0	0	0	0	0	0
Dntt	-4.03705	1.83082e-15	-3.97182	4.00065e-13	0	1	-0.0604662	0.735983	Dntt	203.2	148.813	110.472	0	0	0	0	0	0	0	0	1.38741	0	0	2.50253	1.16844	0	0	0	1	0	0	0	0	0	1	0	1	0	1
Gm12167	-4.0001	9.53971e-06	-3.25991	0.00900098	0.185419	0.54058	0.0119422	0.965476	Gm12167	13.9178	483.643	0.767166	0	0	3.01826	0.638532	4.16367	2.74442	13.0571	12.0963	0	1.70507	0	2.08545	1.16844	0	2.90295	0	1	0	0	0	0	0	0	0	0	0	0
LOC108167628	-3.9287	0.000150181	-4.02838	6.00622e-05	-0.097176	0.80947	0.307232	0.574105	LOC108167628	0	502.245	4.603	1.87912	3.37372	0	1.9156	1.04092	0	0	1.51203	1.38741	0	0	1.66836	0	3.37836	5.8059	0	1	0	0	0	0	0	0	0	0	0	0
Ramp1	-3.86994	2.76474e-62	-3.72365	1.06758e-55	-2.80609	1.99899e-22	-3.74979	1.5899e-36	Ramp1	1905.81	1493.45	1493.67	93.9562	107.116	105.639	5.74679	4.16367	8.23325	162.489	81.6499	98.5059	223.365	335.576	252.339	9.34753	13.5135	9.67649	0	1	0	0	0	1	0	0	0	1	0	0
Hba-a2	-3.80141	0.000358002	-3.90987	0.00023326	1.30414	0.108046	-0.767838	0.306682	Hba-a2	297.842	151.471	217.875	9.39562	7.59087	3.01826	48.5284	1.04092	43.9106	0	13.6083	2.77482	20.4609	0	10.0101	1.16844	3.37836	0.967649	0	1	0	0	0	0	0	0	0	0	0	0
Acvrl1	-3.74521	1.01684e-07	-4.73735	2.33259e-12	-1.59985	0.00528518	-1.68498	0.000125944	Acvrl1	868.473	895.537	840.814	60.132	35.4241	70.9292	2.55413	32.2685	0	4.35238	24.1926	40.2348	13.6406	43.4188	12.5127	0	0	0.967649	0	1	0	0	0	0	0	1	0	0	0	0
St8sia6	-3.7396	7.0902e-13	-2.74727	5.52e-07	-3.52074	3.01567e-15	-1.15424	0.0703039	St8sia6	2278.81	2136.53	2159.57	185.094	59.0401	220.333	4.46972	3.12275	5.48883	323.527	356.84	273.319	28.9863	227.397	70.071	24.5373	38.8512	66.7678	0	1	0	1	0	0	0	1	1	0	0	0
Hba-a1	-3.66875	0.000114143	-4.3781	1.79221e-06	0.933045	0.285411	-0.524171	0.725828	Hba-a1	1458.59	257.766	461.067	76.1045	10.1212	57.347	141.754	11.4501	148.198	8.70475	27.2166	40.2348	64.7928	15.4541	7.92469	29.211	8.44591	14.5147	0	1	0	0	0	0	0	0	0	0	0	0
Emilin1	-3.63018	0.00072937	-4.22893	4.48772e-07	-0.305345	0.458706	0.769733	0.493582	Emilin1	127.116	186.017	219.41	9.39562	0	6.03652	1.27706	0	5.48883	0	0	0	0	0	11.6785	36.2217	0	4.83825	0	1	0	0	0	0	0	0	0	0	0	0
Gm15708	-3.62669	4.64972e-26	-3.36394	4.60071e-22	-2.67311	3.71372e-15	-0.0483895	0.972136	Gm15708	946.412	1094.84	1026.47	72.3463	91.0904	57.347	3.83119	0	5.48883	84.1459	60.4814	126.254	156.867	89.0453	120.122	177.603	104.729	70.6384	0	1	0	0	0	0	0	1	0	0	0	0
Hbb-bs	-3.6234	0.0064198	-4.33413	0.000905111	1.69024	0.155276	-0.846355	0.623138	Hbb-bs	1604.26	643.086	947.451	91.1375	30.3635	110.167	419.515	5.20459	389.707	1.45079	93.7461	34.6852	73.3182	8.83094	13.7639	23.3688	11.8243	4.83825	0	1	0	0	0	0	0	0	0	0	0	0
Gm14085	-3.61694	9.71075e-09	-3.72557	5.24045e-09	-2.19841	2.43462e-08	-1.62189	0.0311085	Gm14085	626.302	364.061	668.969	40.4012	8.4343	58.8561	0	0	0	17.4095	48.3851	31.9104	98.8943	117.01	139.725	21.0319	1.68918	72.5737	0	1	0	0	0	0	0	0	0	0	0	0
Serinc4	-3.60814	0.0129043	-4.34119	0.000276138	-0.66523	0.313882	-0.159228	0.932636	Serinc4	34.3306	624.484	6.13733	0	26.9898	0	3.19266	0	2.74442	0	1.51203	2.77482	10.2304	0	0.834178	0	0	6.77355	0	1	0	0	0	0	0	0	0	0	0	0
Hbb-bt	-3.59184	0.000119049	-3.39521	0.000593757	1.20496	0.118686	-0.869899	0.217869	Hbb-bt	415.679	199.304	164.174	16.9121	12.6514	7.54566	53.6367	5.20459	65.866	2.90158	12.0963	31.9104	30.6913	2.94365	4.58798	4.67376	1.68918	0.967649	0	1	0	0	0	0	0	0	0	0	0	0
Tvp23a	-3.48961	0.000205774	-3.18404	0.00210458	-0.179625	0.730404	0.918541	0.420726	Tvp23a	15.7735	478.329	56.7703	6.57693	7.59087	7.54566	6.38532	1.04092	8.23325	11.6063	18.1444	4.16222	3.41015	3.67956	16.6836	5.84221	0	65.8002	0	1	0	0	0	0	0	0	0	0	0	0
Pdzd9	-3.48471	0.00149894	-3.60198	0.000905111	-0.298605	0.462585	0.474648	0.375993	Pdzd9	0	449.097	9.206	4.69781	5.90401	3.01826	0.638532	2.08184	2.74442	5.80317	3.02407	1.38741	0	0	1.66836	0	10.1351	3.8706	0	1	0	0	0	0	0	0	0	0	0	0
Ifngr2	-3.47405	8.0856e-10	-2.52657	3.33925e-05	-0.792658	0.147662	-1.61643	0.000384064	Ifngr2	1142.19	940.713	823.17	100.533	8.4343	125.258	43.4202	48.9232	30.1886	206.012	154.228	119.317	15.3457	25.7569	54.2216	0	5.06755	5.8059	0	1	0	0	0	0	0	0	0	1	0	0
Sox4	-3.40189	9.10371e-09	-3.82801	1.02524e-10	2.106	6.16361e-05	-1.08103	0.15465	Sox4	259.799	196.646	254.699	15.9726	0	24.1461	48.5284	151.974	71.3548	5.80317	13.6083	2.77482	54.5624	33.8519	91.3425	11.6844	43.9187	13.5471	0	1	0	0	0	0	0	1	0	0	0	0
Gnal	-3.40145	0.00385677	-3.43268	0.00458029	-1.42667	0.00160496	-0.197925	0.936714	Gnal	48.2485	749.381	24.5493	11.2747	22.7726	16.6004	0	0	0	5.80317	18.1444	24.9733	32.3964	0	5.83925	0	10.1351	19.353	0	1	0	0	0	0	0	0	0	0	0	0
1110032F04Rik	-3.37872	1.71259e-10	-3.4854	1.22526e-10	2.07213	1.97393e-05	-1.9422	0.000334124	1110032F04Rik	335.884	268.395	316.84	23.489	9.27773	28.6735	141.116	62.4551	150.943	27.565	12.0963	15.2615	52.8573	61.0807	121.79	0	16.8918	22.2559	0	1	0	0	0	0	0	0	0	1	1	0
Tmie	-3.26299	7.74504e-22	-2.97769	9.1699e-18	-2.49154	9.68979e-13	-0.0628472	0.936022	Tmie	552.074	512.874	672.805	48.8572	53.9795	51.3105	0	0	2.74442	58.0317	89.21	47.1719	42.6269	25.021	39.2064	12.8529	52.3647	35.803	0	1	0	0	0	0	0	0	0	0	0	0
Gabrr2	-3.22313	1.30023e-15	-2.83723	1.11538e-11	-1.73581	2.14872e-08	-2.00172	8.55439e-07	Gabrr2	294.13	313.571	295.359	23.489	25.3029	21.1278	0	0	0	44.9746	34.7768	20.8111	54.5624	53.7216	28.3621	0	0	11.6118	0	1	0	0	0	0	0	1	0	0	0	0
Foxp3	-3.1635	0.0268718	-4.33067	0.00100142	0.768199	0.542243	2.78713	0.0541325	Foxp3	406.401	701.548	359.034	39.4616	59.8835	37.7283	91.31	86.3962	76.8436	0	0	44.397	44.3319	0	2.08545	325.995	111.486	59.9943	0	1	0	0	0	0	0	0	0	0	0	0
Afap1	-3.1372	6.05329e-05	-1.81929	0.0618633	0.37181	0.593807	-0.309206	0.859012	Afap1	216.19	236.507	329.882	27.2473	10.9646	24.1461	38.3119	7.28643	43.9106	89.9491	58.9693	51.3341	95.4841	0.735912	83.4178	92.3068	16.8918	29.9971	0	1	0	0	0	0	0	0	0	0	0	1
Gm12992	-3.12382	0.00282445	-3.14442	0.00339547	-0.777676	0.246145	0.187495	0.868646	Gm12992	18.5571	627.142	26.0837	15.9726	26.9898	7.54566	4.46972	12.491	0	18.8603	16.6324	13.8741	5.11522	0	11.2614	4.67376	1.68918	16.45	0	1	0	0	0	0	0	0	0	0	0	1
AV051173	-3.07314	0.023574	-3.94865	0.000611947	-0.193278	0.855982	-0.30914	0.624679	AV051173	0.927855	608.54	3.83583	17.8517	13.4949	15.0913	14.0477	14.5729	8.23325	4.35238	4.5361	2.77482	0	9.56685	0	0	0	1.9353	0	1	0	0	0	0	0	0	0	0	0	0
Bach2	-3.06389	2.99296e-15	-2.60353	6.56137e-11	0.169343	0.655587	0.26553	0.718074	Bach2	1207.14	1538.62	1142.31	155.967	118.08	164.495	81.0935	336.217	79.588	248.085	205.637	160.939	126.175	140.559	103.021	162.413	94.5942	193.53	0	1	0	0	0	0	0	1	1	1	0	0
Ift80	-3.02909	0.000727344	-3.01868	0.00102822	-1.65422	0.0315521	-2.12803	0.0364552	Ift80	1228.48	1012.46	1433.07	167.242	78.439	178.077	21.7101	75.987	16.4665	127.67	181.444	117.93	373.411	454.793	265.686	0	114.864	112.247	0	1	0	0	0	1	0	1	0	1	0	1
Mtss1	-3.02297	3.26537e-16	-3.00135	9.09443e-15	-1.20388	0.000399315	-1.02965	0.0112465	Mtss1	277.429	353.432	185.654	24.4286	13.4949	36.2191	8.30091	4.16367	2.74442	24.6635	30.2407	20.8111	39.2167	18.3978	64.2317	9.34753	18.581	16.45	0	1	0	0	0	0	0	1	0	1	0	1
Snrpf	-3.00437	0.00181319	-3.01376	0.00228598	1.24349	0.142801	-0.576854	0.721128	Snrpf	57.527	1065.61	30.6867	15.033	91.9339	10.5639	57.4679	190.488	71.3548	24.6635	37.8009	54.1089	47.7421	61.0807	105.106	44.4008	52.3647	36.7707	0	1	0	0	0	0	0	0	0	0	0	0
Myo10	-2.94207	0.00447458	-2.58011	0.0245627	3.56376	9.43951e-05	-0.56305	0.67329	Myo10	174.437	281.682	135.021	28.1869	0	22.637	256.69	402.835	266.208	20.3111	43.849	9.71185	27.2812	0.735912	28.7792	0	15.2026	13.5471	0	1	1	0	0	0	0	1	0	0	0	1
Dapl1	-2.87858	3.04063e-07	-3.47103	3.08002e-10	-3.6061	4.00993e-14	-0.340224	0.740609	Dapl1	2101.59	1857.51	1413.12	321.33	99.5247	283.717	16.6018	0	13.7221	107.359	187.492	162.327	69.908	53.7216	21.6886	14.0213	48.9863	45.4795	0	1	0	1	0	0	0	1	0	1	0	0
Itih5	-2.85405	0.00010659	-2.51531	0.00126178	-0.909037	0.124922	-0.344343	0.818719	Itih5	389.699	241.822	330.649	19.7308	78.439	9.05479	7.02385	33.3094	2.74442	87.0475	12.0963	44.397	117.65	66.2321	115.534	108.665	60.8106	59.9943	0	1	0	0	0	0	0	0	0	0	0	0
Rgmb	-2.84156	6.42726e-13	-1.65514	0.000156547	-1.04983	0.00697681	-1.28527	0.00327924	Rgmb	590.116	568.679	470.273	87.3793	37.1109	76.9657	26.8183	38.514	16.4665	266.946	111.891	117.93	57.9725	130.256	64.6488	26.8741	32.0945	27.0942	0	1	0	0	0	0	0	1	0	1	0	0
Igsf23	-2.84153	2.10448e-08	-2.89619	1.43853e-08	-1.84479	3.386e-06	0.315771	0.739655	Igsf23	468.567	438.468	270.81	41.3407	70.0047	27.1644	8.30091	3.12275	5.48883	34.819	71.0656	26.3607	49.4471	37.5315	47.5482	87.6331	72.6348	14.5147	0	1	0	0	0	0	0	1	1	0	0	0
Itm2a	-2.80207	2.67959e-32	-3.17977	4.999e-41	-0.970746	5.69096e-05	-0.625539	0.047589	Itm2a	5369.5	3943.55	4098.97	531.792	807.162	558.379	354.385	277.925	321.097	583.218	356.84	513.341	772.399	769.028	1343.44	599.41	557.43	702.513	0	1	0	0	0	0	0	0	0	1	0	0
Gtf2ird1	-2.79658	0.000706973	-2.37478	0.00962405	-1.39223	0.00012992	-1.48464	0.158465	Gtf2ird1	107.631	164.758	244.726	29.1264	0	19.6187	0	0	0	30.4666	7.56017	37.46	30.6913	204.583	21.2715	24.5373	16.8918	30.9648	0	1	0	0	0	0	0	1	0	0	0	0
Prg4	-2.79641	0.00188699	-2.64002	0.00572161	-0.554912	0.359756	0.711881	0.290619	Prg4	54.7435	393.292	52.1673	19.7308	16.0252	10.5639	10.2165	6.24551	5.48883	42.073	6.04814	6.93704	13.6406	0	1.25127	5.84221	20.2702	17.4177	0	1	0	0	0	0	0	0	1	0	0	0
Ikzf4	-2.69642	0.0176464	-3.59544	0.000486427	1.76185	0.0674956	0.675771	0.489404	Ikzf4	299.697	154.128	235.52	35.7034	0	45.2739	105.996	141.565	98.799	2.90158	3.02407	23.5859	17.0507	0.735912	1.66836	37.3901	0	11.6118	0	1	0	0	0	0	0	0	0	0	0	0
Treml2	-2.67712	5.88255e-07	-2.88794	6.56367e-08	-1.12664	0.0210485	-1.91853	0.000257212	Treml2	987.238	770.64	641.351	65.7693	196.519	87.5296	19.7945	88.478	35.6774	132.022	80.1378	86.0193	102.304	83.158	42.5431	19.8635	0	18.3853	0	1	0	0	0	0	0	1	0	0	0	0
Ecm1	-2.66829	1.98025e-11	-2.73236	8.5254e-12	0.752263	0.055318	-0.131731	0.891714	Ecm1	733.006	704.206	801.689	90.1979	162.782	73.9474	194.114	220.675	156.432	123.317	77.1138	110.993	179.033	56.6652	254.007	191.624	124.999	127.73	0	1	0	0	0	0	0	0	0	0	0	0
Pmel	-2.6274	1.27412e-05	-2.39083	0.000144943	-2.29963	2.17649e-08	0.224175	0.852033	Pmel	108.559	842.39	117.376	53.555	48.9189	45.2739	1.27706	2.08184	2.74442	60.9333	74.0897	44.397	54.5624	67.7039	32.533	47.9061	69.2565	68.7031	0	1	0	0	0	0	0	0	1	0	0	0
Adh1	-2.62383	3.71192e-10	-3.49394	5.52364e-17	-2.84048	3.06775e-13	-1.97509	5.69859e-07	Adh1	578.982	284.34	431.148	62.0111	48.9189	73.9474	0	0	0	21.7619	40.8249	24.9733	28.9863	55.1934	34.2013	0	0	7.74119	0	1	0	0	0	0	0	0	0	1	0	0
Irf6	-2.56971	0.000775968	-4.1442	1.57556e-09	-3.01901	1.01439e-10	-1.06542	0.258233	Irf6	457.433	289.654	666.668	60.132	77.5956	75.4566	0	0	0	30.4666	4.5361	16.6489	109.125	42.6829	77.1615	0	47.2971	46.4472	0	1	0	0	0	0	0	0	0	0	0	0
Eml5	-2.54694	0.000319506	-1.98711	0.0108318	1.06077	0.0950829	-0.639604	0.555774	Eml5	377.637	566.022	162.639	65.7693	12.6514	86.0205	138.561	121.787	115.265	53.6793	122.475	80.4696	39.2167	108.179	59.2267	56.0852	0	65.8002	0	1	0	0	0	0	0	0	0	0	0	0
Cd200r3	-2.54515	2.0994e-05	-2.09976	0.00143663	-0.790818	0.118825	-1.09007	0.0625756	Cd200r3	242.17	154.128	106.636	12.2143	21.9292	27.1644	13.4092	9.36826	0	29.0158	18.1444	47.1719	25.5761	37.5315	8.34178	7.01065	0	10.6441	0	1	0	0	0	0	0	1	0	1	1	0
A530088E08Rik	-2.54092	0.00755672	-2.48546	0.0125117	-1.69853	0.00455725	0.485179	0.756674	A530088E08Rik	62.1663	616.512	135.021	29.1264	55.6664	30.1826	2.55413	9.36826	2.74442	26.1143	52.9212	41.6222	32.3964	3.67956	65.9001	22.2004	13.5135	119.021	0	1	0	0	0	0	0	0	1	0	1	0
Map4k5	-2.51088	0.00165042	-1.84843	0.0439558	0.533264	0.453691	-0.622038	0.617851	Map4k5	341.451	180.702	227.081	40.4012	13.4949	52.8196	63.8532	35.3912	68.6104	18.8603	96.7702	70.7578	56.2674	72.8553	7.5076	44.4008	0	33.8677	0	1	0	0	0	0	0	0	0	0	0	0
Gnb4	-2.42005	0.000759364	-2.3278	0.00188376	-0.0513397	0.964634	1.12132	0.235696	Gnb4	282.996	186.017	195.627	29.1264	40.4846	30.1826	38.9504	34.3503	21.9553	33.3682	51.4092	23.5859	59.6776	0	73.8248	105.16	133.445	87.0884	0	1	0	0	0	0	0	0	0	0	0	0
Cerkl	-2.36237	0.00566839	-1.85104	0.0593982	-1.41659	0.00795821	0.164935	0.940601	Cerkl	12.99	486.301	40.6598	34.7638	21.9292	24.1461	3.19266	8.32734	0	49.3269	45.361	33.2978	71.6131	39.0033	75.076	64.2643	103.04	44.5119	0	1	0	0	0	0	0	0	0	0	0	0
Gm34006	-2.31676	0.0169155	-1.69923	0.136964	-1.48305	0.016538	0.62855	0.187984	Gm34006	234.747	223.22	147.296	26.3077	45.5452	25.6552	0	15.6138	0	68.1872	54.4332	43.0096	6.8203	0	0	3.50532	18.581	4.83825	0	1	0	0	0	0	0	0	0	0	0	0
Gm26944	-2.31595	0.0198781	-2.81949	0.00344996	-0.414401	0.615459	1.74754	0.0522836	Gm26944	149.385	480.986	179.517	22.5495	99.5247	16.6004	26.8183	39.5549	30.1886	42.073	13.6083	33.2978	3.41015	0.735912	23.7741	130.865	1.68918	31.9324	0	1	0	0	0	0	0	0	0	0	0	0
Ly6c1	-2.31084	4.29575e-07	-1.53378	0.00218625	-1.02109	0.0184918	1.50348	0.000880332	Ly6c1	2099.74	2072.76	1515.92	200.127	697.517	224.861	189.644	186.324	161.921	574.514	551.893	818.571	18.7558	17.6619	20.4374	53.7483	119.932	42.5766	0	1	0	0	0	0	0	0	0	0	0	0
Nr2c2ap	-2.31072	0.0056046	-2.02654	0.0254886	0.830085	0.250924	0.390944	0.786741	Nr2c2ap	30.6192	573.994	36.0568	25.3682	55.6664	24.1461	51.7211	100.969	57.6327	27.565	36.2888	70.7578	30.6913	39.7392	28.3621	29.211	64.1889	45.4795	0	1	0	0	0	0	0	0	0	0	0	0
Myo6	-2.28512	0.00300753	-1.64148	0.0630648	-2.84149	4.52503e-09	0.899861	0.242488	Myo6	459.288	364.061	303.798	99.5936	27.8332	79.984	0	3.12275	0	81.2444	170.86	88.7941	40.9218	0	10.0101	50.243	45.6079	25.1589	0	1	0	0	0	0	0	0	0	0	1	0
Vamp1	-2.26461	0.00357156	-2.57684	0.000937906	-1.08484	0.0769664	0.456304	0.74793	Vamp1	311.759	228.535	257.001	66.7089	0	75.4566	15.9633	18.7365	16.4665	14.5079	65.0175	29.1356	54.5624	145.711	50.4678	103.991	62.4997	188.692	0	1	0	0	0	0	0	0	1	0	0	0
LOC108167763	-2.24031	0.0394481	-2.57478	0.0164536	-1.69266	0.000903817	0.998115	0.326464	LOC108167763	7.42284	473.014	15.3433	22.5495	34.5806	24.1461	0.638532	1.04092	2.74442	17.4095	24.1926	16.6489	15.3457	0.735912	9.59305	35.0532	21.9594	24.1912	0	1	0	0	0	0	0	0	0	0	0	0
Jmjd8	-2.22923	0.00105435	-2.12994	0.00258232	-0.302283	0.642267	-0.422057	0.714505	Jmjd8	181.86	1254.28	135.021	62.9507	145.913	102.621	87.4789	85.3553	74.0992	116.063	90.7221	129.029	104.01	50.042	160.162	40.8954	104.729	81.2825	0	1	0	0	0	0	0	0	0	0	0	0
Spsb1	-2.15951	5.011e-07	-1.34133	0.00543665	-0.389089	0.312106	-1.97025	1.23116e-05	Spsb1	420.318	350.774	272.344	90.1979	58.1967	61.8744	61.2991	20.8184	71.3548	192.955	111.891	88.7941	237.005	515.138	199.786	99.3175	64.1889	57.0913	0	1	0	0	0	1	0	0	1	1	0	0
Slc12a4	-2.15205	6.31548e-10	-0.568405	0.225734	3.25636	7.14754e-23	0.0566713	0.956975	Slc12a4	220.83	146.156	197.162	20.6704	57.3532	25.6552	367.794	487.15	392.451	94.3015	104.33	172.039	211.429	296.572	347.435	407.786	184.121	299.004	0	1	1	0	0	0	0	0	0	1	0	0
Rgcc	-2.14061	4.03099e-48	-1.65503	1.56481e-28	3.36468	5.74866e-122	-1.52699	3.12549e-21	Rgcc	1324.98	1206.45	1182.97	245.226	276.645	297.299	2867.01	2732.41	3117.66	417.828	373.472	367.663	356.36	417.262	514.271	167.087	126.689	133.536	0	1	1	0	0	0	0	1	1	1	0	0
1110051M20Rik	-2.13042	0.00237769	-1.46227	0.0721942	-2.89743	3.07958e-09	-1.34408	0.0952014	1110051M20Rik	123.405	964.629	74.4151	93.9562	54.8229	93.5661	4.46972	2.08184	0	113.162	113.403	176.201	124.47	112.595	145.981	49.0745	30.4053	53.2207	0	1	0	0	0	0	0	0	0	0	0	0
Setd1b	-2.1063	3.10638e-05	-1.79131	0.000780943	-1.27525	0.00263226	-0.433361	0.581847	Setd1b	267.222	313.571	135.021	29.1264	94.4641	19.6187	12.1321	23.9411	5.48883	66.7364	77.1138	41.6222	34.1015	60.3448	18.769	16.3582	21.9594	37.7383	0	1	0	0	0	0	0	0	0	0	0	0
Smc4	-2.10601	5.17509e-16	-1.89222	7.02709e-13	-0.778859	0.00281946	0.0684595	0.924343	Smc4	6166.53	6531.84	6600.7	1516.45	1324.18	1619.3	745.805	1113.78	727.27	1828	2001.93	1347.17	1486.82	1094.3	2010.37	1022.39	1543.91	2249.78	0	1	0	0	0	0	0	0	0	0	0	0
Tubb2a	-2.10085	1.03264e-15	-1.86305	5.14963e-12	0.732532	0.00601132	-2.76313	7.60836e-25	Tubb2a	424.958	496.93	515.536	117.445	78.439	116.203	168.572	153.015	216.809	168.292	114.915	90.1815	320.554	376.051	442.532	51.4114	60.8106	29.9971	0	1	0	0	0	1	0	1	0	0	0	0
Rab3ip	-2.07093	8.77375e-19	-1.86051	6.39728e-15	-0.399114	0.0928488	-0.209969	0.635277	Rab3ip	1247.97	1384.5	1141.54	292.204	249.655	333.518	234.98	149.892	271.697	414.927	275.19	327.428	247.236	429.772	253.59	264.068	249.999	286.424	0	1	0	0	0	0	0	0	0	1	0	0
Nacc2	-2.0448	0.00539192	-2.63759	0.000186027	-2.83599	1.16289e-10	1.24474	0.0403369	Nacc2	277.429	340.145	236.287	38.522	107.959	37.7283	0	0	0	18.8603	36.2888	56.8837	5.11522	0	15.0152	39.727	15.2026	33.8677	0	1	0	0	0	0	0	0	0	0	0	0
Tdrkh	-2.04079	0.00108682	-1.68358	0.0132311	1.46027	0.00816193	0.768593	0.372407	Tdrkh	233.82	108.953	128.117	25.3682	49.7624	16.6004	120.044	91.6008	93.3101	11.6063	74.0897	40.2348	5.11522	55.9293	18.3519	54.9167	60.8106	40.6413	0	1	0	0	0	0	0	0	0	0	0	0
Gsn	-2.02141	1.31594e-21	-2.79929	3.70217e-39	-1.47273	8.97675e-12	-0.349493	0.273876	Gsn	1425.19	1275.54	1522.83	301.599	415.811	300.317	111.105	123.869	112.521	250.987	133.059	197.012	982.123	983.914	1183.7	924.237	896.956	644.454	0	1	0	0	0	0	0	1	0	1	0	0
Galnt4	-1.99576	0.00876117	-1.50039	0.0881943	1.87224	0.0046141	0.832971	0.456537	Galnt4	210.623	143.499	240.123	41.3407	27.8332	57.347	191.56	137.401	214.064	17.4095	65.0175	108.218	105.715	1.47182	110.946	162.413	119.932	129.665	0	1	1	0	0	0	0	1	0	0	0	0
Fam174b	-1.9955	0.0312185	-2.23362	0.016468	-1.08487	0.0704703	-0.204628	0.90936	Fam174b	169.798	138.184	180.284	40.4012	35.4241	24.1461	8.93945	3.12275	19.2109	11.6063	24.1926	44.397	51.1522	0	43.7944	23.3688	40.5404	14.5147	0	1	0	0	0	0	0	0	0	0	0	0
H2-T10	-1.98331	3.06033e-06	-1.18192	0.0153261	-0.312499	0.464215	0.684255	0.26404	H2-T10	278.357	209.933	253.932	67.6485	38.7978	58.8561	35.7578	53.0868	38.4218	72.5396	175.396	62.4333	68.203	182.506	95.5134	128.529	126.689	319.324	0	1	0	0	0	0	0	0	1	0	0	0
Sgk3	-1.98215	0.000132469	-1.68512	0.00214602	-0.586	0.225029	-0.231021	0.835109	Sgk3	811.873	935.398	1277.33	277.171	197.363	268.625	182.62	80.1507	222.298	361.247	213.197	345.465	240.415	66.2321	318.239	148.392	84.4591	295.133	0	1	0	0	0	0	0	0	0	0	0	0
Gm13546	-1.97433	0.00668147	-2.31307	0.00144526	-2.33793	2.15104e-05	-0.344198	0.794178	Gm13546	553.002	281.682	343.691	90.1979	87.7167	99.6027	0.638532	30.1866	0	50.7777	68.0415	94.3437	75.0233	105.235	32.1159	50.243	43.9187	66.7678	0	1	0	0	0	0	0	0	0	1	0	0
Amer1	-1.97428	7.33804e-06	-1.14791	0.0248234	-0.0635561	0.914371	0.155647	0.882886	Amer1	246.81	228.535	181.051	36.6429	65.7875	42.2557	26.8183	80.1507	30.1886	114.613	84.6739	80.4696	66.4979	111.123	121.373	196.298	54.0538	86.1208	0	1	0	0	0	0	0	0	0	0	0	0
Gm32633	-1.97142	7.56915e-06	-1.23098	0.0139298	-2.48466	1.30312e-11	-1.79381	3.54543e-05	Gm32633	243.098	260.423	269.275	62.0111	59.8835	52.8196	3.83119	0	2.74442	100.105	113.403	98.5059	59.6776	78.7426	52.9703	0	6.75673	27.0942	0	1	0	0	0	0	0	0	0	0	0	0
Bptf	-1.96903	1.00877e-06	-1.53489	0.000340078	-1.04976	0.00606244	0.214884	0.791151	Bptf	1201.57	1403.1	855.391	326.968	238.691	295.79	84.9247	219.634	96.0545	445.393	479.315	249.733	168.802	136.144	249.836	114.507	172.297	361.901	0	1	0	0	0	0	0	0	1	0	0	0
Zmym1	-1.96589	0.00115689	-1.47878	0.0311345	0.958576	0.0701894	-0.171088	0.895237	Zmym1	43.6092	430.496	102.033	60.132	22.7726	42.2557	87.4789	107.215	76.8436	37.7206	83.1619	66.5956	71.6131	81.6862	64.2317	43.2323	89.5267	57.0913	0	1	0	0	0	0	0	0	0	1	0	0
Sqrdl	-1.96551	0.00165435	-1.62794	0.016468	-2.61246	8.39086e-10	-2.3321	0.000145739	Sqrdl	263.511	273.71	341.389	63.8902	70.8481	67.9109	2.55413	0	5.48883	110.26	30.2407	123.479	209.724	51.5138	374.546	28.0426	35.4728	38.706	0	1	0	0	0	1	0	0	0	0	0	0
Tmem206	-1.94237	0.000245723	-1.19282	0.0528957	1.04217	0.0317267	0.242843	0.821286	Tmem206	260.727	1687.44	404.297	233.011	121.454	235.424	423.347	384.099	439.106	340.936	367.424	303.842	237.005	214.15	266.52	435.828	226.35	192.562	0	1	0	0	0	0	0	0	0	0	0	0
Kat2b	-1.93681	6.21509e-09	-0.860727	0.0312739	-1.43679	3.70946e-06	0.183147	0.767557	Kat2b	410.112	587.281	586.882	146.572	98.6813	146.386	51.0825	19.7774	54.8883	309.019	376.497	173.426	264.286	184.714	162.665	274.584	152.026	271.909	0	1	0	0	0	0	0	0	0	1	0	0
Ttyh3	-1.93236	3.75879e-17	-1.35451	1.92731e-08	-3.54434	2.65367e-33	0.756257	0.00981107	Ttyh3	555.785	805.186	842.349	186.973	156.878	211.278	7.66238	12.491	0	258.241	349.28	235.859	88.6639	88.3094	101.353	123.855	211.148	155.792	0	1	0	1	0	0	0	0	1	0	1	0
Cyp2d22	-1.91283	0.00243529	-2.44504	5.45027e-05	-2.33897	1.28017e-09	-0.097616	0.735942	Cyp2d22	239.387	85.0362	217.108	31.0055	66.631	24.1461	0	0	0	10.1555	28.7287	36.0726	0	0	4.17089	0	0	1.9353	0	1	0	0	0	0	0	0	0	0	0	0
Rreb1	-1.90739	3.38062e-07	-1.58387	5.90736e-05	0.960307	0.00716767	-0.638821	0.217898	Rreb1	327.533	361.404	264.672	74.2254	88.5601	69.42	151.332	139.483	189.365	133.473	78.6258	86.0193	146.636	115.538	76.7444	17.5266	101.351	88.0561	0	1	0	0	0	0	0	1	0	1	0	0
A130010J15Rik	-1.89633	0.000993131	-0.788248	0.311827	-0.231963	0.690298	-0.620699	0.477091	A130010J15Rik	140.106	491.615	141.159	78.9232	17.712	89.0387	46.6128	60.3732	46.6551	153.784	145.155	135.966	81.8436	274.495	130.132	101.654	72.6348	131.6	0	1	0	0	0	0	0	0	0	0	0	0
Klhdc2	-1.89322	7.85802e-11	-1.75956	2.7687e-09	-1.46437	1.2629e-07	-0.412769	0.375018	Klhdc2	1558.8	1458.9	1921.75	443.473	382.917	481.413	174.319	80.1507	200.342	430.885	600.278	406.51	629.172	392.977	525.949	327.163	305.742	522.531	0	1	0	0	0	0	0	1	0	1	0	0
Trim56	-1.89155	6.82538e-05	-1.38222	0.0079527	0.847449	0.0502413	-0.125169	0.907998	Trim56	470.423	188.674	131.185	60.132	82.6561	48.2922	99.611	205.061	63.1216	137.825	81.6499	65.2082	54.5624	32.3801	35.8697	29.211	55.743	25.1589	0	1	0	0	0	0	0	0	0	0	0	0
Erc1	-1.88705	0.00379009	-0.781661	0.38057	0.748378	0.189577	-0.725457	0.467123	Erc1	170.725	286.997	197.929	86.4397	2.53029	66.4018	71.5156	146.769	63.1216	153.784	117.939	97.1185	240.415	150.126	238.575	202.14	72.6348	93.862	0	1	0	0	0	0	0	0	0	0	0	0
D930028M14Rik	-1.88332	0.000850716	-1.91586	0.000954086	-2.28662	7.49713e-10	0.510056	0.496613	D930028M14Rik	255.16	132.869	121.979	26.3077	59.8835	30.1826	0	0	0	20.3111	31.7527	61.0459	27.2812	11.7746	22.9399	19.8635	54.0538	27.0942	0	1	0	0	0	0	0	0	0	0	0	0
Ldhb	-1.88195	2.75878e-12	-1.529	4.79616e-08	-1.4846	2.51586e-08	-1.82593	7.65532e-11	Ldhb	945.485	826.445	741.85	268.715	127.358	264.098	80.455	59.3323	76.8436	288.708	279.726	283.031	376.821	351.03	436.692	75.9487	114.864	116.118	0	1	0	0	0	1	0	0	1	0	0	0
Plscr3	-1.85451	5.05096e-07	-1.14974	0.00605811	1.0127	0.00322232	-0.877575	0.0377722	Plscr3	147.529	353.432	224.78	62.9507	55.6664	60.3652	127.068	130.115	134.476	150.882	69.5536	90.1815	64.7928	113.33	95.9305	50.243	59.1214	26.1265	0	1	0	0	0	0	0	0	0	0	0	0
Kcnq1ot1	-1.85309	0.00020888	-1.0183	0.087968	1.97074	9.94789e-06	0.224036	0.832792	Kcnq1ot1	441.659	1113.44	466.437	135.297	275.802	126.767	631.508	913.926	650.426	401.869	483.851	97.1185	124.47	153.07	251.922	288.605	179.053	155.792	0	1	1	0	0	0	0	0	0	0	0	0
Igf2r	-1.84694	6.09753e-08	-1.8697	5.01292e-08	-0.685074	0.0398947	0.21752	0.733882	Igf2r	1633.95	1012.46	1015.73	280.929	437.74	277.68	195.391	237.329	175.643	281.454	297.871	400.961	731.477	354.709	389.978	872.825	366.553	481.889	0	1	0	0	0	0	0	0	1	0	0	0
Usp28	-1.83704	5.71733e-06	-1.69682	4.93863e-05	-0.735641	0.055859	-0.47132	0.469673	Usp28	954.763	866.306	1327.97	343.88	162.782	353.137	187.728	121.787	194.853	268.397	382.545	299.68	468.895	239.907	316.154	112.17	209.459	409.316	0	1	0	0	0	0	0	0	0	0	0	0
Prpf39	-1.82671	0.00296158	-1.04525	0.158911	1.9204	0.000350778	1.47397	0.0338324	Prpf39	688.469	2104.65	1116.23	374.885	344.963	360.682	1258.55	1658.18	1256.94	622.39	784.746	471.719	312.029	64.0243	436.692	408.954	327.701	1574.37	0	1	1	0	0	0	0	0	0	1	0	0
Arhgef11	-1.82194	0.0274563	-1.9769	0.0188617	-1.57998	0.00389718	-0.521092	0.67792	Arhgef11	63.0942	294.969	181.818	24.4286	75.0653	31.6918	10.855	2.08184	10.9777	13.0571	72.5777	29.1356	40.9218	68.4398	20.8545	58.4221	0	23.2236	0	1	0	0	0	0	0	0	0	0	0	0
Cnga1	-1.82075	0.00694468	-0.783284	0.396501	-2.45987	1.51347e-09	-1.03515	0.188046	Cnga1	126.188	225.877	200.998	59.1924	10.9646	64.8926	0	0	0	98.6539	125.499	84.6319	46.037	55.9293	100.518	4.67376	37.162	41.6089	0	1	0	0	0	0	0	0	0	0	0	0
Gt(ROSA)26Sor	-1.82065	0.0480544	-1.2058	0.275948	1.38008	0.0769591	0.512192	0.747511	Gt(ROSA)26Sor	479.701	640.429	396.625	186.033	0	221.842	423.347	266.475	419.896	171.193	207.149	262.22	225.07	144.239	304.058	333.006	175.675	464.472	0	1	0	0	0	0	0	0	0	1	0	0
Stmn1	-1.82019	2.44349e-08	-2.01441	6.33692e-10	-0.302617	0.362101	0.62379	0.152557	Stmn1	838.781	826.445	799.387	202.006	263.15	211.278	190.921	170.711	181.131	195.857	155.74	235.859	542.214	335.576	251.922	884.51	513.511	358.998	0	1	0	0	0	0	0	0	0	0	0	0
Mfge8	-1.81928	3.00264e-06	-1.5536	0.000147154	-1.44099	7.06763e-05	-1.25978	0.00401126	Mfge8	614.24	698.891	751.056	218.918	125.671	218.824	36.3963	108.255	43.9106	327.879	155.74	199.787	398.987	267.136	523.03	192.793	133.445	152.889	0	1	0	0	0	0	0	1	0	0	0	1
Pdk1	-1.81237	1.70244e-15	-1.51374	8.2307e-11	-2.07282	9.4559e-21	-0.728413	0.00902491	Pdk1	6743.65	3909.01	7080.18	1749.46	1577.21	1700.79	388.866	431.981	351.285	1707.58	2393.55	2089.44	2760.51	1910.43	1901.09	1557.53	1113.17	1284.07	0	1	0	1	0	0	0	0	0	0	0	0
Tet3	-1.81223	8.63888e-05	-1.98253	1.75149e-05	-0.644969	0.141992	-0.187898	0.859436	Tet3	1466.94	1400.44	671.271	307.237	449.548	229.388	148.778	339.339	131.732	322.076	355.328	195.624	443.319	147.182	263.183	342.353	133.445	269.974	0	1	0	0	0	0	0	0	0	1	0	0
Cnr2	-1.80529	0.000658555	-0.773499	0.257235	-3.0377	2.18206e-13	-2.94507	1.38557e-10	Cnr2	275.573	183.359	372.076	56.3737	114.706	45.2739	0	0	0	149.432	146.667	177.588	56.2674	195.017	96.7647	0	8.44591	10.6441	0	1	0	0	0	0	0	0	0	0	0	0
Map3k12	-1.80187	0.0219317	-2.53482	0.000707662	-2.39376	4.21765e-05	0.31584	0.818322	Map3k12	54.7435	1214.42	120.445	115.566	140.853	120.73	18.5174	12.491	16.4665	72.5396	95.2582	47.1719	110.83	57.4011	69.2368	74.7802	87.8375	140.309	0	1	0	0	0	0	0	0	0	0	0	0
Gtf3a	-1.79957	0.000998569	-1.13319	0.0777709	-0.0147339	0.986377	-0.291172	0.778047	Gtf3a	199.489	1004.49	151.132	106.171	134.949	126.767	106.635	144.688	112.521	237.93	202.613	160.939	192.673	128.785	219.389	144.887	143.58	148.05	0	1	0	0	0	0	0	0	0	1	0	0
Aff1	-1.78826	0.00054849	-1.06993	0.0807143	0.404085	0.396385	-0.468379	0.589368	Aff1	632.797	364.061	254.699	136.236	38.7978	166.004	115.574	238.37	107.032	207.463	216.221	156.777	206.314	205.319	124.293	231.351	48.9863	98.7002	0	1	0	0	0	0	0	0	0	1	0	1
Ankrd26	-1.78402	4.3938e-06	-0.543976	0.306224	-0.123824	0.682593	0.910518	0.0673005	Ankrd26	228.252	154.128	187.956	46.9781	43.0149	54.3287	49.1669	17.6956	63.1216	127.67	187.492	66.5956	37.5116	91.989	75.9102	154.234	133.445	124.827	0	1	0	0	0	0	0	0	0	1	0	0
Rcan3	-1.76325	1.30752e-07	-1.33088	0.000178232	-2.36437	1.8541e-13	-0.0607752	0.935062	Rcan3	748.779	648.401	627.542	198.248	212.544	164.495	24.9027	48.9232	13.7221	309.019	241.926	235.859	141.521	112.595	200.203	79.454	194.256	160.63	0	1	0	1	0	0	0	0	0	1	0	0
Satb1	-1.76253	3.4401e-28	-1.56901	2.85072e-22	1.43137	6.62992e-20	-0.0893062	0.807775	Satb1	10723.2	12452.5	9745.32	3191.69	3136.72	3353.29	8017.41	10005.3	8139.94	4266.78	2940.91	3868.09	3241.35	4090.2	2715.25	3193.35	3018.57	3230.01	0	1	0	0	0	0	0	1	0	1	0	0
Ggt5	-1.76148	0.00153327	-2.14501	9.07188e-05	-2.79556	1.67792e-11	-0.709438	0.252101	Ggt5	479.701	380.005	498.658	148.451	108.802	122.24	7.02385	0	21.9553	88.4983	98.2822	97.1185	32.3964	37.5315	39.2064	0	27.0269	28.0618	0	1	0	0	0	0	0	0	0	0	0	0
Zfp101	-1.75142	0.00551943	-1.18408	0.106764	-2.58256	5.12702e-10	0.0838955	0.953283	Zfp101	270.934	138.184	207.902	18.7912	114.706	28.6735	0	2.08184	0	118.965	48.3851	87.4067	156.867	81.6862	104.272	198.635	65.8781	100.636	0	1	0	0	0	0	0	0	0	0	0	0
Mturn	-1.74765	1.60226e-10	-1.44959	4.00509e-07	-3.61155	8.26198e-23	-0.3641	0.397578	Mturn	489.908	427.838	438.052	135.297	91.9339	155.441	0.638532	3.12275	0	204.562	128.523	144.29	144.931	246.53	133.051	135.539	131.756	133.536	0	1	0	0	0	0	0	0	0	0	0	0
Dot1l	-1.74335	0.000123968	-1.08626	0.0391565	3.52893	3.93438e-18	-0.428025	0.591642	Dot1l	292.274	294.969	197.929	74.2254	68.3178	70.9292	761.13	1248.06	771.181	101.555	133.059	119.317	127.881	171.467	49.6336	35.0532	47.2971	169.339	0	1	1	0	0	0	0	0	0	1	1	0
Rras2	-1.73132	2.51386e-22	-1.57162	3.56921e-18	-1.06378	2.95737e-09	1.08157	2.41743e-08	Rras2	1149.61	1163.93	938.245	310.055	352.554	295.79	140.477	132.197	170.154	412.025	356.84	305.23	192.673	117.746	188.107	338.848	386.823	362.868	0	1	0	0	0	0	0	0	1	1	0	0
Lef1	-1.72171	2.30559e-27	-1.64442	7.3853e-25	-2.79847	2.59332e-70	-0.554864	0.00432218	Lef1	15381.1	15912.4	16102.8	4903.57	4625.37	4820.17	579.148	886.862	570.838	5170.62	4661.6	5308.22	4648.03	3755.36	5649.89	2946.81	3221.27	3388.71	0	1	0	1	0	0	0	1	1	1	1	0
Ncoa6	-1.70954	0.00155167	-0.62559	0.397341	0.637006	0.191793	-0.493752	0.573838	Ncoa6	414.751	443.783	365.171	157.846	50.6058	144.877	100.249	364.321	101.543	268.397	279.726	234.472	151.752	167.052	188.941	81.7909	45.6079	224.495	0	1	0	0	0	0	0	0	0	0	0	0
Slc16a5	-1.7061	6.1099e-06	-1.60395	3.61739e-05	-5.20555	1.0064e-27	-3.40147	2.18874e-21	Slc16a5	1394.57	1089.53	1097.82	452.869	172.903	451.23	0	0	0	433.787	423.37	301.067	557.559	476.135	950.963	43.2323	57.4322	59.9943	0	1	0	1	0	1	0	0	0	1	0	1
Apbb3	-1.70236	0.00499376	-1.18728	0.0895531	0.154295	0.780351	0.543979	0.570544	Apbb3	224.541	191.331	369.774	64.8298	89.4036	66.4018	67.0458	126.992	54.8883	75.4412	154.228	98.5059	35.8066	61.0807	128.463	29.211	76.0132	237.074	0	1	0	0	0	0	0	0	0	0	0	0
Gse1	-1.69891	6.86169e-07	-1.12519	0.00287444	-1.17231	0.00017494	0.760271	0.0742562	Gse1	373.926	491.615	353.664	76.1045	166.999	111.676	27.4569	66.6188	46.6551	198.759	149.691	194.237	88.6639	55.9293	106.775	91.1384	163.851	191.595	0	1	0	0	0	0	0	1	0	0	1	0
Als2cl	-1.69017	1.17663e-05	-1.61367	4.39574e-05	-4.67879	3.34011e-37	0.0604076	0.949652	Als2cl	1768.49	1655.55	1953.97	575.951	529.674	540.269	21.7101	0	13.7221	436.688	678.903	621.559	651.338	695.437	389.561	925.405	351.35	535.11	0	1	0	1	0	0	0	0	0	1	0	0
Rrnad1	-1.66337	0.00662739	-0.790989	0.319796	0.097303	0.866037	0.638033	0.466094	Rrnad1	118.765	669.66	270.81	135.297	83.4996	95.0753	113.02	134.278	90.5657	163.939	319.039	116.542	73.3182	94.9326	96.3476	45.5692	121.621	261.265	0	1	0	0	0	0	0	0	0	0	0	0
2810001G20Rik	-1.66012	1.67202e-05	-1.77537	4.39128e-06	-1.62983	2.28832e-06	1.59124	7.36952e-05	2810001G20Rik	710.737	483.643	442.655	124.022	257.246	116.203	50.444	40.5958	49.3995	147.981	146.667	162.327	68.203	52.9856	128.046	219.667	302.364	289.327	0	1	0	1	1	0	0	1	0	0	1	0
Ttc28	-1.65813	0.00282853	-0.678678	0.370128	-2.15173	7.95068e-09	-0.110565	0.866059	Ttc28	103.92	212.59	156.502	43.2199	51.4492	34.71	0	3.12275	2.74442	103.006	128.523	52.7215	6.8203	23.5492	38.3722	39.727	16.8918	4.83825	0	1	0	0	0	0	0	0	0	0	0	0
Gltscr1	-1.65635	0.00295312	-0.777829	0.282942	-1.58672	0.000237318	0.0184066	0.977874	Gltscr1	172.581	193.989	204.833	69.5276	35.4241	55.8379	12.1321	10.4092	10.9777	110.26	130.035	80.4696	115.945	5.88729	68.8197	79.454	60.8106	53.2207	0	1	0	0	0	0	0	0	0	0	0	0
Asf1a	-1.6542	0.00246085	-1.50445	0.00909014	1.09987	0.02266	-0.0246908	0.98727	Asf1a	188.355	871.621	151.899	89.2584	163.625	111.676	254.136	300.825	260.719	105.908	143.643	158.164	146.636	137.616	210.63	129.697	217.905	138.374	0	1	0	0	0	0	0	0	0	0	0	0
Ccr7	-1.6463	3.55781e-13	-1.49404	7.97869e-11	-4.3751	2.32032e-89	-1.40408	2.92424e-09	Ccr7	22584	14820.2	18758	6120.31	5859.31	5941.45	337.783	200.897	296.397	7179.97	6211.44	6527.75	5657.44	4299.2	4258.48	2499.3	1369.93	1483.41	0	1	0	1	0	0	0	0	1	1	0	0
Chchd10	-1.63889	1.10842e-06	-1.99464	2.47186e-09	-0.213649	0.505904	-1.22247	0.00086659	Chchd10	439.803	531.476	443.422	107.11	165.312	161.477	102.804	121.787	145.454	110.26	104.33	117.93	260.876	384.146	332.003	190.456	131.756	79.3472	0	1	0	0	0	0	0	0	0	0	0	0
Fnip1	-1.63598	0.000559417	-1.39523	0.00577792	-0.810297	0.0581526	0.603002	0.351017	Fnip1	490.835	411.894	479.479	150.33	94.4641	179.587	98.3339	37.4731	93.3101	123.317	226.805	156.777	102.304	69.9116	99.6843	234.857	32.0945	161.597	0	1	0	0	0	0	0	0	0	0	0	0
Mir703	-1.63525	0.00844819	-1.23198	0.0813902	0.00118686	0.994725	-0.149035	0.92091	Mir703	212.479	212.59	70.5793	23.489	88.5601	27.1644	41.5046	67.6597	30.1886	29.0158	80.1378	84.6319	66.4979	17.6619	44.6285	45.5692	40.5404	27.0942	0	1	0	0	0	0	0	0	0	0	0	0
Phkg2	-1.63471	0.00291097	-1.50891	0.00935294	-0.727537	0.126777	-0.0339497	0.987142	Phkg2	154.024	504.902	147.296	55.4342	97.8379	86.0205	41.5046	49.9641	41.1662	56.5809	107.354	99.8934	155.162	50.7779	201.037	92.3068	121.621	182.886	0	1	0	0	0	0	0	0	0	0	0	0
Atrn	-1.63115	0.000119328	-1.70981	7.47629e-05	1.05168	0.00674562	0.441102	0.475736	Atrn	285.779	249.794	181.051	62.9507	87.7167	60.3652	159.633	142.606	167.409	92.8507	49.8971	55.4963	86.9588	17.6619	94.6792	78.2855	74.324	128.697	0	1	0	0	0	0	0	0	0	0	0	0
Stx16	-1.63043	5.40642e-05	-1.30043	0.00298301	-0.0512114	0.932257	0.176815	0.813448	Stx16	394.338	196.646	272.344	87.3793	48.9189	122.24	76.6238	89.519	82.3325	117.514	119.451	95.7311	265.992	63.2884	153.906	175.266	150.337	224.495	0	1	0	0	0	0	0	0	0	0	0	0
Inadl	-1.62444	6.55389e-08	-1.33186	2.65199e-05	-0.496643	0.103535	-0.916241	0.0098871	Inadl	625.374	600.568	704.259	236.77	100.368	268.625	102.165	189.447	128.988	197.308	293.335	258.058	231.89	194.281	186.022	103.991	118.243	88.0561	0	1	0	0	0	0	0	0	0	0	0	0
Smad5	-1.61316	6.55379e-07	-0.792025	0.0399948	1.93081	9.27633e-11	0.464494	0.29884	Smad5	345.162	321.543	344.458	97.7144	113.02	99.6027	358.855	576.669	332.074	258.241	111.891	201.174	199.494	111.123	100.936	265.236	182.432	131.6	0	1	1	0	0	0	0	0	0	0	0	0
Clk1	-1.59628	0.00121599	-1.07487	0.0553309	-0.299534	0.530219	0.969797	0.111609	Clk1	1800.97	2202.97	3449.18	753.529	948.859	742.493	757.937	451.758	771.181	1005.4	1853.75	663.181	678.619	1531.43	860.872	715.086	1783.78	3544.5	0	1	0	0	0	0	0	0	0	0	0	0
Timeless	-1.58865	4.50596e-05	-1.12656	0.00889987	-0.152649	0.715818	-0.597505	0.262542	Timeless	235.675	547.42	465.67	126.841	118.924	149.404	129.622	110.337	112.521	256.79	158.764	140.128	204.609	447.434	211.047	126.192	268.58	165.468	0	1	0	0	0	0	0	0	0	0	0	0

## Sheet: 1538 M28Ag up genes
Gene	Fold Change analysis									Read Counts																		3 fold deregulated gene groups						Deregulated DHSs
	M28/Naïve		M56/Naïve		M28stim/M28		CXCR5			Naïve			M28			M28Ag			M56			CXCR5pos			CXCR5neg
	log2 FC	P-adj	log2 FC	P-adj	log2 FC	P-adj	log2 FC	P-adj		N_1	N_2	N_3	M28_1	M28_2	M28_3	M28Ag_1	M28Ag_2	M28Ag_3	M56_1	M56_2	M56_3	CXCR5_pos_1	CXCR5pos_2	CXCR5pos_3	CXCR5neg_1	CXCR5neg_2	CXCR5neg_3	293 M28 up	152 M28down	1538 M28Ag up	1568 M28Ag down	133 CXCR5neg	85 CXCR5pos	984 mDHS	803 nDHS	1935 dDHSs	6703 iDHSs	784 CXCR5neg	612 CXCR5pos
Icos	1.66917	2.35742e-13	1.29289	4.74585e-08	2.48452	3.22603e-31	-0.293946	0.428437	Icos	951.98	855.677	922.134	3022.57	2588.49	3135.97	14195.2	20764.2	14131	2414.12	2511.49	1806.4	11715.6	7270.81	10331.3	9923.57	6741.53	7242.86	1	0	1	0	0	0	1	0	0	1	1	1
Maf	3.76592	8.25698e-24	4.08622	2.02263e-27	1.67705	1.82869e-06	0.235992	0.748881	Maf	4.63928	7.97214	23.015	307.237	252.186	303.335	869.042	1033.63	922.124	516.482	379.521	188.687	455.255	457.737	362.868	538.651	413.85	555.431	1	0	1	0	0	0	1	0	1	1	1	1
Gfi1	1.94573	1.19691e-13	1.23895	1.21566e-05	2.17366	2.09576e-19	0.465042	0.213867	Gfi1	70.517	98.3231	113.541	460.385	285.923	427.084	1857.49	1620.71	1921.09	206.012	325.087	176.201	347.835	288.477	399.989	486.071	579.39	376.416	1	0	1	0	0	0	0	1	0	1	0	1
Eea1	1.80778	0.000122251	2.13495	5.2227e-06	5.18996	1.48778e-33	-0.167133	0.885313	Eea1	19.485	39.8607	58.3046	161.605	144.227	181.096	4838.79	8967.51	5033.26	206.012	190.516	221.985	165.392	143.503	217.721	119.181	45.6079	300.939	1	0	1	0	0	0	0	1	1	1	0	1
Tox2	4.89738	7.94663e-21	3.84135	1.9489e-15	2.43665	4.90508e-07	-4.53764	1.20456e-19	Tox2	0	0	0	375.825	107.959	380.301	1456.49	1965.25	1388.67	188.603	107.354	104.056	2552.5	1841.25	4269.32	74.7802	89.5267	179.983	1	0	1	0	0	1	1	0	1	1	0	1
Angptl2	4.79551	3.67224e-10	4.98773	1.21933e-10	6.14676	3.91271e-10	-2.65677	0.0455057	Angptl2	0	0	0	415.286	0	387.847	19205.1	20622.7	19172.5	509.228	175.396	237.247	1670.97	1444.59	2176.79	202.14	270.269	341.58	1	0	1	0	0	1	0	0	0	1	0	1
Ifng	5.66598	9.43776e-22	6.06931	2.55956e-24	8.32718	2.24822e-42	1.4141	0.107207	Ifng	0	0	9.97316	678.364	622.451	698.728	177037	295096	179658	710.888	1475.75	467.556	378.526	702.796	280.284	558.515	2202.69	917.332	1	0	1	0	0	0	1	0	0	1	0	1
Tbx21	7.42049	1.05627e-103	7.13445	1.12169e-96	1.59935	1.8588e-11	2.05134	2.38643e-16	Tbx21	0	7.97214	10.7403	2579.1	3199.13	2536.85	8178.32	9138.22	7939.59	2322.72	1974.72	2516.76	958.252	1200.27	1027.29	4504.34	4974.64	3820.28	1	0	1	0	1	0	1	0	0	1	1	0
Tnfsf14	4.76666	1.81964e-30	4.60994	8.39983e-29	3.67313	1.12042e-29	-0.254931	0.698688	Tnfsf14	5.56713	0	0	370.187	263.15	304.845	3350.38	5514.78	3455.22	340.936	246.462	251.121	298.388	521.761	259.012	244.204	403.715	251.589	1	0	1	0	0	0	1	0	0	1	1	0
Furin	1.61453	0.0191322	0.24922	0.816517	6.02977	1.66502e-25	0.455403	0.705829	Furin	152.168	111.61	59.839	516.759	53.1361	482.922	21366.6	28370.2	20978.3	182.8	110.379	97.1185	158.572	422.413	428.768	338.848	716.213	340.613	1	0	1	0	0	0	1	0	1	1	1	0
Lilrb4a	3.42555	7.34124e-12	3.3334	3.24211e-11	5.01361	2.11085e-22	2.948	1.59111e-07	Lilrb4a	0	7.97214	17.6448	167.242	240.378	159.968	5247.45	8433.52	5593.12	182.8	179.932	167.876	11.9355	132.464	44.6285	429.986	548.984	681.225	1	0	1	0	1	0	1	1	0	0	0	0
Frmd4b	1.89632	1.04406e-06	1.69882	2.28775e-05	3.19638	5.38327e-20	-0.0795645	0.943759	Frmd4b	68.6613	29.2312	36.0568	258.38	83.4996	238.443	1683.81	2258.79	1621.95	120.416	222.269	159.552	323.964	170.732	245.666	255.889	212.837	230.301	1	0	1	0	0	0	0	1	0	1	0	0
Slamf7	3.64092	4.02341e-18	3.01846	1.67821e-12	3.50765	1.4682e-18	1.66121	0.000503943	Slamf7	89.0741	10.6295	40.6598	609.776	834.996	650.436	6925.52	10492.5	6723.82	388.812	456.634	505.016	376.821	480.55	601.443	1551.69	1184.12	1943.04	1	0	1	0	1	0	1	0	0	0	0	0
Plek	3.02064	4.80049e-09	2.38245	9.76111e-06	2.29626	2.56239e-06	3.42085	3.43194e-11	Plek	41.7535	13.2869	166.475	503.605	994.404	513.105	2851.68	4267.76	2876.15	329.33	391.617	560.513	134.701	150.862	221.057	2435.03	1263.51	2018.52	1	0	1	0	1	0	1	0	0	1	0	0
Gzmb	4.82187	9.1665e-11	3.51059	3.14447e-07	5.33727	3.13883e-08	4.28539	0.000128798	Gzmb	0	0	0	197.308	438.584	182.605	11355.6	11637.5	11279.5	65.2856	80.1378	166.489	143.226	0	237.741	3278.65	2069.25	2635.88	1	0	1	0	1	0	1	0	0	1	0	0
Bhlhe40	3.75416	1.35491e-15	3.25515	8.0776e-12	3.16978	2.63097e-12	3.60999	4.36511e-14	Bhlhe40	53.8156	5.31476	29.1523	498.907	588.714	478.395	3898.24	6479.72	3954.7	327.879	337.184	434.259	28.9863	151.598	154.74	1147.41	2059.11	1224.08	1	0	1	0	1	0	0	0	0	0	0	0
Serpina3g	4.66204	2.45061e-30	4.63679	7.78575e-30	1.68208	2.98813e-05	2.52018	5.31158e-09	Serpina3g	25.9799	26.5738	46.03	1045.73	1171.52	1008.1	3556.62	3203.95	3655.56	1170.79	1046.33	951.762	254.056	672.623	255.676	3202.7	2440.87	1281.17	1	0	1	0	1	0	0	0	0	0	0	0
Ifitm3	1.60231	0.00150855	1.74409	0.000646983	3.65589	1.96672e-16	2.24701	1.86839e-06	Ifitm3	25.9799	34.5459	78.251	186.033	106.272	190.151	1876.64	2768.84	1783.87	113.162	190.516	231.697	6.8203	19.1337	32.1159	125.023	160.472	102.571	1	0	1	0	0	0	1	0	0	0	0	0
Casp4	3.62625	5.69168e-32	3.28437	2.8489e-26	3.00907	4.72238e-27	-0.171185	0.794977	Casp4	32.4749	21.259	25.3165	438.775	367.735	510.086	3455.73	4182.41	3172.54	343.838	393.129	295.518	625.762	689.549	312.817	518.788	407.093	516.725	1	0	1	0	0	0	1	0	0	1	0	0
Rora	3.49028	1.10424e-49	3.36578	5.69395e-46	1.86267	5.77254e-17	0.99781	0.000139982	Rora	77.9398	106.295	82.0868	893.523	1448.17	958.298	3285.88	5358.65	3436.01	977.834	981.31	1065.53	1214.01	983.914	1651.67	2550.71	2347.96	2818.76	1	0	1	0	0	0	1	0	0	1	0	0
Stx11	2.69892	4.08986e-19	2.81078	1.47473e-20	2.24446	3.13931e-16	-0.27165	0.610795	Stx11	43.6092	26.5738	111.239	455.688	463.043	424.066	1931.56	2474.26	2069.29	496.171	521.652	435.646	1205.49	785.218	1092.77	899.7	753.375	896.043	1	0	1	0	0	0	1	0	0	1	0	0
Rnf157	2.09839	0.00318782	0.798979	0.351042	3.08384	6.06761e-06	-1.5856	0.0688422	Rnf157	0.927855	47.8329	34.5225	209.522	17.712	227.879	1445.64	1284.49	1353	92.8507	42.337	31.9104	202.904	87.5735	189.358	50.243	48.9863	40.6413	1	0	1	0	0	0	1	0	0	1	0	0
Trib1	2.40832	3.36273e-11	2.29245	4.52224e-10	2.15767	2.35853e-10	-0.903291	0.0459048	Trib1	10.2064	21.259	37.5912	184.154	136.636	175.059	703.024	962.849	650.426	201.66	164.812	88.7941	288.158	175.883	349.938	101.654	184.121	135.471	1	0	1	0	0	0	1	0	1	1	0	0
Rgs1	2.02273	1.33861e-07	2.14996	1.99634e-08	1.9339	5.39687e-08	1.35632	0.00148952	Rgs1	107.631	116.925	148.063	573.133	450.392	582.525	2116.73	2013.14	2091.24	533.891	833.131	389.862	641.108	783.01	209.379	1423.16	1854.72	951.199	1	0	1	0	0	0	1	0	1	1	0	0
Bcl2a1b	2.09057	7.36964e-18	1.93228	3.75243e-15	2.17083	1.33908e-21	8.21749e-06	1	Bcl2a1b	348.874	183.359	200.23	1069.22	995.247	1152.98	5343.23	3645.3	5604.1	909.647	1029.7	940.662	1515.81	1373.21	1318.84	1325.01	1652.02	1230.85	1	0	1	0	0	0	0	0	0	0	0	0
Bcl2a1d	3.59644	7.06141e-32	3.24365	5.80966e-26	2.35845	2.17946e-16	0.116613	0.867864	Bcl2a1d	21.3407	39.8607	47.5643	549.644	596.305	502.541	3227.14	1930.9	3419.54	423.631	461.17	399.573	728.067	632.884	520.11	647.316	775.335	619.296	1	0	1	0	0	0	0	0	0	0	0	0
Gadd45b	1.98418	4.24286e-08	1.55749	4.45351e-05	4.25911	1.88238e-38	-0.260688	0.700716	Gadd45b	101.136	58.4624	64.442	365.49	292.67	316.918	6159.28	6823.22	6232.57	208.914	349.28	159.552	436.499	760.933	231.067	410.123	483.106	294.165	1	0	1	0	0	0	0	0	0	0	0	0
Ly6a	2.50154	1.2219e-24	2.21432	2.81353e-19	1.62329	1.17352e-11	0.369679	0.343451	Ly6a	3512.86	2423.53	1885.7	13433.9	17348.5	13653.1	48263.4	36380.1	52314	10276	11943.6	14189	9573.99	9650.75	11237.2	16347.7	12322.6	10697.4	1	0	1	0	0	0	0	0	0	0	0	0
Oas1a	1.90161	8.26798e-13	1.67715	7.31277e-10	2.79027	4.00403e-30	0.379705	0.365937	Oas1a	138.25	114.267	106.636	421.863	602.209	399.92	3372.73	3263.28	3392.1	397.517	334.16	482.818	265.992	200.904	339.928	306.132	466.214	286.424	1	0	1	0	0	0	0	0	0	0	0	0
Rcc2	1.67441	0.03448	-0.294868	0.813542	2.05989	0.0019023	-0.503748	0.703714	Rcc2	461.144	823.788	393.556	2446.62	479.068	2497.61	8095.94	6663.96	7947.83	880.631	276.702	205.336	850.832	1715.41	1204.14	338.848	1854.72	456.73	1	0	1	0	0	0	0	0	0	0	0	0
Sytl3	4.2634	1.37969e-34	4.0412	3.84963e-31	3.81083	7.08874e-35	0.945555	0.0194849	Sytl3	0	10.6295	26.0837	404.012	463.886	383.319	5068.03	7135.49	5746.81	269.847	412.785	385.699	216.544	178.827	268.188	348.195	461.147	496.404	1	0	1	0	0	0	0	0	0	0	0	0
Atf6	2.22796	1.07927e-07	2.04184	1.79221e-06	2.71934	4.43745e-12	-0.124082	0.91017	Atf6	82.5791	61.1198	36.0568	318.512	274.958	359.173	2005.63	2317.08	2118.69	184.251	355.328	294.13	588.251	764.612	304.475	882.173	243.242	392.866	1	0	1	0	0	0	0	0	0	1	0	0
Gk	1.727	9.00726e-08	1.53835	3.21596e-06	2.04246	2.18495e-11	-1.40724	7.12281e-05	Gk	35.2585	63.7771	39.1255	192.61	148.444	185.623	832.007	668.269	762.947	194.406	72.5777	191.462	274.517	409.167	243.58	88.8015	111.486	130.633	1	0	1	0	0	0	0	0	0	1	0	0
Il15ra	1.65913	0.000156798	1.77794	6.09413e-05	2.9223	7.75487e-14	1.11787	0.0230853	Il15ra	101.136	55.805	62.9076	202.006	345.806	211.278	1854.93	2192.17	1904.62	198.759	432.442	195.624	165.392	55.1934	91.7596	132.034	342.904	238.042	1	0	1	0	0	0	0	0	0	1	0	0
Mdfic	2.57553	2.86252e-14	2.37436	4.64796e-12	2.2334	5.98876e-12	0.243344	0.70909	Mdfic	28.7635	42.5181	38.3583	202.945	389.665	209.769	1332.62	1179.36	1372.21	210.365	279.726	203.949	112.535	66.968	127.212	75.9487	130.067	162.565	1	0	1	0	0	0	0	0	0	1	0	0
Plscr1	4.43919	2.89669e-29	4.01313	1.68162e-24	5.17691	1.59182e-51	0.323395	0.632385	Plscr1	0	0	13.809	295.022	320.503	304.845	11641.1	10934.8	11773.5	217.619	258.558	201.174	306.913	303.196	329.083	481.398	380.066	321.26	1	0	1	0	0	0	0	0	0	1	0	0
Ppp2cb	1.95152	0.00995079	-0.406692	0.725611	1.84615	0.00588401	-0.173496	0.922206	Ppp2cb	138.25	193.989	64.442	760.106	86.0298	774.184	2580.95	679.72	2642.87	134.924	86.186	70.7578	156.867	752.838	462.552	202.14	763.51	247.718	1	0	1	0	0	0	0	0	0	1	0	0
Ptger2	1.80281	0.000596938	1.32808	0.0191257	3.58229	1.21469e-13	-0.113739	0.938539	Ptger2	34.3306	77.064	49.0987	197.308	254.716	182.605	2722.7	2567.94	2640.13	113.162	143.643	191.462	337.605	67.7039	473.813	368.059	126.689	315.454	1	0	1	0	0	0	0	0	0	1	0	0
Ybx3	4.77758	9.34663e-09	2.26784	0.0104347	4.11363	9.52985e-07	-0.253003	0.910676	Ybx3	15.7735	13.2869	16.1105	996.875	53.9795	980.935	13948.1	7958.86	13755	219.07	57.4573	55.4963	436.499	1946.49	1401	331.837	2307.42	531.239	1	0	1	0	0	0	0	0	0	1	0	0
Oas3	1.80769	4.87254e-10	2.18968	1.61236e-14	3.0274	1.98535e-30	0.816958	0.0188848	Oas3	129.9	138.184	232.451	625.748	554.133	647.417	5049.51	5156.71	4907.01	593.374	760.553	1036.39	426.269	475.399	599.774	802.719	1045.6	819.599	1	0	1	0	0	0	0	0	1	0	0	0
Slc25a33	1.6743	6.25411e-10	1.06062	0.000273809	2.70539	1.39703e-26	0.269596	0.5666	Slc25a33	53.8156	140.841	107.403	326.028	398.942	304.845	2441.75	1935.07	2505.65	191.505	228.317	242.796	380.232	335.576	323.244	386.754	444.255	427.701	1	0	1	0	0	0	0	0	1	0	0	0
Tnf	1.77058	6.75104e-05	1.78176	7.8406e-05	5.07701	1.42938e-38	0.639435	0.305505	Tnf	102.064	74.4067	149.597	464.144	258.933	461.794	13133.3	14144	13700.1	352.542	500.483	341.302	574.61	316.442	168.504	400.775	957.766	308.68	1	0	1	0	0	0	0	0	1	0	0	0
Pdcd1	2.06197	3.75681e-11	1.75397	4.45983e-08	3.29011	2.72275e-30	-1.0789	0.00241554	Pdcd1	189.282	148.813	198.696	916.073	534.735	885.86	7025.77	8898.81	7195.86	799.386	624.47	457.845	3133.93	2325.48	2965.92	1633.48	1305.74	1033.45	1	0	1	0	0	0	0	0	1	1	0	0
Irf4	1.85439	0.000591927	1.29256	0.0292026	5.64202	5.39113e-31	0.225969	0.840691	Irf4	31.5471	53.1476	59.839	226.434	125.671	249.007	9673.76	12058	9753.65	159.587	176.908	61.0459	746.822	292.893	140.976	850.625	290.539	244.815	1	0	1	0	0	0	0	0	1	1	0	0
Myo10	-2.94207	0.00447458	-2.58011	0.0245627	3.56376	9.43951e-05	-0.56305	0.67329	Myo10	174.437	281.682	135.021	28.1869	0	22.637	256.69	402.835	266.208	20.3111	43.849	9.71185	27.2812	0.735912	28.7792	0	15.2026	13.5471	0	1	1	0	0	0	0	1	0	0	0	1
Dot1l	-1.74335	0.000123968	-1.08626	0.0391565	3.52893	3.93438e-18	-0.428025	0.591642	Dot1l	292.274	294.969	197.929	74.2254	68.3178	70.9292	761.13	1248.06	771.181	101.555	133.059	119.317	127.881	171.467	49.6336	35.0532	47.2971	169.339	0	1	1	0	0	0	0	0	0	1	1	0
Galnt4	-1.99576	0.00876117	-1.50039	0.0881943	1.87224	0.0046141	0.832971	0.456537	Galnt4	210.623	143.499	240.123	41.3407	27.8332	57.347	191.56	137.401	214.064	17.4095	65.0175	108.218	105.715	1.47182	110.946	162.413	119.932	129.665	0	1	1	0	0	0	0	1	0	0	0	0
Cnn3	-4.47115	3.65012e-38	-3.91043	1.30218e-28	4.38993	2.77994e-38	-1.59822	3.65464e-05	Cnn3	946.412	1169.25	1362.49	53.555	27.8332	46.7831	1092.53	1010.73	1182.84	81.2444	33.2648	88.7941	98.8943	51.5138	130.132	26.8741	11.8243	33.8677	0	1	1	0	0	0	0	1	0	1	0	0
Rgcc	-2.14061	4.03099e-48	-1.65503	1.56481e-28	3.36468	5.74866e-122	-1.52699	3.12549e-21	Rgcc	1324.98	1206.45	1182.97	245.226	276.645	297.299	2867.01	2732.41	3117.66	417.828	373.472	367.663	356.36	417.262	514.271	167.087	126.689	133.536	0	1	1	0	0	0	0	1	1	1	0	0
Ndrg1	-4.74835	3.76936e-05	-3.93665	0.00355894	4.90546	2.90348e-06	1.01354	0.620201	Ndrg1	420.318	348.117	418.106	4.69781	0	10.5639	360.132	606.855	359.518	20.3111	0	29.1356	10.2304	0	56.307	2.33688	99.6618	62.8972	0	1	1	0	0	0	0	1	1	1	0	0
Kcnq1ot1	-1.85309	0.00020888	-1.0183	0.087968	1.97074	9.94789e-06	0.224036	0.832792	Kcnq1ot1	441.659	1113.44	466.437	135.297	275.802	126.767	631.508	913.926	650.426	401.869	483.851	97.1185	124.47	153.07	251.922	288.605	179.053	155.792	0	1	1	0	0	0	0	0	0	0	0	0
Smad5	-1.61316	6.55379e-07	-0.792025	0.0399948	1.93081	9.27633e-11	0.464494	0.29884	Smad5	345.162	321.543	344.458	97.7144	113.02	99.6027	358.855	576.669	332.074	258.241	111.891	201.174	199.494	111.123	100.936	265.236	182.432	131.6	0	1	1	0	0	0	0	0	0	0	0	0
Prpf39	-1.82671	0.00296158	-1.04525	0.158911	1.9204	0.000350778	1.47397	0.0338324	Prpf39	688.469	2104.65	1116.23	374.885	344.963	360.682	1258.55	1658.18	1256.94	622.39	784.746	471.719	312.029	64.0243	436.692	408.954	327.701	1574.37	0	1	1	0	0	0	0	0	0	1	0	0
Slc12a4	-2.15205	6.31548e-10	-0.568405	0.225734	3.25636	7.14754e-23	0.0566713	0.956975	Slc12a4	220.83	146.156	197.162	20.6704	57.3532	25.6552	367.794	487.15	392.451	94.3015	104.33	172.039	211.429	296.572	347.435	407.786	184.121	299.004	0	1	1	0	0	0	0	0	0	1	0	0
Ctla4	0.984909	0.0744218	0.671002	0.303766	5.15177	1.30119e-32	1.04342	0.0862893	Ctla4	124.333	127.554	206.368	409.649	114.706	411.993	12748.3	9110.12	12465.1	282.904	299.383	165.102	990.648	445.227	387.059	2123.06	778.713	887.334	0	0	1	0	0	0	1	0	0	1	1	1
Abhd2	-0.0824138	0.937035	0.135522	0.799121	1.65042	1.93894e-06	0.331085	0.564163	Abhd2	97.4248	132.869	57.5375	106.171	59.8835	104.13	305.857	301.866	304.63	118.965	122.475	77.6948	177.328	75.063	81.3324	231.351	94.5942	101.603	0	0	1	0	0	0	1	0	1	0	1	1
Nat10	0.934342	0.000767064	1.07261	0.000103884	2.43719	1.33506e-25	0.174434	0.719196	Nat10	350.729	231.192	323.744	571.254	614.86	571.961	3218.2	3134.2	3301.53	526.638	845.227	566.062	446.729	701.324	316.988	604.084	462.836	590.266	0	0	1	0	0	0	1	0	1	0	1	1
Gypc	0.0276167	0.970857	-0.112379	0.787239	1.83516	7.3546e-16	-0.714483	0.0155982	Gypc	954.763	613.855	750.289	908.556	524.613	931.134	2933.42	2637.69	2942.01	744.256	641.103	757.525	1048.62	955.949	1025.62	396.102	697.632	741.219	0	0	1	0	0	0	1	1	0	1	0	1
Slc16a1	0.0607505	0.904084	-0.072899	0.881759	3.7833	2.18972e-56	-0.0265334	0.979223	Slc16a1	802.595	720.15	868.432	828.694	821.501	845.113	11488.5	12092.3	11158.8	570.161	766.601	935.113	1280.51	583.578	1131.56	1334.36	738.173	867.981	0	0	1	0	0	0	1	1	1	1	0	1
Krr1	-0.725086	0.0446662	-0.509828	0.233868	2.68674	2.21195e-21	-0.0675976	0.936673	Krr1	299.697	1137.36	618.336	390.858	445.331	395.392	2580.95	2825.05	2686.78	523.736	429.418	481.43	448.434	535.008	502.592	465.04	422.296	529.304	0	0	1	0	0	0	0	1	0	0	0	1
Trub1	-1.385	0.000860784	-0.784719	0.115189	1.63798	7.52785e-06	-1.04572	0.0307984	Trub1	295.058	334.83	349.061	96.7749	135.792	123.749	426.539	424.695	321.097	181.349	164.812	209.499	179.033	193.545	79.2469	32.7163	43.9187	126.762	0	0	1	0	0	0	0	1	0	0	0	1
Cblb	-0.201935	0.632695	-0.0987399	0.852961	1.71659	7.35572e-11	0.334079	0.457906	Cblb	814.657	924.768	919.833	710.309	876.324	721.365	2312.76	2942.68	2398.62	808.091	707.632	965.636	898.574	743.271	560.985	1520.14	572.633	691.869	0	0	1	0	0	0	0	1	0	1	0	1
Cers6	-2.04467	0.0506394	-2.27248	0.0340904	2.44772	0.00496729	-0.878832	0.556342	Cers6	198.561	395.95	423.476	64.8298	92.7773	66.4018	504.44	321.644	529.672	107.359	39.3129	40.2348	185.853	0.735912	141.393	103.991	15.2026	45.4795	0	0	1	0	0	0	0	1	0	1	0	1
Plaur	-2.2652	0.011566	-1.94096	0.140572	4.85435	1.44025e-06	-1.30668	0.132492	Plaur	7.42284	58.4624	48.3315	0	0	0	310.326	140.524	386.963	0	7.56017	0	0	0	44.2115	0	0	0	0	0	1	0	0	0	0	1	1	1	0	1
Phactr2	0.46191	0.626052	0.462712	0.658201	4.83877	1.47094e-13	-1.90014	0.0247356	Phactr2	52.8878	29.2312	19.9463	85.5001	0	66.4018	1386.25	2197.38	1591.76	65.2856	58.9693	27.7482	366.591	197.96	285.289	75.9487	52.3647	77.4119	0	0	1	0	0	1	1	0	0	1	0	1
Synpo	2.89827	3.41723e-07	2.00853	0.000404579	2.26596	0.000342599	-1.97048	0.00855122	Synpo	11.1343	15.9443	0.767166	155.967	107.959	137.331	576.594	855.635	612.005	81.2444	77.1138	44.397	197.789	165.58	246.083	65.4327	0	67.7355	0	0	1	0	0	1	1	0	0	1	0	1
Cd200	-0.050731	0.927051	-0.231838	0.630441	4.35269	2.11412e-57	-2.05673	5.1969e-12	Cd200	334.028	374.691	433.449	347.638	360.145	393.883	8463.1	6216.36	8411.63	374.304	337.184	256.67	1335.07	1332	1240.42	245.373	202.702	468.342	0	0	1	0	0	1	0	0	0	1	0	1
Cd83	0.797876	0.253966	0.331666	0.724527	3.23021	4.15722e-10	-2.57133	9.53925e-06	Cd83	126.188	66.4345	100.499	252.742	55.6664	223.351	1754.69	1681.08	1805.83	108.809	68.0415	199.787	337.605	473.927	782.876	67.7696	37.162	138.374	0	0	1	0	0	1	0	0	0	1	0	1
Etv6	1.19128	9.86815e-07	0.939304	0.000289359	3.52107	1.33602e-62	-0.363864	0.315692	Etv6	130.828	135.526	145.762	336.363	282.549	360.682	3458.29	4564.43	3537.55	272.749	199.589	345.465	586.545	377.523	405.411	327.163	287.161	443.183	0	0	1	0	0	0	1	0	0	1	0	1
Map1b	0.69871	0.0599668	-0.0719609	0.757408	4.38949	3.22774e-08	-0.27619	0.338773	Map1b	0	0	1.53433	0.939562	20.2423	0	279.038	489.232	274.442	0	0	0	3.41015	0	2.91962	0	0	0	0	0	1	0	0	0	1	0	0	1	0	1
Tspan5	0.746153	0.0100328	0.571307	0.0804032	2.44432	3.9383e-25	-0.713002	0.0236434	Tspan5	411.968	329.515	378.98	664.27	553.29	682.127	3427	3623.44	3422.29	748.609	503.507	427.322	1029.86	652.754	812.49	716.254	393.579	400.607	0	0	1	0	0	0	1	0	0	1	0	1
Ksr1	1.17633	0.00101374	-0.0159289	0.979526	2.00079	9.73469e-10	-0.166018	0.748695	Ksr1	14.8457	37.2033	35.2897	80.8023	75.9087	78.4748	312.881	402.835	315.608	24.6635	37.8009	23.5859	34.1015	76.5348	38.3722	39.727	67.5673	22.2559	0	0	1	0	0	0	1	0	1	0	0	1
Ddx24	0.358392	0.0887753	0.481145	0.0202104	1.75808	3.78071e-27	-0.41823	0.0635244	Ddx24	2130.36	2652.07	2374.38	3297.86	2671.14	3214.45	9652.05	12140.2	9341.99	3602.32	3138.98	3260.41	4469	4684.08	5234.89	2849.83	4594.58	3315.17	0	0	1	0	0	0	0	0	0	0	0	1
Nipa2	-0.749165	0.000729113	-0.418955	0.119602	1.59727	1.64722e-17	0.45652	0.0844308	Nipa2	532.589	659.03	427.312	310.055	325.564	315.408	1093.8	719.274	1125.21	339.485	498.971	364.888	301.798	322.329	316.988	418.302	445.944	438.345	0	0	1	0	0	0	0	0	0	0	0	1
Stat5a	-0.894853	1.97038e-07	-0.633594	0.000668379	4.36502	6.0096e-177	-0.481199	0.0205832	Stat5a	862.905	847.704	1014.96	507.363	457.139	487.449	9914.48	10812	9781.1	632.545	482.339	631.27	925.855	1071.49	843.354	830.762	493.241	702.513	0	0	1	0	0	0	0	0	0	0	0	1
Abl2	-1.95164	0.000132432	-0.566863	0.479647	2.77529	1.7234e-09	0.136095	0.851719	Abl2	75.1563	207.276	79.0181	28.1869	14.3383	28.6735	196.668	298.743	167.409	107.359	108.866	18.0363	40.9218	11.0387	27.945	38.5586	13.5135	38.706	0	0	1	0	0	0	0	0	0	1	0	1
Bcat1	0.0114006	1	-0.054236	0.975901	8.19635	3.22951e-15	-0.0157325	1	Bcat1	15.7735	15.9443	13.809	23.489	0	22.637	7459.97	7426.95	7412.67	17.4095	21.1685	4.16222	80.1385	0	84.252	109.833	18.581	33.8677	0	0	1	0	0	0	0	0	0	1	0	1
Bcor	-1.08557	1.26826e-05	-0.732126	0.00803925	2.11578	9.47853e-22	-0.520096	0.0987988	Bcor	761.769	696.234	411.201	316.632	247.968	300.317	1049.11	1641.53	1158.14	414.927	326.599	371.825	310.323	345.143	425.431	209.151	229.729	305.777	0	0	1	0	0	0	0	0	0	1	0	1
Camk2d	0.503398	0.0674271	0.581963	0.0382868	2.49017	1.21599e-31	-0.571461	0.0518694	Camk2d	881.463	813.158	1020.33	1258.07	1229.72	1373.31	7220.52	7423.83	7187.62	1250.58	1524.13	1304.16	1878.99	1063.39	2236.02	1300.47	822.632	1351.81	0	0	1	0	0	0	0	0	0	1	0	1
Dusp4	0.448021	0.538871	0.580619	0.464083	3.38094	0.000295427	-0.0342078	0.998968	Dusp4	0	0	5.37017	12.2143	0	6.03652	155.163	136.36	181.131	15.9587	0	6.93704	52.8573	0.735912	41.7089	4.67376	48.9863	38.706	0	0	1	0	0	0	0	0	0	1	0	1
Farsb	0.0121978	0.970297	0.139802	0.487855	2.11909	4.97686e-73	-0.222333	0.220347	Farsb	1222.91	1341.98	1547.37	1367.06	1416.12	1364.25	6226.32	5834.35	6056.92	1590.07	1409.22	1534.47	1613	1436.5	1763.04	1535.33	1447.63	1137.96	0	0	1	0	0	0	0	0	0	1	0	1
Fhdc1	0.729601	0.1031	0.539641	0.222358	4.00523	0.000175633	-2.204	0.0624054	Fhdc1	0	0	0	10.3352	3.37372	6.03652	247.112	236.288	285.419	0	13.6083	0	92.074	0	69.6539	0	0	11.6118	0	0	1	0	0	0	0	0	0	1	0	1
Il22	0	1	0	1	7.87968	0.0240564	0	1	Il22	0	0	0	0	0	0	1501.19	3901.36	1632.93	0	0	0	0	0	0	0	0	0	0	0	1	0	0	0	0	0	0	1	0	1
Mmd	-0.204898	0.766673	-0.569471	0.344235	1.7217	1.68409e-05	-1.21763	0.0177436	Mmd	274.645	284.34	204.833	201.066	261.463	196.187	811.574	620.387	809.603	172.644	193.54	138.741	842.307	334.104	423.346	361.048	65.8781	243.848	0	0	1	0	0	0	0	0	0	1	0	1
Mrps6	0.121011	0.682768	0.0105692	0.975901	2.14478	1.16903e-32	-1.35553	4.06616e-12	Mrps6	578.982	491.615	384.35	510.182	538.952	535.742	2613.51	1983.99	2513.88	561.457	435.466	468.944	1145.81	1326.11	1134.9	371.564	579.39	440.28	0	0	1	0	0	0	0	0	0	1	0	1
Nfkb1	-0.113364	0.841986	-0.413079	0.370223	3.47033	2.94638e-33	-0.726522	0.0700069	Nfkb1	378.565	762.668	589.184	639.842	379.543	577.997	5189.99	7698.63	5118.33	530.99	447.562	313.554	537.098	599.032	1093.19	393.765	423.985	517.692	0	0	1	0	0	0	0	0	0	1	0	1
Nt5dc3	0.00606287	0.945966	0.371441	0.538314	2.43491	5.11496e-08	-0.141012	0.961929	Nt5dc3	5.56713	31.8886	27.618	11.2747	34.5806	19.6187	155.802	160.301	170.154	30.4666	34.7768	27.7482	23.871	16.926	4.17089	5.84221	11.8243	20.3206	0	0	1	0	0	0	0	0	0	1	0	1
Ppip5k2	-0.358236	0.357448	-0.13752	0.786872	2.13334	7.4037e-15	0.144646	0.818345	Ppip5k2	597.539	597.911	926.737	593.803	468.104	587.052	2451.32	2436.79	2448.02	530.99	721.24	674.28	963.367	525.441	1210.39	1238.55	611.484	1136.99	0	0	1	0	0	0	0	0	0	1	0	1
Socs1	0.174975	0.654752	0.297135	0.453169	3.20175	1.91482e-40	-0.182411	0.703266	Socs1	467.639	563.365	716.533	609.776	849.334	517.632	5009.28	8248.24	5175.97	773.272	694.024	686.767	349.54	342.199	498.839	317.816	437.498	290.295	0	0	1	0	0	0	0	0	0	1	0	1
Tet2	-0.27882	0.689366	-0.581625	0.369684	2.08178	8.18314e-07	0.284046	0.744264	Tet2	148.457	427.838	403.53	217.978	368.579	215.806	812.851	1898.63	782.158	307.568	185.98	151.227	308.618	194.281	323.244	427.649	157.094	427.701	0	0	1	0	0	0	0	0	0	1	0	1
Tnfsf8	0.244841	0.411589	0.355637	0.22901	5.18314	2.72658e-158	-1.42939	4.41824e-11	Tnfsf8	694.036	499.588	490.219	673.666	643.537	683.636	22373.5	28663.8	22715.5	716.691	814.987	631.27	1077.61	745.479	901.747	244.204	327.701	420.927	0	0	1	0	0	0	0	0	0	1	0	1
Uspl1	-0.583006	9.69619e-05	-0.164859	0.428323	1.67556	2.2313e-37	0.232229	0.25358	Uspl1	1179.3	906.167	910.627	707.49	571.845	710.801	2046.49	2343.11	2033.61	944.466	828.595	896.265	806.5	787.426	669.428	803.887	902.023	957.973	0	0	1	0	0	0	0	0	0	1	0	1
Mettl13	0.323958	0.427562	-0.116144	0.812153	2.5307	2.36462e-21	0.208	0.761171	Mettl13	289.491	244.479	352.129	367.369	366.049	383.319	1968.59	2709.51	1918.35	266.946	238.901	309.392	80.1385	243.587	178.931	172.929	244.931	167.403	0	0	1	0	0	0	0	0	0	1	0	1
Pno1	0.356669	0.128961	0.291616	0.286948	3.55184	2.39777e-94	0.0190278	0.965757	Pno1	652.282	504.902	566.936	672.726	933.677	609.689	8710.21	9085.13	8515.92	568.71	757.529	790.822	774.104	512.931	653.579	687.043	673.984	605.748	0	0	1	0	0	0	0	0	0	1	0	1
Rab11fip3	0.0889975	0.881155	-0.395344	0.603354	1.90819	6.44381e-06	-0.639453	0.344408	Rab11fip3	89.0741	154.128	60.6061	139.995	73.3784	111.676	365.879	596.446	340.308	140.727	48.3851	34.6852	124.47	159.693	102.604	86.4646	45.6079	105.474	0	0	1	0	0	0	0	0	0	1	0	1
Lrpprc	-0.164497	0.498875	-0.120723	0.665514	2.32811	5.96353e-44	-0.446809	0.0532337	Lrpprc	796.1	680.289	1197.55	777.018	843.43	762.111	4323.5	3449.6	4311.48	895.139	734.849	826.895	738.297	932.4	913.425	594.736	628.376	664.775	0	0	1	0	0	0	0	0	1	0	0	1
Lbh	-0.647094	0.0250356	-0.257635	0.528785	2.02866	9.24045e-19	-0.571506	0.0704388	Lbh	462.072	701.548	411.201	376.764	272.428	345.591	1617.4	958.686	1575.29	544.047	433.954	334.365	366.591	397.392	475.482	308.468	285.472	230.301	0	0	1	0	0	0	0	0	1	1	0	1
Nfkbia	0.18786	0.665249	0.302517	0.493388	2.49337	1.36763e-20	0.243773	0.650749	Nfkbia	2512.63	3005.5	2948.99	3131.56	3266.6	3250.67	17736.5	19452.7	17281.6	3537.03	3842.08	3070.33	3149.27	5845.35	3195.32	3979.71	7608.08	2851.66	0	0	1	0	0	0	0	0	1	1	0	1
Dusp6	0.741562	0.0247282	0.432161	0.286376	1.95919	2.55185e-13	-1.10297	0.000581585	Dusp6	242.17	305.599	390.488	634.204	438.584	516.123	2167.18	1740.42	2357.45	467.155	476.291	332.978	1203.78	929.457	810.404	572.536	484.795	297.068	0	0	1	0	0	0	1	1	0	1	1	0
Atp10a	0.296058	0.319291	0.112682	0.787832	2.33061	3.69039e-31	0.436866	0.137148	Atp10a	411.04	324.2	369.774	476.358	449.548	437.648	2271.26	2507.57	2201.02	309.019	373.472	514.728	453.55	488.645	460.466	491.914	559.119	858.305	0	0	1	0	0	0	1	1	1	1	1	0
Chd7	-0.554794	0.0624885	-0.515692	0.111901	1.6296	4.47571e-12	0.729954	0.0163454	Chd7	1349.1	1397.78	1053.32	886.007	763.304	928.116	2050.96	3931.55	2055.57	1027.16	993.407	628.496	653.043	704.268	655.664	1147.41	890.199	1320.84	0	0	1	0	0	0	1	1	1	1	1	0
Dgkh	1.07694	0.0360608	0.83518	0.14862	1.89038	2.19143e-05	0.581797	0.435297	Dgkh	11.1343	114.267	105.869	162.544	216.761	141.858	559.992	805.671	647.682	161.038	122.475	152.615	168.802	246.53	143.896	216.162	292.229	343.516	0	0	1	0	0	0	0	1	1	0	1	0
Chst2	3.19442	3.19607e-09	1.92572	4.87787e-05	4.64624	1.74608e-11	0.246084	0.893731	Chst2	0	0	1.53433	126.841	5.06058	126.767	2367.68	2468.02	2362.94	66.7364	10.5842	12.4867	364.886	586.522	352.857	706.907	572.633	272.877	0	0	1	0	0	0	0	1	1	1	1	0
Il6st	-1.30988	0.00214247	-1.43449	0.000884286	3.28519	2.2953e-19	-1.98179	1.70635e-06	Il6st	2234.28	1259.6	2141.16	932.985	344.119	977.917	7168.8	8086.89	6990.03	607.882	873.956	584.099	2073.37	1475.5	1883.57	580.715	172.297	599.943	0	0	1	0	0	1	1	0	1	1	1	0
Zeb2	3.35468	5.72859e-09	2.29122	2.22003e-05	2.63655	0.000194303	3.00427	1.36567e-05	Zeb2	0	2.65738	3.83583	113.687	123.984	105.639	652.58	1007.61	631.216	44.9746	28.7287	74.92	5.11522	0	27.1108	204.477	35.4728	229.333	0	0	1	0	1	0	0	0	0	1	1	0
Dusp5	0.714991	0.0859134	0.68625	0.128662	2.13418	6.01881e-11	1.60093	1.74461e-05	Dusp5	244.954	231.192	267.741	388.979	481.598	369.737	1475.01	2444.08	1627.44	406.222	456.634	352.402	196.084	402.544	160.162	579.547	1157.09	626.069	0	0	1	0	1	0	0	0	1	1	1	0
Gbp10	-0.423495	0.676656	-0.00966429	0.995727	2.06405	0.00254965	1.46442	0.0975644	Gbp10	72.3727	77.064	120.445	87.3793	12.6514	93.5661	257.328	362.239	285.419	97.2031	101.306	69.3704	76.7283	2.20774	45.0456	161.245	103.04	130.633	0	0	1	0	0	0	1	0	0	0	1	0
Gem	1.44252	0.00519822	1.74147	0.0015267	4.08569	3.61278e-10	1.23985	0.215769	Gem	0	26.5738	0	40.4012	60.727	22.637	723.457	1066.94	790.392	59.4825	81.6499	18.0363	112.535	237.7	72.9906	377.406	423.985	239.009	0	0	1	0	0	0	1	0	0	0	1	0
Got1	0.427818	0.14386	0.257581	0.47892	2.49788	2.28583e-30	0.327648	0.372565	Got1	336.811	427.838	494.055	548.704	569.315	585.543	3041.97	3684.85	3035.32	459.901	443.026	607.685	474.011	685.134	410.416	856.467	621.619	499.307	0	0	1	0	0	0	1	0	0	0	1	0
Nfyb	-0.219129	0.136357	-0.440212	0.00123389	2.36869	1.49304e-107	0.0741046	0.751255	Nfyb	996.517	930.083	872.268	739.435	830.778	830.022	4188.13	4156.39	4177	639.799	639.591	775.561	864.473	1011.14	820.831	979.154	888.51	972.488	0	0	1	0	0	0	1	0	0	0	1	0
Agpat4	1.41754	0.0527899	1.57109	0.0391669	3.54249	2.93524e-08	1.50887	0.0661223	Agpat4	38.9699	45.1755	36.824	103.352	191.459	78.4748	1469.9	1714.39	1484.73	161.038	145.155	112.38	85.2537	0	80.0811	144.887	194.256	186.756	0	0	1	0	0	0	1	0	0	1	1	0
Arf6	1.40293	4.39241e-06	0.866365	0.0112761	1.99449	5.69521e-13	-0.107507	0.878042	Arf6	1894.68	2258.77	1859.61	5602.61	4757.79	5589.82	19708.9	25567	18371.1	5353.42	3592.59	2040.88	4071.72	6286.89	5629.04	4179.51	7005.04	3652.88	0	0	1	0	0	0	1	0	0	1	1	0
Farp1	0.701565	0.100597	1.10376	0.00580752	3.6396	4.41682e-29	0.0500878	0.940646	Farp1	45.4649	29.2312	31.4538	86.4397	29.52	75.4566	771.346	1189.77	768.436	108.809	81.6499	72.1452	86.9588	50.7779	80.4982	82.9593	54.0538	89.9914	0	0	1	0	0	0	1	0	0	1	1	0
Il10	0	1	0.0681338	0.771025	10.2178	2.44963e-30	1.37351	0.0386306	Il10	0	0	0	0	0	0	14693.3	6498.45	14504.2	1.45079	0	0	6.8203	0	0	37.3901	20.2702	7.74119	0	0	1	0	0	0	1	0	0	1	1	0
Nek6	1.23149	0.0312027	-0.137013	0.901596	3.95651	1.81535e-11	0.130102	0.934748	Nek6	0	18.6017	19.9463	34.7638	75.0653	21.1278	692.807	1158.54	617.493	10.1555	16.6324	5.54963	35.8066	60.3448	50.8849	95.8122	18.581	49.3501	0	0	1	0	0	0	1	0	0	1	1	0
Prep	-0.150822	0.436765	-0.165938	0.430298	2.76134	2.94829e-110	-0.0144366	0.984402	Prep	622.591	651.058	660.53	582.528	593.775	562.906	3805.65	4144.94	4015.08	584.669	570.037	566.062	803.09	651.282	821.666	905.542	646.957	700.578	0	0	1	0	0	0	1	0	0	1	1	0
Rbpj	-0.0110687	0.96542	0.137521	0.687606	2.53559	1.01661e-44	0.466018	0.0608409	Rbpj	379.493	380.005	416.571	441.594	287.61	437.648	2252.1	2379.54	2277.86	459.901	322.063	514.728	320.554	292.893	250.253	477.892	346.282	380.286	0	0	1	0	0	0	1	0	0	1	1	0
Tnfaip3	0.642719	0.216202	1.06624	0.0296348	3.53258	2.46644e-20	0.935968	0.0804311	Tnfaip3	483.413	473.014	461.067	763.864	679.804	786.257	8281.12	9616	8225.01	877.729	1353.27	770.011	782.629	1876.58	558.482	1508.46	3412.15	1262.78	0	0	1	0	0	0	1	0	0	1	1	0
F730043M19Rik	2.18528	1.29478e-08	2.10784	4.29732e-08	2.04099	6.48789e-06	0.279464	0.732496	F730043M19Rik	0	5.31476	0.767166	51.6759	44.7018	37.7283	180.705	286.252	178.387	59.4825	43.849	22.1985	64.7928	42.6829	40.8747	32.7163	40.5404	113.215	0	0	1	0	0	0	1	0	0	1	1	0
Dnajc27	0.477829	0.445924	0.0867047	0.923011	1.68632	0.000121702	-0.184572	0.860859	Dnajc27	90.9298	124.897	125.815	203.885	78.439	205.242	518.488	719.274	397.94	91.3999	184.468	88.7941	93.7791	30.9083	95.9305	32.7163	65.8781	91.9267	0	0	1	0	0	0	1	0	1	0	1	0
Kcna3	0.28634	0.502222	-0.242407	0.605588	2.11354	1.92021e-14	-0.454343	0.306765	Kcna3	432.381	385.32	521.673	549.644	580.28	510.086	2005.63	3275.77	1915.6	272.749	574.573	280.256	900.279	892.661	1121.14	967.469	493.241	658.002	0	0	1	0	0	0	1	0	1	0	1	0
Gm14005	2.85013	1.3476e-15	2.90277	1.22438e-15	2.65485	8.97581e-30	0.230722	0.580754	Gm14005	0	2.65738	1.53433	75.165	88.5601	52.8196	549.776	396.59	576.327	66.7364	77.1138	81.8571	138.111	158.221	118.453	164.75	152.026	175.145	0	0	1	0	0	0	1	0	1	1	1	0
Ubash3b	-0.0482004	0.871317	-0.19802	0.537562	3.50442	1.57874e-67	-0.222788	0.563871	Ubash3b	749.707	385.32	693.518	598.501	603.052	565.924	6047.53	8280.5	6040.46	525.187	666.807	398.186	1055.44	909.587	845.857	788.698	798.983	816.696	0	0	1	0	0	0	1	0	1	1	1	0
Vps54	1.07015	3.05429e-05	0.264181	0.450508	1.86819	4.68016e-16	1.25332	1.46627e-06	Vps54	263.511	462.384	289.989	791.111	544.856	830.022	2679.92	2675.16	2631.89	491.818	458.146	276.094	463.78	554.142	495.502	1036.41	1047.29	1565.66	0	0	1	0	0	0	1	0	1	1	1	0
Cfdp1	0.0382425	0.907853	0.0722639	0.833388	1.60392	3.15132e-21	0.224876	0.460247	Cfdp1	1094.87	961.972	876.871	894.463	1189.24	929.625	3036.86	3283.06	2900.85	1017.01	1081.1	987.834	833.781	1007.46	753.263	926.574	1287.16	823.47	0	0	1	0	0	0	0	0	0	0	1	0
Cxcl9	0.650252	0.542153	0.684791	0.560368	2.89055	0.00512587	0.111157	0.894193	Cxcl9	0	0	16.1105	19.7308	0	22.637	154.525	225.879	126.243	8.70475	25.7046	9.71185	0	3.67956	1.66836	8.17909	0	0	0	0	1	0	0	0	0	0	0	0	1	0
Gm12250	0.3914	0.228053	0.302176	0.428044	1.65459	4.64015e-12	0.810373	0.00670853	Gm12250	715.376	659.03	549.291	754.468	991.874	786.257	2102.69	3745.22	2190.04	863.221	748.457	767.236	664.979	627.733	654.83	1314.5	800.672	1322.78	0	0	1	0	0	0	0	0	0	0	1	0
Larp1	0.593017	0.338252	-0.426985	0.567711	3.27987	7.76074e-14	0.168202	0.884845	Larp1	467.639	749.381	461.067	1040.1	410.75	1095.63	7898.64	9241.27	7854.52	607.882	420.346	212.273	303.503	971.404	506.763	344.69	1152.02	508.984	0	0	1	0	0	0	0	0	0	0	1	0
Npm3	-0.645387	0.593711	-0.794509	0.53949	1.95881	0.016899	0.628481	0.668591	Npm3	473.206	95.6657	237.054	214.22	75.9087	214.297	881.174	301.866	864.491	118.965	252.51	80.4696	22.166	110.387	9.17596	17.5266	197.634	20.3206	0	0	1	0	0	0	0	0	0	0	1	0
Nup107	-0.362606	0.101326	-0.143263	0.635452	1.82543	9.75222e-27	0.177333	0.594548	Nup107	598.467	733.437	911.394	614.474	501.841	621.762	2054.8	2128.68	2052.82	596.276	694.024	738.101	635.993	575.483	809.57	891.52	673.984	723.802	0	0	1	0	0	0	0	0	0	0	1	0
Senp6	-0.861423	0.00316609	-0.224617	0.60639	1.80471	3.50289e-13	0.368012	0.367002	Senp6	646.715	1057.64	1024.17	509.243	419.185	559.888	1781.5	1692.53	1800.34	945.916	760.553	624.333	434.794	491.589	470.894	396.102	489.863	926.04	0	0	1	0	0	0	0	0	0	0	1	0
U2surp	-0.497761	0.166761	-0.117812	0.82582	1.86252	6.47333e-12	0.0270235	0.97727	U2surp	1065.18	1504.08	1655.55	958.353	985.126	1039.79	3395.07	4198.02	3334.46	1115.66	1472.72	1302.78	944.611	849.242	1688.79	1083.14	734.794	1731.12	0	0	1	0	0	0	0	0	0	0	1	0
Crem	0.0843546	0.79722	0.0858171	0.814039	3.0009	7.77327e-44	0.0851422	0.885461	Crem	189.282	273.71	224.013	246.165	239.534	244.479	2236.14	1659.22	2159.85	246.635	270.654	213.661	219.955	248.002	166.001	217.33	283.783	173.209	0	0	1	0	0	0	0	0	0	1	1	0
Irf8	1.05761	0.0470455	0.897407	0.129351	7.25147	2.94246e-67	0.456549	0.553928	Irf8	155.88	66.4345	209.436	428.44	108.802	393.883	44295	57476.4	44648.9	333.682	266.118	230.31	574.61	280.382	426.265	758.318	538.849	472.213	0	0	1	0	0	0	0	0	0	1	1	0
Samsn1	0.47523	0.020183	0.340433	0.146681	1.7601	1.72664e-26	0.361963	0.146281	Samsn1	415.679	587.281	588.417	753.529	678.118	792.294	2385.55	2809.44	2409.6	705.085	619.934	697.866	547.329	835.996	638.981	819.077	861.483	927.008	0	0	1	0	0	0	0	0	0	1	1	0
Serpinb9	1.0365	0.000321747	0.8338	0.00712143	4.15162	1.15996e-63	0.9892	0.000988018	Serpinb9	428.669	334.83	369.007	694.336	990.187	670.054	13751.4	14257.5	14342.3	433.787	659.247	948.987	572.905	345.143	458.381	896.194	949.32	916.364	0	0	1	0	0	0	0	0	0	1	1	0
Notch2	-1.13191	0.296376	-0.373893	0.809109	1.63188	0.0478599	1.01288	0.448744	Notch2	165.158	183.359	59.0718	53.555	70.8481	45.2739	148.139	322.685	118.01	130.571	95.2582	81.8571	144.931	0.735912	65.9001	289.773	77.7024	89.9914	0	0	1	0	0	0	0	0	0	1	1	0
Btg3	0.661774	0.102354	0.345729	0.492235	3.93535	7.03849e-34	0.816804	0.0622166	Btg3	64.9499	95.6657	75.9495	150.33	99.5247	141.858	2234.22	1928.82	2258.65	134.924	105.842	67.983	52.8573	99.3481	30.4475	81.7909	162.161	100.636	0	0	1	0	0	0	0	0	1	0	1	0
Tmem97	0.325983	0.466477	0.432185	0.34356	4.00679	3.89641e-41	-0.127691	0.847738	Tmem97	101.136	162.1	173.38	210.462	118.08	226.37	3277.58	2897.92	3197.24	235.028	198.077	166.489	173.918	286.27	142.644	157.74	261.823	129.665	0	0	1	0	0	0	0	0	1	0	1	0
Igf1r	-0.998561	0.00349833	-1.00269	0.00523586	2.55051	1.15682e-17	-1.04097	0.00144943	Igf1r	154.952	111.61	154.2	65.7693	64.9441	64.8926	473.791	370.567	447.34	101.555	55.9453	37.46	46.037	26.4928	35.4526	3.50532	28.7161	4.83825	0	0	1	0	0	0	0	0	1	0	1	0
Isg20	0.237891	0.498362	0.129965	0.771799	3.28452	6.9556e-50	-0.456431	0.170697	Isg20	300.625	302.941	368.24	360.792	392.195	398.411	3298.02	4799.67	3383.86	372.854	316.015	377.375	516.637	625.525	439.195	435.828	410.471	298.036	0	0	1	0	0	0	0	0	1	0	1	0
Rpap3	-0.259566	0.427684	-0.0720798	0.859011	1.63963	9.74586e-12	-0.563079	0.105834	Rpap3	328.461	215.248	330.649	248.984	182.181	294.281	748.998	781.729	793.136	204.562	252.51	373.213	274.517	287.006	297.802	165.919	155.405	250.621	0	0	1	0	0	0	0	0	1	1	1	0
Smad3	0.86415	0.000205774	0.818618	0.00069151	1.64859	2.6698e-16	0.694498	0.00670853	Smad3	198.561	342.802	403.53	626.688	497.624	620.253	1885.58	1803.91	1844.25	536.793	551.893	600.748	385.347	506.307	359.114	650.822	814.186	577.687	0	0	1	0	0	0	0	0	1	1	1	0
Fam133b	-1.05379	4.34861e-06	-0.559187	0.0414611	2.16244	1.27667e-26	0.339487	0.296765	Fam133b	362.791	470.356	345.225	210.462	148.444	193.169	860.102	886.862	828.813	261.143	273.678	255.283	199.494	168.524	212.298	158.908	260.134	323.195	0	0	1	0	0	0	0	0	1	1	1	0
Tnfsf11	1.46985	0.00184387	1.50103	0.00186857	4.35808	5.02327e-27	-2.10336	5.3777e-06	Tnfsf11	99.2805	77.064	112.006	361.731	103.742	386.338	4962.03	8245.11	4846.64	439.59	252.51	178.976	1273.69	1513.77	1089.85	241.867	393.579	243.848	0	0	1	0	0	1	0	1	0	1	0	0
Ago2	-0.42947	0.422155	-0.58809	0.275659	2.33084	1.10069e-10	-0.0263796	0.991707	Ago2	433.308	566.022	324.511	316.632	364.362	294.281	1207.46	2626.24	1193.82	413.476	210.173	246.959	620.647	353.238	242.329	531.641	437.498	224.495	0	0	1	0	0	0	1	1	1	1	0	0
Il21	3.27059	5.3728e-07	3.08626	1.83826e-06	9.23401	3.02183e-23	-1.62324	0.275372	Il21	0	0	0	126.841	5.90401	126.767	54860.1	63262.8	56180.9	194.406	15.1203	15.2615	1089.54	530.592	777.871	354.038	148.648	255.459	0	0	1	0	0	0	1	1	1	1	0	0
Sla	1.11073	4.5068e-12	1.06895	4.03039e-11	1.67824	3.35347e-29	0.317347	0.15465	Sla	2509.85	1987.72	2131.96	4865.99	4339.45	5146.14	14648.6	16431.9	14915.9	4432.17	4338.03	5170.87	5393.15	7981.7	5185.25	7572.67	8052.33	7508.96	0	0	1	0	0	0	1	1	1	1	0	0
Ddx10	-0.579478	0.000242748	-0.337112	0.067936	2.95848	1.8165e-109	0.356034	0.0535295	Ddx10	928.783	972.601	950.519	573.133	748.966	576.488	4698.32	5523.11	4739.61	677.52	848.251	725.614	682.03	580.634	538.045	715.086	886.821	711.222	0	0	1	0	0	0	0	1	0	0	0	0
Ddx3x	-0.0139873	0.981762	-0.242123	0.605588	2.01758	1.13614e-13	0.203673	0.714048	Ddx3x	2636.04	1990.38	2114.31	2207.03	2111.11	2357.26	8295.81	10621.5	8203.06	1749.66	2195.47	1749.52	2429.73	1208.37	888.4	2307.67	1461.14	1448.57	0	0	1	0	0	0	0	1	0	0	0	0
Knop1	-0.664886	0.00907001	-0.393562	0.211365	2.9476	1.04692e-47	0.351334	0.307511	Knop1	291.347	571.337	459.533	238.649	317.13	267.116	2174.84	2305.63	2069.29	397.517	282.75	319.104	185.853	275.967	229.816	290.942	300.674	299.004	0	0	1	0	0	0	0	1	0	0	0	0
Smyd2	-0.9841	0.307123	-0.745513	0.518392	3.88007	9.60836e-08	-1.11041	0.247339	Smyd2	209.695	93.0083	137.323	80.8023	36.2675	90.5479	1108.49	1177.28	1182.84	85.5967	96.7702	67.983	44.3319	0	131.8	29.211	10.1351	26.1265	0	0	1	0	0	0	0	1	0	0	0	0
Tsen2	-0.3796	0.410016	0.0898089	0.906751	2.06004	4.30483e-10	-0.0924469	0.896121	Tsen2	182.787	146.156	188.723	168.182	73.3784	149.404	556.8	531.909	636.704	208.914	149.691	194.237	107.42	88.3094	203.54	146.055	138.513	88.0561	0	0	1	0	0	0	0	1	0	0	0	0
Ccnd2	-1.06235	2.27769e-07	-0.692606	0.0020705	3.62164	3.04634e-85	0.760651	0.000838654	Ccnd2	7464.6	11086.6	8061.38	4130.31	4525.84	4071.64	47691.9	61854.5	47459.2	6516.96	5467.52	4470.23	2346.18	2331.37	2494.61	3950.5	5182.41	3039.39	0	0	1	0	0	0	0	1	0	1	0	0
Lrig1	-0.882697	0.28546	-0.991805	0.259726	2.25435	0.00025161	-0.956495	0.315429	Lrig1	314.543	310.914	280.016	186.973	77.5956	212.787	758.576	899.353	732.759	187.152	143.643	109.605	414.333	8.83094	151.82	103.991	114.864	62.8972	0	0	1	0	0	0	0	1	0	1	0	0
Ppp2r1b	-0.307971	0.302779	-0.558798	0.04541	2.35896	8.25049e-29	-0.313404	0.384326	Ppp2r1b	1436.32	1737.93	2200.23	1602.89	1185.86	1546.86	7126.65	8004.66	7234.28	1315.87	982.822	1340.24	2324.02	1348.19	2395.34	1764.35	1297.29	1815.31	0	0	1	0	0	0	0	1	0	1	0	0
Rock2	-0.19612	0.691855	-0.455942	0.315764	1.68786	1.21232e-08	-0.074955	0.931556	Rock2	356.296	494.273	351.362	474.479	154.348	416.52	1027.4	1361.52	1045.62	403.32	235.877	228.922	322.259	351.03	361.616	315.479	287.161	378.351	0	0	1	0	0	0	0	1	0	1	0	0
Rybp	-0.411884	0.563377	-0.423609	0.600726	1.9691	2.83193e-05	0.252972	0.716575	Rybp	77.012	114.267	65.9763	63.8902	48.0755	73.9474	257.967	236.288	321.097	91.3999	65.0175	27.7482	61.3827	30.9083	6.25634	29.211	52.3647	41.6089	0	0	1	0	0	0	0	1	0	1	0	0
Slc7a1	-0.46983	0.263362	-0.537225	0.222693	3.08908	2.02967e-24	-0.398655	0.460572	Slc7a1	584.549	390.635	342.156	290.325	406.533	245.988	2192.72	3931.55	2124.18	332.231	355.328	210.886	214.839	210.471	168.087	227.846	104.729	110.312	0	0	1	0	0	0	0	1	0	1	0	0
Syde2	0	1	0.264962	0.190255	5.12812	6.61097e-22	0	1	Syde2	0	0	0	0	0	0	339.699	352.871	326.585	0	6.04814	0	0	0	0	0	0	0	0	0	1	0	0	0	0	1	0	1	0	0
2007-09-01	-0.615681	5.84347e-05	-0.464407	0.00492649	1.60495	1.30119e-32	0.0035641	0.99998	2007-09-01	8234.72	7273.25	8108.18	5356.44	4605.13	5440.42	15305	16048.9	15558.1	5302.64	5822.84	5982.5	8073.53	6405.38	8489.85	6380.86	7190.85	9453.93	0	0	1	0	0	0	0	1	0	1	0	0
Atp1a1	-0.31967	0.491075	-0.845581	0.0330353	2.27693	1.72903e-13	0.291614	0.630443	Atp1a1	3084.19	1429.67	1288.84	1528.67	1625.29	1489.51	6424.91	9816.9	6378.02	941.564	845.227	1429.03	1106.59	1262.09	759.519	1282.95	1726.34	826.373	0	0	1	0	0	0	0	1	0	1	0	0
Gtpbp4	-0.245567	0.286875	-0.17696	0.522374	2.96902	2.82494e-73	0.0549529	0.911894	Gtpbp4	1714.68	1512.05	1685.46	1399.01	1251.65	1488	10614.3	11529.2	10467.2	1546.54	1374.44	1420.71	1060.56	1502	975.572	1125.21	1555.74	995.711	0	0	1	0	0	0	0	1	0	1	0	0
Tmem158	-0.856351	0.135345	-1.38936	0.00642572	2.91108	7.02611e-09	-1.4724	0.00148047	Tmem158	38.9699	31.8886	27.618	10.3352	18.5555	12.073	125.152	202.979	175.643	14.5079	4.5361	0	23.871	34.5879	16.2665	0	0	7.74119	0	0	1	0	0	0	0	1	0	1	0	0
Ttc27	-1.19213	3.46788e-07	-0.971324	7.7635e-05	3.22913	1.98432e-52	-0.295606	0.41198	Ttc27	834.142	531.476	563.867	247.105	331.468	249.007	2630.75	2672.04	2708.74	288.708	263.094	417.61	260.876	217.83	334.088	257.057	212.837	186.756	0	0	1	0	0	0	0	1	0	1	0	0
Hspa8	-0.0227113	0.975704	0.385557	0.428551	2.96936	1.65133e-22	0.230838	0.719978	Hspa8	11003.4	15928.3	8655.94	12466.1	10262.9	12302.4	91068.7	89039.1	94460	21580.5	13768.6	11150.6	10730	15566.7	6595.01	11537.2	17792.2	9274.92	0	0	1	0	0	0	0	1	1	0	0	0
Polr1a	-0.0610824	0.915489	-0.0483755	0.938656	1.7084	5.20492e-09	0.401717	0.404067	Polr1a	319.182	435.81	526.276	452.869	313.756	460.285	1090.61	1971.5	1015.43	383.009	509.556	345.465	497.882	326.745	247.751	552.673	538.849	334.807	0	0	1	0	0	0	0	1	1	0	0	0
Ube2e1	-0.840692	0.0545033	-0.947552	0.0348623	1.63688	2.2882e-06	-0.324874	0.624717	Ube2e1	309.904	948.685	247.028	264.956	296.887	265.607	792.418	905.599	938.59	210.365	229.829	326.041	279.632	320.858	268.605	203.309	214.526	269.974	0	0	1	0	0	0	0	1	1	0	0	0
Foxp1	-1.32912	3.06719e-22	-0.925142	8.48303e-11	1.59395	1.57833e-33	-0.0946158	0.7501	Foxp1	4445.35	5051.68	4046.04	1921.4	1541.79	1909.05	4875.83	6357.93	5044.24	2448.94	2513	2156.03	1667.56	1420.31	1705.89	1544.68	1353.03	1589.85	0	0	1	0	0	0	0	1	1	1	0	0
Neto2	-1.16789	0.217109	-0.477295	0.737861	5.2209	2.00574e-09	0.102665	0.957157	Neto2	51.032	26.5738	36.824	13.1539	0	21.1278	812.851	742.175	812.347	20.3111	42.337	11.0993	32.3964	0	25.8595	0	27.0269	37.7383	0	0	1	0	0	0	0	1	1	1	0	0
Tigit	3.92828	1.01295e-16	3.20363	4.62413e-13	4.94786	1.43818e-30	-1.95653	0.000118184	Tigit	0	0	0	137.176	134.105	155.441	4262.2	5075.52	4728.63	72.5396	89.21	84.6319	1323.14	695.437	1687.54	571.368	170.607	190.627	0	0	1	0	0	1	1	0	0	1	0	0
Tnfrsf9	-0.678497	0.0999639	-0.570793	0.219882	5.19114	4.30079e-60	-1.66002	5.53707e-06	Tnfrsf9	404.545	409.237	395.091	250.863	262.307	230.897	8895.39	10006.3	9347.48	235.028	305.431	263.607	1087.84	1008.2	514.271	400.775	197.634	207.077	0	0	1	0	0	1	1	0	0	1	0	0
Cd160	1.01383	0.0152581	0.593505	0.24267	4.36578	5.20106e-34	-2.47201	2.573e-10	Cd160	55.6713	53.1476	42.1942	115.566	132.418	87.5296	2149.94	3176.88	2179.07	65.2856	120.963	56.8837	364.886	386.354	479.653	28.0426	47.2971	121.924	0	0	1	0	0	1	0	0	0	0	0	0
Egln3	2.11547	1.85706e-05	2.39312	1.72716e-06	4.08586	2.04402e-15	-2.04356	0.000985195	Egln3	0	34.5459	16.8777	135.297	39.6412	147.895	2019.04	1892.39	2050.08	114.613	185.98	97.1185	480.831	803.616	662.338	232.52	104.729	112.247	0	0	1	0	0	1	0	0	0	1	0	0
Marcksl1	0.783597	0.121183	0.480164	0.443284	4.92139	7.43952e-38	-1.94812	8.67714e-06	Marcksl1	126.188	100.98	166.475	284.687	124.828	289.753	6812.5	8225.33	7031.19	330.781	149.691	80.4696	835.486	782.274	747.424	153.066	277.026	160.63	0	0	1	0	0	1	0	0	0	1	0	0
Lilr4b	3.22138	1.16192e-05	2.82915	0.000114339	4.28002	1.64602e-06	4.62311	1.64093e-07	Lilr4b	1.85571	0	5.37017	77.9836	157.721	81.4931	1909.85	2656.42	2148.88	27.565	120.963	86.0193	0	0	29.1962	198.635	383.444	846.693	0	0	1	0	1	0	1	0	0	0	0	0
Amica1	-0.175095	0.833218	0.382845	0.61235	3.61779	3.05467e-16	2.78218	1.09227e-09	Amica1	261.655	183.359	106.636	77.9836	319.66	87.5296	1823.01	2640.81	1830.53	197.308	266.118	264.995	15.3457	25.7569	31.2817	220.835	148.648	304.81	0	0	1	0	1	0	0	0	0	0	0	0
BC094916	-0.293187	0.508351	-0.154098	0.779358	2.27306	5.34569e-15	2.27009	1.0253e-13	BC094916	187.427	249.794	299.962	231.132	183.868	181.096	834.561	1313.64	848.024	288.708	189.004	181.75	168.802	100.82	99.6843	424.144	630.065	841.855	0	0	1	0	1	0	0	0	0	0	0	0
Ccl4	2.8509	1.82471e-09	2.00061	4.234e-06	9.3731	3.11844e-58	2.98065	7.44146e-07	Ccl4	0	0	1.53433	41.3407	121.454	34.71	53011.5	44036	53782.3	14.5079	48.3851	33.2978	0	19.8696	28.7792	185.782	168.918	236.106	0	0	1	0	1	0	0	0	0	0	0	0
Gbp7	-0.0155967	0.979923	0.368817	0.359548	1.74075	2.45632e-11	2.4002	1.25957e-18	Gbp7	986.31	1248.97	1453.78	1220.49	1106.58	1322	3149.88	6069.59	3046.3	1768.52	1634.51	1369.37	416.038	590.201	588.513	2002.71	2724.65	3819.31	0	0	1	0	1	0	0	0	0	0	0	0
Mxd1	-0.65996	0.494814	-0.625893	0.564149	2.42922	0.00024045	2.12099	0.00732482	Mxd1	205.056	332.173	378.98	170.061	232.787	166.004	846.693	1506.21	842.536	207.463	164.812	210.886	163.687	0.735912	105.941	484.903	437.498	354.16	0	0	1	0	1	0	0	0	0	0	0	0
Cish	0.914725	0.404384	0.956293	0.421894	3.79829	6.81925e-07	3.68934	9.35849e-06	Cish	321.038	398.607	295.359	458.506	1027.3	454.248	8104.88	11023.3	8249.71	715.24	577.597	704.803	107.42	0	49.6336	837.772	1089.52	455.763	0	0	1	0	1	0	0	0	0	1	0	0
Ptpn4	1.43456	5.85671e-06	1.70472	4.59719e-08	2.44526	7.65144e-18	1.66372	1.58793e-07	Ptpn4	88.1463	156.785	151.899	433.138	209.171	481.413	2088	1950.68	2214.74	383.009	574.573	403.736	158.572	284.798	151.82	747.802	596.281	606.716	0	0	1	0	1	0	0	0	0	1	0	0
Anp32b	0.323376	0.245966	0.068516	0.863656	2.55287	1.29597e-36	-0.0500301	0.933447	Anp32b	1443.74	1801.7	1372.46	1850.94	1909.53	2025.25	11059.4	11815.5	11221.9	1732.25	1629.97	1481.75	2011.99	2028.17	1323.42	1670.87	2356.41	1152.47	0	0	1	0	0	0	1	0	0	0	0	0
Asns	3.2532	2.40678e-17	3.38142	4.17834e-18	4.06267	1.2685e-40	-1.28618	0.000331434	Asns	0	2.65738	2.3015	75.165	131.575	96.5844	1523.54	2457.61	1558.83	98.6539	81.6499	154.002	167.097	261.249	193.946	72.4433	82.7699	82.2502	0	0	1	0	0	0	1	0	0	0	0	0
Csf1	0.801228	0.0104087	1.66281	5.41668e-05	3.22722	7.78246e-09	0.668907	0.508156	Csf1	0	5.31476	0	8.45606	18.5555	4.52739	177.512	242.534	126.243	14.5079	42.337	24.9733	3.41015	55.1934	22.1057	24.5373	82.7699	38.706	0	0	1	0	0	0	1	0	0	0	0	0
Fabp5	-0.0251578	0.950767	-0.214788	0.734139	4.58286	5.52317e-35	-0.181365	0.833907	Fabp5	74.2284	61.1198	80.5525	85.5001	37.1109	89.0387	2189.53	1315.72	2255.91	42.073	63.5054	76.3074	69.908	106.707	64.6488	114.507	47.2971	47.4148	0	0	1	0	0	0	1	0	0	0	0	0
Hsp90ab1	0.209198	0.600567	0.360709	0.356768	2.80397	8.77529e-29	-0.269238	0.571973	Hsp90ab1	9890.01	12920.2	8613.74	12280.1	11862.8	12189.3	77330	99342.1	77236.1	15533.6	14225.2	10599.8	13761.7	17072.4	8634.16	12273.3	13103	7367.68	0	0	1	0	0	0	1	0	0	0	0	0
Ift57	0.0766258	0.906564	0.666794	0.112147	1.81331	3.51761e-09	-0.201694	0.71574	Ift57	67.7334	85.0362	98.1973	102.412	65.7875	98.0935	291.171	371.608	348.541	176.997	89.21	149.84	76.7283	119.218	96.3476	50.243	121.621	78.3796	0	0	1	0	0	0	1	0	0	0	0	0
Map2k3	0.954371	1.56725e-05	0.832178	0.000313419	4.8697	5.6347e-140	-0.0642003	0.902197	Map2k3	583.621	733.437	744.151	1308.81	1460.82	1252.58	33091.9	51915.8	33435.2	1283.95	1135.54	1273.64	1480	2001.68	1560.75	2041.27	1518.57	1261.81	0	0	1	0	0	0	1	0	0	0	0	0
Mt1	0.9548	0.0580295	1.01377	0.0570108	6.99935	2.12758e-52	0.0922761	0.895237	Mt1	0.927855	0	19.1792	17.8517	23.616	25.6552	4226.44	3635.93	4533.77	18.8603	28.7287	23.5859	6.8203	10.3028	7.92469	9.34753	6.75673	12.5794	0	0	1	0	0	0	1	0	0	0	0	0
Tjp2	2.30049	4.44426e-07	2.96238	1.97685e-10	1.75199	0.000253226	-0.261031	0.807726	Tjp2	0	7.97214	14.5762	90.1979	55.6664	83.0022	248.389	308.112	285.419	213.266	65.0175	101.281	177.328	95.6685	259.847	136.708	152.026	150.953	0	0	1	0	0	0	1	0	0	0	0	0
Tma16	0.0462562	0.849186	0.0267974	0.889378	3.80074	1.7182e-70	-0.0349155	0.926587	Tma16	98.3527	122.24	79.0181	105.231	91.9339	113.185	1540.78	1772.68	1399.65	116.063	96.7702	92.9563	63.0877	90.5171	62.9805	70.1065	84.4591	56.1237	0	0	1	0	0	0	1	0	0	0	0	0
Aig1	0.454366	0.0116855	0.380964	0.0643501	2.50609	3.63434e-72	-0.720602	3.24083e-05	Aig1	297.842	249.794	260.837	376.764	411.594	330.5	2202.3	2016.26	2277.86	359.796	337.184	364.888	325.669	287.742	289.46	190.456	211.148	134.503	0	0	1	0	0	0	1	0	0	1	0	0
Alcam	2.5125	4.87984e-10	1.31705	8.14669e-05	5.27825	3.6081e-29	-0.143224	0.902197	Alcam	0	5.31476	0	61.0715	45.5452	64.8926	2859.35	2120.35	2810.28	0	30.2407	27.7482	81.8436	201.64	92.5938	86.4646	141.891	109.344	0	0	1	0	0	0	1	0	0	1	0	0
Baz1a	0.103192	0.825195	0.465046	0.229114	2.18869	1.9691e-16	0.123273	0.851046	Baz1a	619.807	866.306	679.709	762.924	716.072	849.641	3033.66	4585.24	3103.93	1217.21	1156.71	627.108	762.168	740.327	1176.19	702.233	881.753	1336.32	0	0	1	0	0	0	1	0	0	1	0	0
Cct2	-0.111098	0.766693	-0.157226	0.685514	2.15615	4.6156e-24	-0.117572	0.81328	Cct2	2726.97	2420.87	1963.18	1919.53	2704.88	1957.34	9922.78	9846.04	9671.32	2148.62	2125.92	2099.15	2472.36	3140.14	1820.59	3085.85	2152.02	1611.14	0	0	1	0	0	0	1	0	0	1	0	0
Fas	-0.518266	0.0206335	-0.0466112	0.916333	1.78677	2.33117e-23	-1.24333	2.32897e-10	Fas	752.491	924.768	793.25	585.347	567.628	562.906	1837.69	2237.97	1918.35	803.739	808.938	778.336	1582.31	1401.91	1422.27	420.639	618.241	805.084	0	0	1	0	0	0	1	0	0	1	0	0
Fastkd3	-0.38703	0.315422	-0.33739	0.449492	2.4968	3.0539e-18	0.321587	0.550602	Fastkd3	308.048	170.072	226.314	189.792	129.045	212.787	1196.61	757.788	1185.59	129.12	240.413	181.75	163.687	236.228	223.977	186.951	277.026	323.195	0	0	1	0	0	0	1	0	0	1	0	0
Gtdc1	-0.804817	0.0134761	-0.765581	0.0335393	1.82281	1.16962e-10	-0.244096	0.817025	Gtdc1	90.9298	74.4067	114.308	52.6155	38.7978	55.8379	178.789	250.861	167.409	56.5809	48.3851	47.1719	78.4334	31.6442	32.95	46.7376	28.7161	40.6413	0	0	1	0	0	0	1	0	0	1	0	0
Hilpda	0.282751	0.46733	0.26473	0.546162	2.67851	1.86132e-26	-0.0232226	0.961088	Hilpda	333.1	260.423	268.508	361.731	322.19	371.246	2449.41	2022.5	2445.27	269.847	308.455	463.394	211.429	337.048	324.495	185.782	383.444	289.327	0	0	1	0	0	0	1	0	0	1	0	0
Ikzf2	-0.63815	0.410722	-0.0401083	0.984523	3.09582	2.78027e-08	-0.597192	0.570636	Ikzf2	86.2905	127.554	55.236	64.8298	14.3383	83.0022	464.213	715.111	433.618	142.178	110.379	8.32445	265.992	277.439	267.354	193.961	126.689	205.142	0	0	1	0	0	0	1	0	0	1	0	0
Il2	2.02051	1.88528e-08	2.25428	9.95301e-10	10.5849	4.8928e-195	-0.90284	0.0382288	Il2	4.63928	0	0	41.3407	19.3989	49.8013	73239	69010.8	73588.8	26.1143	78.6258	30.523	88.6639	85.3658	59.2267	23.3688	57.4322	29.9971	0	0	1	0	0	0	1	0	0	1	0	0
Jak2	0.859346	0.0043586	0.3293	0.413828	2.97164	6.03375e-32	0.0815451	0.903451	Jak2	752.491	959.314	913.695	1896.98	1016.33	1874.34	11024.9	15538.8	11197.2	1281.05	1174.85	850.481	2668.44	1419.57	2224.34	2375.44	1682.43	2623.3	0	0	1	0	0	0	1	0	0	1	0	0
Lif	-0.535516	0.241931	0.546364	0.654895	10.0202	1.58634e-24	-1.10889	0.488093	Lif	14.8457	0	0	0.939562	0	0	9972.59	11990.3	10135.1	18.8603	16.6324	0	13.6406	69.9116	29.1962	30.3795	0	5.8059	0	0	1	0	0	0	1	0	0	1	0	0
Lrch1	0.0861877	0.81977	0.106213	0.786308	2.0986	6.88313e-29	0.664559	0.00488816	Lrch1	641.148	595.253	847.719	730.979	728.723	754.566	2773.14	4039.8	2769.12	739.904	745.433	760.299	635.993	389.297	638.981	987.333	777.024	891.205	0	0	1	0	0	0	1	0	0	1	0	0
Ppp4r2	-0.540152	0.0275526	-0.395988	0.163886	1.60263	8.14913e-16	0.523867	0.0655193	Ppp4r2	475.062	473.014	482.548	344.819	282.549	347.1	1095.72	846.266	1078.56	470.057	364.4	245.571	144.931	208.999	166.419	216.162	249.999	295.133	0	0	1	0	0	0	1	0	0	1	0	0
Ptprj	2.01208	0.00237722	1.78838	0.00906718	1.99269	0.00434716	0.627325	0.612318	Ptprj	0	2.65738	19.9463	75.165	34.5806	72.4383	173.042	476.74	164.665	87.0475	43.849	20.8111	51.1522	17.6619	77.1615	135.539	60.8106	45.4795	0	0	1	0	0	0	1	0	0	1	0	0
Ralgds	-0.611209	0.151262	0.461454	0.365409	1.88442	9.52026e-09	0.168858	0.834475	Ralgds	146.601	146.156	156.502	125.901	65.7875	92.057	311.604	542.318	274.442	224.873	217.733	187.3	173.918	381.938	241.078	445.176	241.553	212.883	0	0	1	0	0	0	1	0	0	1	0	0
Rap1gds1	-0.201563	0.485947	0.14099	0.69659	1.58934	4.0937e-16	-0.303804	0.344624	Rap1gds1	1607.05	1450.93	2072.12	1759.8	980.066	1717.39	4718.11	3872.22	4882.32	1833.8	1711.62	2114.41	2044.38	2311.5	1700.89	1552.86	1533.78	1814.34	0	0	1	0	0	0	1	0	0	1	0	0
Sema7a	1.0017	0.0314452	0.669593	0.130365	6.2509	3.57548e-12	-0.836872	0.465817	Sema7a	0	2.65738	0	18.7912	0	16.6004	1540.14	1845.55	1564.32	17.4095	4.5361	0	30.6913	36.7956	7.92469	5.84221	20.2702	2.90295	0	0	1	0	0	0	1	0	0	1	0	0
Sik3	0.767447	0.00673179	0.252328	0.500204	3.439	5.03789e-48	-0.217464	0.635325	Sik3	114.126	191.331	164.941	298.781	201.58	321.445	2848.49	3412.13	2947.5	285.806	151.203	129.029	272.812	334.84	349.104	232.52	287.161	299.004	0	0	1	0	0	0	1	0	0	1	0	0
Smndc1	-0.272904	0.282363	-0.0833008	0.825012	1.59607	1.66981e-19	0.483573	0.0438202	Smndc1	775.687	850.362	680.477	687.759	598.835	617.235	1914.96	2021.46	1879.92	735.552	754.505	685.379	501.292	599.032	357.028	511.777	775.335	762.508	0	0	1	0	0	0	1	0	0	1	0	0
Srsf7	-0.698988	0.0269364	-0.258869	0.551061	3.5743	7.37511e-45	0.356712	0.416878	Srsf7	2334.48	2476.68	2850.02	1530.55	1637.94	1539.31	20857.6	14088.8	21458.6	2121.06	2366.33	1910.46	1631.76	1762.51	2307.75	1558.7	1770.26	3980.91	0	0	1	0	0	0	1	0	0	1	0	0
Tmem65	1.04782	8.53889e-06	1.06472	7.64547e-06	2.664	3.52949e-40	0.14204	0.733618	Tmem65	307.12	196.646	236.287	567.495	393.882	600.634	3358.68	3287.22	3414.05	513.58	491.411	575.774	608.711	451.114	456.713	685.875	565.876	424.798	0	0	1	0	0	0	1	0	0	1	0	0
Tomm20	-0.425736	0.178842	-0.468505	0.162536	2.62525	2.56038e-29	0.16263	0.750535	Tomm20	1104.15	1081.55	880.707	721.584	844.273	709.292	5663.14	2897.92	5631.54	757.313	731.825	718.677	731.477	1032.48	551.392	849.457	1021.96	723.802	0	0	1	0	0	0	1	0	0	1	0	0
Twsg1	-0.534648	0.091556	-0.612122	0.0645778	2.09439	3.42252e-17	0.0432847	0.95301	Twsg1	687.541	627.142	821.635	613.534	272.428	579.506	2058.63	2332.7	1965	555.653	444.538	387.087	1084.43	904.436	928.858	1250.23	1062.5	694.772	0	0	1	0	0	0	1	0	0	1	0	0
Ubap2	-0.207067	0.435126	-0.187911	0.536284	1.82298	3.67325e-23	0.480415	0.0665174	Ubap2	504.753	563.365	830.074	592.864	481.598	565.924	1933.47	2008.97	1937.56	494.72	586.669	581.324	424.563	380.466	620.629	643.811	714.524	642.519	0	0	1	0	0	0	1	0	0	1	0	0
Xcl1	2.41246	8.56474e-05	2.75538	1.75149e-05	4.40958	6.58418e-08	0.189476	0.840108	Xcl1	0	2.65738	3.83583	50.7363	60.727	52.8196	1678.06	675.556	1745.45	65.2856	99.7943	51.3341	0	0	11.2614	3.50532	0	13.5471	0	0	1	0	0	0	1	0	0	1	0	0
Gpr89	-0.459555	0.193717	-0.306201	0.469551	2.06331	1.88421e-15	-0.254478	0.608228	Gpr89	453.721	332.173	238.589	165.363	367.735	203.733	1046.55	1038.84	1089.53	294.511	282.75	245.571	358.066	262.721	385.807	288.605	287.161	263.201	0	0	1	0	0	0	1	0	0	1	0	0
Gramd1b	0.639329	0.0879889	0.631168	0.117311	3.15218	3.54456e-27	0.0529521	0.949652	Gramd1b	287.635	281.682	217.875	408.709	440.27	393.883	2879.14	5500.21	2906.34	368.501	455.122	412.06	506.407	200.904	593.518	452.187	415.539	482.857	0	0	1	0	0	0	1	0	0	1	0	0
Lta	-0.522616	0.135873	-0.580462	0.117671	3.15302	2.41652e-32	-1.21067	0.000137406	Lta	298.769	297.627	313.004	248.044	158.565	217.315	1672.95	2332.7	1781.13	195.857	235.877	166.489	288.158	452.586	234.404	183.445	104.729	116.118	0	0	1	0	0	0	1	0	0	1	0	0
Slco4a1	-0.457935	0.480891	1.12141	0.175995	4.42611	7.03351e-12	1.49657	0.0683514	Slco4a1	2.78357	15.9443	24.5493	11.2747	0	12.073	272.653	542.318	301.886	30.4666	55.9453	43.0096	15.3457	13.9823	14.5981	4.67376	101.351	72.5737	0	0	1	0	0	0	1	0	0	1	0	0
Stat3	-0.216961	0.313676	0.031906	0.92415	2.84144	1.43516e-79	0.00337735	1	Stat3	2851.3	2992.21	3212.13	2868.48	2108.57	2810	16490.7	23309.3	16197.5	2868.22	2981.73	3408.86	3179.96	3005.46	3320.03	3358.1	2829.38	3340.33	0	0	1	0	0	0	1	0	0	1	0	0
Ccl1	-0.318957	0.662643	0.274365	0.865427	8.47097	2.14953e-10	0.342106	0.921476	Ccl1	7.42284	0	0	0	0	0	2969.17	4467.62	3178.03	0	0	15.2615	0	20.6055	13.7639	18.6951	0	32.9001	0	0	1	0	0	0	1	0	1	0	0	0
Clic4	0.921886	0.00583926	0.86164	0.0144361	3.07243	1.08069e-28	1.34739	3.00612e-05	Clic4	399.906	332.173	571.539	825.875	789.45	881.333	6396.17	8317.98	6509.75	581.768	786.258	1025.29	301.798	275.231	415.004	1178.96	722.97	668.646	0	0	1	0	0	0	1	0	1	0	0	0
Ipo11	0.0620828	0.909947	-0.118106	0.771468	1.61987	1.01609e-12	0.101589	0.860512	Ipo11	655.066	427.838	601.458	604.138	526.3	629.308	1925.81	1623.83	1921.09	593.374	323.575	632.658	724.656	655.697	983.079	940.595	930.739	666.71	0	0	1	0	0	0	1	0	1	0	0	0
Mpzl3	0.668183	0.0286522	0.679242	0.0368606	2.25991	2.0625e-23	0.275514	0.474268	Mpzl3	142.89	71.7493	118.911	179.456	200.736	167.514	1010.8	754.666	971.523	139.276	195.052	217.823	279.632	206.055	219.389	281.594	295.607	282.554	0	0	1	0	0	0	1	0	1	0	0	0
Rab8b	1.43761	9.12568e-15	1.48256	1.36811e-15	1.83742	6.14846e-26	0.201664	0.520522	Rab8b	1034.56	964.629	1139.24	3053.58	2480.53	3018.26	10018.6	10690.2	9932.04	3040.86	2765.51	3017.61	4330.89	2844.3	4160.46	5074.54	3184.11	4782.12	0	0	1	0	0	0	1	0	1	0	0	0
Slc38a1	-0.161567	0.692024	-0.284703	0.483078	2.10565	1.57387e-17	-0.123821	0.837526	Slc38a1	1507.76	1203.79	1021.87	1048.55	1179.96	1106.19	3577.69	7371.78	3501.87	1075.04	1115.88	868.517	1648.81	1019.97	1348.03	1468.73	1047.29	1167.95	0	0	1	0	0	0	1	0	1	0	0	0
D17Wsu92e	0.0264364	0.952253	-0.108343	0.825471	2.60739	2.31805e-30	-0.00565357	1	D17Wsu92e	593.827	720.15	498.658	736.617	373.639	736.456	3278.86	4694.54	3433.26	632.545	462.683	584.099	724.656	483.494	542.633	550.336	628.376	565.107	0	0	1	0	0	0	1	0	1	0	0	0
Aebp2	0.353365	0.229374	0.482677	0.101685	1.99527	3.32579e-20	0.0146575	0.981821	Aebp2	586.405	1044.35	948.218	1078.62	1066.94	1157.5	4090.43	5051.58	4116.62	1312.97	1223.24	1079.4	1711.89	1028.07	1444.8	1575.06	999.996	1652.75	0	0	1	0	0	0	1	0	1	1	0	0
Batf	0.865697	8.77891e-05	0.697507	0.00305119	2.69285	5.89768e-44	-0.521698	0.0488797	Batf	604.034	693.576	452.628	942.381	1299.73	971.88	6891.04	6872.14	7182.14	1032.96	904.197	919.851	1575.49	2396.13	1637.49	1332.02	1383.44	1182.47	0	0	1	0	0	0	1	0	1	1	0	0
Cdk6	0.904527	0.0527001	0.329505	0.577426	3.53611	6.38718e-19	0.38694	0.593615	Cdk6	48.2485	151.471	76.7166	117.445	270.741	155.441	1934.11	2673.08	2017.15	113.162	140.619	101.281	330.784	179.562	145.981	483.735	175.675	208.045	0	0	1	0	0	0	1	0	1	1	0	0
Fyn	0.323752	0.0704748	0.303011	0.117939	2.0139	9.9171e-48	-0.102819	0.730915	Fyn	4545.56	4698.25	4639.06	6167.28	5084.2	6131.6	20739.5	28839.7	20717.6	6305.14	5041.12	5788.26	10462.3	8996.52	11449.9	9000.5	9488.14	10291.9	0	0	1	0	0	0	1	0	1	1	0	0
Gfod1	0.490189	0.547819	0.616274	0.491474	3.37892	3.35906e-07	0.857173	0.372653	Gfod1	38.9699	31.8886	0	26.3077	58.1967	27.1644	471.236	453.84	518.695	75.4412	24.1926	24.9733	49.4471	5.15138	35.4526	71.2749	65.8781	50.3178	0	0	1	0	0	0	1	0	1	1	0	0
Hsp90aa1	0.788845	0.0955988	0.646605	0.227259	2.47843	2.03667e-11	-0.201719	0.812391	Hsp90aa1	2256.54	3058.65	1768.32	4042.94	4158.95	4058.05	22285.4	23185.4	22990	4896.42	3967.58	2242.05	3139.04	4037.95	1151.58	2593.94	3319.24	1324.71	0	0	1	0	0	0	1	0	1	1	0	0
Prkca	-0.129726	0.708452	0.242173	0.444323	2.36443	8.06951e-33	-0.426037	0.140876	Prkca	410.112	504.902	437.285	440.655	333.998	458.776	2130.78	2226.52	2118.69	609.333	548.868	446.745	617.237	852.186	857.952	383.249	603.038	738.316	0	0	1	0	0	0	1	0	1	1	0	0
Tagap	0.42518	0.139482	0.431535	0.163608	2.74356	4.89523e-37	0.116903	0.811426	Tagap	1266.52	1272.89	1329.5	1744.77	1747.59	1712.86	9969.4	14353.2	10708.7	1980.33	1701.04	1546.96	1659.04	1490.96	809.987	1700.08	1464.52	1132.15	0	0	1	0	0	0	1	0	1	1	0	0
Zzz3	-0.877708	0.131821	-0.394548	0.610068	1.70012	0.000198147	0.14066	0.908208	Zzz3	694.964	927.426	1116.99	677.424	99.5247	700.237	1540.78	1663.39	1663.12	442.492	873.956	760.299	562.674	999.368	492.999	479.061	841.213	948.296	0	0	1	0	0	0	1	0	1	1	0	0
Agfg1	0.13932	0.585203	0.0924289	0.763721	2.13464	2.30202e-40	-0.223565	0.419811	Agfg1	1985.61	2205.63	2273.11	2380.85	2265.45	2476.48	9884.47	11796.7	9698.76	3035.06	2060.9	1798.08	3057.2	2710.36	3504.38	2697.93	2690.87	2547.82	0	0	1	0	0	0	1	0	1	1	0	0
Stx6	0.290902	0.285745	0.237743	0.450937	1.96796	4.77353e-25	-0.334849	0.26565	Stx6	1271.16	1092.18	1397.78	1751.34	1174.05	1682.68	5808.09	6658.75	5648.01	1796.08	1209.63	1434.58	2030.74	1814.02	2633.08	2038.93	1645.26	1445.67	0	0	1	0	0	0	1	0	1	1	0	0
1810022K09Rik	-0.516884	0.0666572	-0.424533	0.181875	1.71632	5.47215e-15	0.00354587	1	1810022K09Rik	1120.85	1328.69	846.952	659.572	931.99	703.255	2536.89	2278.57	2793.81	734.101	819.523	894.878	693.965	916.946	501.758	615.768	721.281	780.893	0	0	1	0	0	0	0	0	0	0	0	0
1810055G02Rik	0.416533	0.552656	0.864429	0.195081	3.85137	1.28652e-14	0.121134	0.926345	1810055G02Rik	63.0942	45.1755	21.4807	60.132	58.1967	64.8926	944.389	1117.95	985.245	127.67	16.6324	116.542	44.3319	85.3658	22.5228	56.0852	60.8106	51.2854	0	0	1	0	0	0	0	0	0	0	0	0
2410016O06Rik	-1.0306	0.0546573	-0.67924	0.299636	2.43593	8.49379e-09	-0.231857	0.798611	2410016O06Rik	115.054	403.922	100.499	63.8902	142.54	81.4931	475.068	743.216	472.039	111.711	104.33	159.552	148.341	131.728	165.167	134.371	157.094	83.2178	0	0	1	0	0	0	0	0	0	0	0	0
2610318N02Rik	1.06314	0.0195232	0.304954	0.607084	2.2005	1.45584e-06	-0.748491	0.263988	2610318N02Rik	17.6293	10.6295	4.603	29.1264	48.0755	24.1461	210.715	126.992	236.02	5.80317	19.6564	22.1985	44.3319	105.235	52.1361	38.5586	28.7161	40.6413	0	0	1	0	0	0	0	0	0	0	0	0
2700038G22Rik	-1.28994	0.0523284	-0.701402	0.432124	3.02567	2.50361e-07	-0.833614	0.272027	2700038G22Rik	45.4649	55.805	36.824	4.69781	29.52	4.52739	154.525	213.388	161.921	20.3111	37.8009	15.2615	51.1522	13.2464	14.5981	0	18.581	12.5794	0	0	1	0	0	0	0	0	0	0	0	0
2810004N23Rik	-0.340574	0.356537	-0.184436	0.696603	2.07469	1.1963e-16	-0.289503	0.502443	2810004N23Rik	321.966	406.579	345.225	290.325	284.236	267.116	1321.12	1011.77	1309.09	298.863	303.919	338.527	296.683	603.448	359.531	218.498	427.363	379.319	0	0	1	0	0	0	0	0	0	0	0	0
3110001I22Rik	-0.775147	0.213858	-0.568323	0.445029	1.73321	0.000289819	0.315592	0.764887	3110001I22Rik	192.066	143.499	110.472	82.6815	80.9693	84.5113	238.811	400.753	255.231	110.26	89.21	91.5689	37.5116	97.1404	55.0558	15.1897	146.959	81.2825	0	0	1	0	0	0	0	0	0	0	0	0
3110082I17Rik	-0.175099	0.841363	0.122673	0.933993	4.14065	1.53322e-11	-0.988401	0.217006	3110082I17Rik	67.7334	23.9164	50.633	55.4342	14.3383	52.8196	906.715	824.407	930.357	47.8761	34.7768	74.92	56.2674	47.0984	67.9855	0	47.2971	24.1912	0	0	1	0	0	0	0	0	0	0	0	0
5730508B09Rik	-0.658239	0.0463188	-1.03514	0.00111393	2.48663	5.49015e-22	0.673513	0.0501414	5730508B09Rik	231.964	279.025	181.051	131.539	145.07	150.913	890.113	749.461	894.679	142.178	81.6499	98.5059	167.097	88.3094	143.479	240.699	224.661	188.692	0	0	1	0	0	0	0	0	0	0	0	0
9130401M01Rik	-0.0939911	0.805777	-0.120626	0.768668	1.6178	7.91442e-14	-0.0549124	0.932386	9130401M01Rik	500.114	467.699	474.109	431.259	468.104	449.721	1578.45	1128.36	1495.71	461.352	465.707	396.799	528.573	324.537	453.376	491.914	496.62	268.039	0	0	1	0	0	0	0	0	0	0	0	0
9430038I01Rik	-0.586868	0.262354	-0.772934	0.148461	2.28981	3.739e-09	-0.0462948	0.985987	9430038I01Rik	218.974	180.702	167.242	114.627	129.045	123.749	696	443.431	773.925	88.4983	107.354	123.479	109.125	27.2287	112.614	87.6331	48.9863	103.538	0	0	1	0	0	0	0	0	0	0	0	0
A230072C01Rik	-1.2739	0.00421043	-1.40808	0.00178817	4.43225	1.73607e-30	-0.351739	0.6712	A230072C01Rik	52.8878	116.925	58.3046	27.2473	32.8938	16.6004	834.561	619.346	820.58	18.8603	31.7527	16.6489	54.5624	49.3061	30.0304	33.8848	15.2026	49.3501	0	0	1	0	0	0	0	0	0	0	0	0
A630089N07Rik	-1.74282	0.0117226	-1.66457	0.0226345	2.26501	0.00016887	-0.454351	0.657544	A630089N07Rik	185.571	58.4624	91.2928	29.1264	37.9543	12.073	148.778	219.634	126.243	43.5238	34.7768	6.93704	25.5761	15.4541	25.8595	11.6844	0	29.0295	0	0	1	0	0	0	0	0	0	0	0	0
Aacs	-0.478455	0.0987677	-0.265747	0.465973	1.5985	2.02637e-12	-0.249315	0.550602	Aacs	797.028	643.086	784.044	615.413	385.447	587.052	1674.23	1554.09	1641.16	713.79	476.291	654.856	699.08	808.031	783.293	895.026	501.687	525.434	0	0	1	0	0	0	0	0	0	0	0	0
Aatf	0.0184928	0.963519	0.0161987	0.969622	2.94207	1.12997e-46	-0.0680045	0.928179	Aatf	644.859	680.289	609.897	621.05	744.749	594.598	4577	6040.45	4649.04	678.971	678.903	599.36	685.44	299.516	455.878	475.555	461.147	436.41	0	0	1	0	0	0	0	0	0	0	0	0
Abcf1	-0.141676	0.653945	0.0700484	0.851377	1.98627	1.84075e-25	-0.0486038	0.926298	Abcf1	1247.04	1384.5	1184.5	1226.13	1099.83	1130.34	4517.61	5008.9	4256.59	1411.62	1345.71	1250.05	1277.1	1586.63	1214.98	824.919	1787.15	1330.52	0	0	1	0	0	0	0	0	0	0	0	0
Abcf2	-0.453498	0.0371278	-0.276953	0.293123	2.83388	8.57436e-60	-0.454584	0.0622449	Abcf2	1939.22	1458.9	1540.47	1270.29	1019.71	1308.42	8526.95	8808.25	8504.94	1674.21	1049.35	1347.17	1919.91	1449.01	2141.34	1253.74	1226.35	1532.76	0	0	1	0	0	0	0	0	0	0	0	0
Abhd11	-0.717968	0.00981528	-0.701686	0.01633	2.06458	1.63614e-19	-0.257178	0.541469	Abhd11	413.823	462.384	394.324	216.099	298.574	245.988	1124.45	1060.7	1092.28	197.308	294.847	277.482	151.752	299.516	185.188	168.256	136.824	222.559	0	0	1	0	0	0	0	0	0	0	0	0
Acaca	-0.231678	0.594129	-0.246953	0.60101	1.61078	6.73956e-08	0.223775	0.609858	Acaca	97.4248	55.805	57.5375	53.555	71.6915	49.8013	192.837	211.306	192.109	81.2444	51.4092	40.2348	59.6776	48.5702	24.6083	71.2749	47.2971	41.6089	0	0	1	0	0	0	0	0	0	0	0	0
Acer3	0.22024	0.766377	0.388505	0.574916	1.97093	6.07151e-07	0.542646	0.39943	Acer3	193.922	85.0362	164.941	198.248	115.55	208.26	737.504	587.078	809.603	229.225	105.842	255.283	153.457	50.042	168.087	170.592	204.391	179.983	0	0	1	0	0	0	0	0	0	0	0	0
Acsl3	-1.02578	9.1114e-05	-1.30464	7.9809e-07	1.88158	3.83605e-16	-2.67999	7.50114e-17	Acsl3	225.469	273.71	266.207	123.083	106.272	131.294	492.947	414.285	502.228	108.809	84.6739	98.5059	56.2674	77.2707	115.534	0	0	13.5471	0	0	1	0	0	0	0	0	0	0	0	0
Acsl4	-1.01199	0.000102422	-0.526556	0.0906595	2.79042	7.22015e-34	0.531659	0.102289	Acsl4	1050.33	571.337	714.232	397.435	317.13	428.593	2402.16	3378.82	2305.31	507.777	609.35	495.305	605.301	314.234	481.321	649.653	695.943	692.837	0	0	1	0	0	0	0	0	0	0	0	0
Actl6a	-0.239827	0.105767	-0.0336975	0.883442	1.91198	3.03421e-64	-0.146525	0.462057	Actl6a	1819.52	1533.31	1439.97	1357.67	1243.22	1453.29	4878.38	5683.41	4778.03	1711.93	1554.37	1415.16	1529.45	1487.28	1725.5	1375.26	1459.45	1446.64	0	0	1	0	0	0	0	0	0	0	0	0
Adam9	-0.289993	0.838894	1.01197	0.494693	2.25717	0.0169555	-0.726137	0.69495	Adam9	51.9599	18.6017	36.824	37.5825	2.53029	42.2557	196.029	121.787	189.365	62.3841	102.818	81.8571	102.304	34.5879	58.8096	0	0	106.441	0	0	1	0	0	0	0	0	0	0	0	0
Adpgk	-0.947209	0.00150732	-0.230008	0.602911	2.08276	5.21214e-16	0.0942954	0.89141	Adpgk	720.016	659.03	741.85	367.369	334.842	383.319	1556.74	1601.97	1536.87	613.685	671.343	518.89	293.273	231.076	387.476	160.076	341.215	474.148	0	0	1	0	0	0	0	0	0	0	0	0
Adsl	-0.0403923	0.871967	-0.0403092	0.883442	2.41365	3.37419e-61	-0.273096	0.238867	Adsl	1762	1331.35	1621.02	1559.67	1476.85	1546.86	8228.12	7974.47	8348.51	1501.57	1640.56	1441.52	1377.7	1954.58	1324.68	1487.43	1101.35	1259.88	0	0	1	0	0	0	0	0	0	0	0	0
Aen	0.084943	0.862998	0.228156	0.581902	2.88383	1.15881e-37	-0.521146	0.111524	Aen	326.605	231.192	270.81	339.182	262.307	279.189	2112.26	2559.62	2019.89	390.263	285.774	299.68	265.992	439.339	241.078	202.14	204.391	243.848	0	0	1	0	0	0	0	0	0	0	0	0
Afg3l2	-0.0683116	0.862274	0.107938	0.779015	1.76512	2.86683e-18	0.240984	0.520522	Afg3l2	1026.21	903.509	809.361	882.249	953.076	775.693	2812.09	3428.78	2705.99	1089.54	656.223	1208.43	722.951	1022.92	1061.91	972.143	1300.67	1050.87	0	0	1	0	0	0	0	0	0	0	0	0
Agpat5	-0.0553665	0.915489	0.406889	0.300488	3.12174	5.68677e-34	-0.591929	0.110014	Agpat5	387.844	462.384	589.951	477.297	484.972	422.557	4506.76	3433.99	4344.41	618.037	737.873	563.288	746.822	538.687	900.913	276.921	494.93	668.646	0	0	1	0	0	0	0	0	0	0	0	0
Ahctf1	0.0342206	0.964883	-0.0887038	0.905889	2.09301	2.50822e-09	0.827258	0.0785001	Ahctf1	441.659	457.069	417.339	425.622	507.745	415.011	1882.39	2143.25	1825.04	455.549	359.864	420.385	378.526	75.063	211.047	588.894	244.931	368.674	0	0	1	0	0	0	0	0	0	0	0	0
Ahi1	0.337142	0.524724	0.183599	0.774975	2.02244	4.62821e-08	-0.806464	0.149069	Ahi1	88.1463	100.98	75.9495	105.231	127.358	110.167	399.721	571.464	513.206	117.514	71.0656	116.542	134.701	66.968	63.3976	37.3901	15.2026	86.1208	0	0	1	0	0	0	0	0	0	0	0	0
Ahsa1	-0.109772	0.773395	-0.109148	0.796698	1.70418	1.17228e-15	-0.064963	0.907998	Ahsa1	1517.97	1889.4	1364.02	1495.78	1431.3	1492.53	4929.47	4648.74	4890.55	1829.45	1233.82	1358.27	1445.9	1429.88	1596.2	1066.79	1871.61	1335.36	0	0	1	0	0	0	0	0	0	0	0	0
AI504432	-1.03494	0.0434843	-0.773329	0.202074	3.20679	2.59963e-14	-0.048986	0.958727	AI504432	22.2685	114.267	93.5943	29.1264	42.1715	25.6552	353.108	426.776	362.263	58.0317	37.8009	26.3607	25.5761	29.4365	73.4077	46.7376	20.2702	56.1237	0	0	1	0	0	0	0	0	0	0	0	0
Aimp2	-0.262223	0.357698	-0.027015	0.963006	2.86956	8.18614e-52	-0.328573	0.279576	Aimp2	663.417	738.752	568.47	492.33	597.992	547.815	4330.52	3618.23	4212.68	635.447	666.807	631.27	514.932	833.788	452.542	479.061	505.065	444.151	0	0	1	0	0	0	0	0	0	0	0	0
Ak6	-1.20853	0.00611558	-0.499773	0.404208	3.05039	3.02333e-16	-0.42256	0.536483	Ak6	319.182	422.524	203.299	168.182	60.727	162.986	1219.6	963.89	1281.64	243.733	163.3	252.508	192.673	295.101	147.232	136.708	109.797	219.656	0	0	1	0	0	0	0	0	0	0	0	0
Akap1	0.241189	0.862274	0.242405	0.870935	3.2527	0.00152352	-0.36493	0.714505	Akap1	0	10.6295	19.9463	23.489	0	18.1096	261.798	143.647	246.997	10.1555	28.7287	2.77482	11.9355	0	5.42216	0	0	6.77355	0	0	1	0	0	0	0	0	0	0	0	0
Akt2	-0.0890661	0.792776	-0.205334	0.536258	3.10498	5.19092e-56	0.0746011	0.880686	Akt2	1149.61	1105.47	1570.39	1191.36	1167.31	1235.98	10125.2	10881.8	10148.8	1315.87	878.492	1119.64	1394.75	1571.91	985.582	1814.59	1158.78	1190.21	0	0	1	0	0	0	0	0	0	0	0	0
Alg11	-0.26231	0.778248	-0.0699479	0.953232	2.51727	4.31951e-06	-0.342207	0.77469	Alg11	216.19	217.905	256.234	134.357	323.034	113.185	1203.63	898.312	1306.34	203.111	178.42	274.707	235.3	21.3414	253.59	128.529	69.2565	198.368	0	0	1	0	0	0	0	0	0	0	0	0
Alg3	0.0297315	0.925356	-0.238696	0.457417	1.65556	5.0244e-18	-0.0452741	0.904772	Alg3	437.02	486.301	448.025	418.105	587.027	395.392	1434.78	1625.91	1416.12	356.895	406.737	394.024	332.489	450.378	542.633	431.155	498.309	354.16	0	0	1	0	0	0	0	0	0	0	0	0
Alg8	0.233626	0.516443	0.203181	0.613376	2.40064	1.69908e-24	-0.321022	0.462683	Alg8	195.777	241.822	222.478	278.11	207.484	295.79	1430.95	1316.76	1506.68	210.365	258.558	295.518	286.452	131.728	259.847	203.309	148.648	184.821	0	0	1	0	0	0	0	0	0	0	0	0
Alkbh1	-0.669712	0.147815	-0.173245	0.795688	1.92738	8.73266e-08	0.280736	0.701472	Alkbh1	293.202	276.368	377.446	235.83	97.8379	250.516	820.513	747.379	738.248	221.971	385.569	228.922	216.544	211.207	248.168	118.013	283.783	425.766	0	0	1	0	0	0	0	0	0	0	0	0
Alpl	0.443376	0.516781	0.726448	0.366027	4.36927	0.000206734	-0.567009	0.815554	Alpl	0	0	2.3015	9.39562	0	4.52739	309.688	271.68	296.397	0	15.1203	8.32445	0	42.6829	37.538	44.4008	0	0	0	0	1	0	0	0	0	0	0	0	0	0
Als2	-0.186243	0.725359	0.368975	0.47055	2.045	2.75376e-10	0.314344	0.61713	Als2	76.0841	103.638	98.1973	107.11	35.4241	98.0935	362.686	359.117	365.007	132.022	98.2822	137.353	143.226	169.996	171.424	316.648	158.783	134.503	0	0	1	0	0	0	0	0	0	0	0	0
Alyref	0.536605	0.0691928	0.131444	0.762534	1.75385	5.52666e-14	-0.0353239	0.959277	Alyref	1231.26	1225.05	912.161	1647.05	1680.11	1572.51	5141.46	6569.23	4885.06	1772.87	1022.14	897.653	1534.57	1942.07	1529.47	1695.41	2042.22	1146.66	0	0	1	0	0	0	0	0	0	0	0	0
Ampd2	0.591916	0.031051	0.234769	0.543387	2.26057	3.36033e-25	-0.29	0.454639	Ampd2	326.605	321.543	410.434	435.957	737.158	437.648	2485.8	2848.99	2497.42	465.704	403.713	381.537	518.343	681.454	457.547	539.82	349.661	460.601	0	0	1	0	0	0	0	0	0	0	0	0
Ankrd17	-1.11445	0.00158759	-0.724203	0.0769213	1.79725	3.45007e-09	0.470598	0.336808	Ankrd17	689.396	914.139	498.658	354.215	271.584	328.991	987.17	1491.64	913.89	555.653	406.737	298.293	272.812	157.485	364.536	297.952	290.539	524.466	0	0	1	0	0	0	0	0	0	0	0	0
Anks1	-0.643786	0.220493	-0.00255308	0.989341	2.10353	8.07832e-08	-0.110898	0.941488	Anks1	50.1042	138.184	125.048	60.132	55.6664	73.9474	335.229	219.634	359.518	118.965	95.2582	98.5059	78.4334	78.0066	35.4526	21.0319	55.743	98.7002	0	0	1	0	0	0	0	0	0	0	0	0
Anp32e	0.30234	0.133237	0.16599	0.513375	1.74281	1.6964e-30	-0.133118	0.6712	Anp32e	1286.94	1865.48	2002.3	2159.11	1961.82	2242.57	6975.96	7245.83	7146.46	1929.55	2159.19	1698.19	2647.98	2527.12	2026.22	2445.55	2204.38	1914.01	0	0	1	0	0	0	0	0	0	0	0	0
Apex1	-0.321129	0.232785	-0.317526	0.282565	3.89238	2.29409e-90	-0.898652	0.000100491	Apex1	1069.82	908.824	803.99	671.787	791.981	757.584	11514	10402.9	11485.4	745.707	734.849	746.425	520.048	1044.26	580.588	394.933	408.782	332.871	0	0	1	0	0	0	0	0	0	0	0	0
Api5	0.394821	0.0619833	0.41211	0.0637413	1.59885	2.77526e-22	-0.0377405	0.940601	Api5	2170.25	2309.26	3492.14	3794.89	2845.73	3849.79	10504.5	10546.6	10785.6	3889.57	3166.2	3561.48	4150.15	3198.27	4283.09	3903.76	3719.58	3707.06	0	0	1	0	0	0	0	0	0	0	0	0
Apol7c	-1.42886	0.245704	-0.751856	0.681761	3.38391	0.00226838	0	1	Apol7c	0	5.31476	98.1973	7.5165	0	12.073	199.222	85.3553	203.087	14.5079	34.7768	0	0	0	0	0	0	0	0	0	1	0	0	0	0	0	0	0	0	0
Appbp2	-1.01773	2.76969e-09	-0.81212	5.62713e-06	2.09673	2.23567e-40	0.292218	0.236632	Appbp2	1094.87	887.565	1007.29	440.655	549.916	470.849	2236.78	2013.14	2099.48	622.39	579.109	488.367	663.274	493.797	749.926	904.373	746.619	690.902	0	0	1	0	0	0	0	0	0	0	0	0
Areg	-0.0719609	0.566323	0.115478	0.734357	4.23851	3.18243e-14	-0.111787	0.730067	Areg	0	0	1.53433	0	0	0	234.98	70.7824	230.531	0	0	4.16222	0	3.67956	0	1.16844	0	0	0	0	1	0	0	0	0	0	0	0	0	0
Arf4	0.596316	3.42252e-05	0.445109	0.00420967	1.75638	5.98925e-44	-0.184695	0.389647	Arf4	2440.26	2559.06	2390.49	3491.41	4250.89	3445.35	12851.7	12313	12703.9	3316.51	3143.52	3611.42	3735.82	3884.14	3267.89	3154.79	3773.63	2647.49	0	0	1	0	0	0	0	0	0	0	0	0
Arglu1	-0.519344	0.375804	0.0899183	0.898161	3.13493	5.81175e-15	0.524059	0.456755	Arglu1	104.848	273.71	162.639	130.599	80.9693	156.95	1194.05	1077.35	1199.31	307.568	182.956	87.4067	88.6639	164.108	162.665	100.486	251.688	258.362	0	0	1	0	0	0	0	0	0	0	0	0
Arhgef7	-1.17408	0.0141992	-0.960314	0.0708594	2.36881	4.3022e-09	-0.199797	0.837526	Arhgef7	281.14	231.192	252.398	93.0166	134.105	95.0753	342.253	1114.82	332.074	117.514	152.715	108.218	204.609	124.369	237.741	251.215	77.7024	160.63	0	0	1	0	0	0	0	0	0	0	0	0
Arih2	-0.200749	0.510055	-0.115611	0.757408	2.08061	1.07013e-24	0.547014	0.0469403	Arih2	744.14	746.724	1009.59	782.655	622.451	766.639	2965.34	3254.95	3062.77	578.866	985.846	740.876	699.08	847.034	545.97	1224.53	805.74	1040.22	0	0	1	0	0	0	0	0	0	0	0	0
Arl5b	-0.499853	0.461206	-0.611742	0.384979	2.11736	4.0875e-06	-0.201951	0.866922	Arl5b	40.8256	156.785	152.666	70.4671	102.055	66.4018	393.336	345.585	397.94	120.416	66.5295	31.9104	105.715	23.5492	90.5083	61.9274	37.162	88.0561	0	0	1	0	0	0	0	0	0	0	0	0
Arv1	0.460335	0.091556	-0.181974	0.556537	1.69174	5.72421e-18	-0.39688	0.222203	Arv1	180.932	138.184	191.024	209.522	268.211	235.424	879.897	662.024	828.813	156.686	145.155	144.29	138.111	168.524	148.901	108.665	81.0807	149.018	0	0	1	0	0	0	0	0	0	0	0	0
Ascc3	-0.429923	0.614314	-0.518738	0.56918	2.28683	3.07066e-05	0.347336	0.761171	Ascc3	640.22	653.716	589.951	287.506	816.44	286.735	1940.5	2969.74	1992.45	529.539	379.521	396.799	724.656	115.538	404.994	1060.94	145.27	386.092	0	0	1	0	0	0	0	0	0	0	0	0
Asxl1	0.255112	0.618881	-0.310277	0.590577	1.60796	1.30871e-06	-0.159048	0.841846	Asxl1	277.429	539.448	436.518	664.27	220.135	617.235	1429.03	1922.58	1287.13	419.279	356.84	228.922	751.938	774.915	440.029	551.504	569.254	637.681	0	0	1	0	0	0	0	0	0	0	0	0
Atad1	-0.385244	0.100511	-0.270384	0.327362	2.26788	5.01326e-36	-0.193853	0.577967	Atad1	1775.92	1328.69	1635.6	1117.14	1296.35	1208.81	5455.62	6423.51	5680.94	1091	1391.07	1442.9	1396.46	1262.82	1700.47	1341.37	910.469	1555.98	0	0	1	0	0	0	0	0	0	0	0	0
Atad3a	-0.163629	0.473934	0.134775	0.645199	3.71605	9.14644e-134	-0.36742	0.100156	Atad3a	551.146	558.05	682.011	532.732	551.603	511.595	6746.09	7647.63	6943.37	673.168	730.313	566.062	477.421	530.592	421.677	269.91	429.052	402.542	0	0	1	0	0	0	0	0	0	0	0	0
Atf4	0.0445427	0.953018	0.0493772	0.948626	2.07669	3.50195e-09	0.586754	0.293076	Atf4	1067.96	1060.29	769.468	1014.73	931.99	1042.81	3980.61	4829.86	3897.07	969.129	1271.62	758.912	383.642	848.506	251.922	473.219	1202.7	568.01	0	0	1	0	0	0	0	0	0	0	0	0
Atg16l1	-0.32771	0.574253	0.0823096	0.918894	1.59873	2.84048e-05	-0.167927	0.854854	Atg16l1	385.06	414.551	434.983	288.446	396.412	292.771	1004.41	1089.84	927.612	580.317	371.96	356.564	380.232	952.27	182.685	337.679	422.296	585.428	0	0	1	0	0	0	0	0	0	0	0	0
Atl2	-0.294999	0.450214	-0.154078	0.753473	2.09212	1.81841e-15	0.613236	0.0929601	Atl2	527.022	483.643	511.7	342.94	498.467	393.883	1669.12	1917.37	1778.38	380.108	554.917	430.096	468.895	153.07	384.556	562.02	486.484	507.048	0	0	1	0	0	0	0	0	0	0	0	0
Atp2a2	-1.37925e-05	0.994945	-0.231441	0.488378	3.40658	3.95228e-64	0.119788	0.797518	Atp2a2	1145.9	850.362	875.337	1071.1	716.915	1083.56	9726.12	11303.3	9709.74	931.408	765.089	745.038	1220.83	1240.75	1741.76	1820.43	1133.44	1615.97	0	0	1	0	0	0	0	0	0	0	0	0
Atxn3	0.179707	0.693918	0.215017	0.666721	1.81174	2.16166e-10	0.154081	0.818322	Atxn3	244.026	244.479	203.299	209.522	315.443	262.589	929.064	967.013	944.079	298.863	232.853	276.094	170.507	358.389	119.705	261.731	253.377	209.98	0	0	1	0	0	0	0	0	0	0	0	0
B930095G15Rik	2.06784	1.59733e-08	2.3384	2.04385e-09	2.83927	2.05409e-12	0.655566	0.202257	B930095G15Rik	0	0	0	31.9451	47.2321	16.6004	255.413	362.239	252.486	33.3682	61.9934	26.3607	27.2812	30.9083	14.181	49.0745	27.0269	55.156	0	0	1	0	0	0	0	0	0	0	0	0
Bag2	0.750478	0.160805	1.36796	0.00403453	3.22084	6.11849e-16	-1.06693	0.0427474	Bag2	30.6192	18.6017	32.9882	45.099	26.1463	87.5296	608.521	550.646	570.838	95.7523	102.818	61.0459	161.982	214.15	87.1716	59.5905	94.5942	51.2854	0	0	1	0	0	0	0	0	0	0	0	0
Bcap29	-0.0294485	0.937466	-0.109731	0.754719	1.75744	3.11457e-20	-0.278509	0.385865	Bcap29	1428.9	1195.82	1571.92	1147.21	1762.77	1201.27	4726.41	4568.59	4676.48	1360.84	1242.89	1283.35	1324.84	1783.85	1667.52	1124.04	1146.95	1661.45	0	0	1	0	0	0	0	0	0	0	0	0
Bccip	0.146351	0.598376	0.138212	0.65858	1.63672	1.5787e-18	-0.220879	0.501327	Bccip	1109.71	1597.09	886.077	1275.93	1333.46	1370.29	4042.54	4339.59	4056.25	1563.95	1126.47	1266.7	1178.21	1487.28	1452.3	1086.65	1368.24	1074.09	0	0	1	0	0	0	0	0	0	0	0	0
Bcl2l1	0.976878	0.000644195	0.947221	0.00139987	2.89615	1.39306e-33	0.659058	0.0469403	Bcl2l1	455.577	204.618	260.837	620.111	645.224	576.488	4020.83	5981.12	3902.56	655.758	545.844	602.135	339.31	596.089	505.929	771.171	770.267	751.864	0	0	1	0	0	0	0	0	0	0	0	0
Bclaf1	-0.898139	0.000606699	-0.765291	0.00585474	1.8317	6.76788e-16	0.528124	0.101824	Bclaf1	1638.59	1939.89	1765.25	980.903	849.334	1023.19	3027.92	4219.88	2985.92	956.072	1245.92	929.563	743.412	522.497	903.415	774.676	876.686	1490.18	0	0	1	0	0	0	0	0	0	0	0	0
Bend3	0.14994	0.924459	-0.697943	0.569461	3.39631	0.000191257	-0.354914	0.856338	Bend3	25.9799	37.2033	31.4538	19.7308	59.8835	28.6735	395.89	634.96	395.196	7.25396	25.7046	13.8741	63.0877	0	10.8443	28.0426	0	23.2236	0	0	1	0	0	0	0	0	0	0	0	0
Birc3	-0.591975	0.00112394	-0.157593	0.536606	1.6199	6.57056e-25	0.28689	0.237379	Birc3	1279.51	999.175	1425.4	856.881	728.723	861.714	2236.78	3022.83	2324.52	1101.15	1188.46	1028.07	973.597	750.63	993.089	1168.44	954.388	1198.92	0	0	1	0	0	0	0	0	0	0	0	0
Bop1	0.238639	0.395525	0.161186	0.643041	2.09663	1.16987e-29	-0.16422	0.655658	Bop1	1032.7	810.501	1165.33	1087.07	1395.03	1072.99	4834.96	5638.65	4830.17	1159.18	1124.95	1083.57	1159.45	1596.93	987.667	1141.57	1315.87	880.561	0	0	1	0	0	0	0	0	0	0	0	0
Brix1	-0.221945	0.355425	-0.157155	0.586836	2.50548	5.67873e-53	-0.0383064	0.935228	Brix1	1530.03	1687.44	1606.45	1348.27	1352.86	1430.66	8360.3	6714.96	8526.9	1368.1	1342.69	1612.17	1214.01	1050.15	1738.43	1187.14	1212.83	1496.95	0	0	1	0	0	0	0	0	0	0	0	0
Btf3	0.132061	0.726427	0.0196709	0.969283	1.62632	5.00665e-13	0.0952041	0.860909	Btf3	4396.18	3393.48	2309.94	3587.25	3784.47	3698.88	12574.6	8481.4	13184.2	3674.86	3332.52	3231.27	3248.17	2683.13	1838.95	2849.83	3182.42	2270.11	0	0	1	0	0	0	0	0	0	0	0	0
Bysl	-0.320466	0.548893	-0.0362763	0.975455	2.75957	1.15379e-16	0.165553	0.835269	Bysl	377.637	1549.25	497.124	623.869	686.552	624.78	4166.42	5008.9	4102.9	989.44	657.735	715.902	525.163	495.269	483.823	565.525	618.241	507.048	0	0	1	0	0	0	0	0	0	0	0	0
Bzw1	-0.0568295	0.772187	0.109706	0.581472	2.36791	3.08421e-97	0.122486	0.568776	Bzw1	6264.88	6917.16	8649.8	7167.92	6399.1	7420.4	36027.2	35743	36690.1	8527.76	6802.64	8228.71	9495.56	8677.87	9284.4	9759.99	9771.92	10361.6	0	0	1	0	0	0	0	0	0	0	0	0
C1qbp	-0.0846881	0.806109	-0.0594548	0.885452	3.30966	5.67033e-84	-0.220091	0.467854	C1qbp	1119.92	1403.1	986.576	966.809	1349.49	991.499	10904.2	10977.5	11183.5	1279.6	964.678	1122.41	753.643	759.461	660.252	532.809	788.848	539.948	0	0	1	0	0	0	0	0	0	0	0	0
Cad	0.485097	0.440942	-0.440384	0.538063	2.48408	1.00961e-08	0.466946	0.531695	Cad	284.852	316.228	345.225	366.429	627.512	342.573	2700.99	2287.94	2626.41	140.727	160.276	388.474	405.808	195.753	115.951	572.536	172.297	258.362	0	0	1	0	0	0	0	0	0	0	0	0
Camsap1	-0.4354	0.350431	-0.242137	0.693984	2.47533	9.95697e-14	0.674581	0.163415	Camsap1	92.7855	124.897	118.144	99.5936	41.3281	99.6027	508.271	461.127	504.972	136.374	101.306	41.6222	119.355	72.1194	108.86	196.298	185.81	115.15	0	0	1	0	0	0	0	0	0	0	0	0
Cand1	0.144563	0.562367	0.113969	0.696396	1.75147	1.58664e-30	-0.202491	0.453722	Cand1	1286.01	1238.34	1715.38	1629.2	1439.73	1620.81	5319.61	5297.23	5244.58	1542.19	1267.08	1781.43	2422.91	2002.42	2005.36	2210.69	1841.21	1532.76	0	0	1	0	0	0	0	0	0	0	0	0
Canx	0.330128	0.140621	0.245374	0.350388	1.87517	2.55206e-29	-0.272133	0.319676	Canx	3968.44	2742.42	3949.37	4824.65	3720.37	4863.93	16933.9	15521.1	16815	3743.04	4885.38	4013.77	5558.54	4452.27	4504.98	4465.78	4217.89	3331.62	0	0	1	0	0	0	0	0	0	0	0	0
Caprin1	0.166408	0.584318	0.225809	0.47228	1.99645	9.3357e-26	0.0131831	0.986311	Caprin1	3516.57	2917.8	3724.59	4156.62	2990.8	4257.26	14711.1	15889.6	14995.5	3590.71	4014.45	4280.15	5246.51	4902.64	3169.46	4624.69	5358.09	3458.38	0	0	1	0	0	0	0	0	0	0	0	0
Car12	-1.38659	0.00181123	0.193193	0.836307	5.96491	8.5819e-27	1.08549	0.0564384	Car12	14.8457	29.2312	30.6867	4.69781	0.84343	4.52739	798.165	865.003	809.603	23.2127	33.2648	33.2978	0	4.41547	11.6785	52.5798	1.68918	13.5471	0	0	1	0	0	0	0	0	0	0	0	0
Carm1	0.430668	0.389287	-0.51149	0.39146	2.69983	1.45795e-13	-0.741296	0.162724	Carm1	136.395	380.005	160.338	357.034	218.448	347.1	1961.57	2276.49	1921.09	201.66	123.987	140.128	296.683	483.494	414.587	163.582	351.35	187.724	0	0	1	0	0	0	0	0	0	0	0	0
Carnmt1	-0.387191	0.0584029	-0.247718	0.335877	2.70316	2.12001e-72	0.109093	0.757337	Carnmt1	254.232	294.969	267.741	203.885	202.423	211.278	1550.99	1357.36	1278.9	255.339	226.805	201.174	243.826	328.217	254.007	304.963	292.229	296.101	0	0	1	0	0	0	0	0	0	0	0	0
Cars	-0.593644	0.208158	-0.170941	0.799273	2.65193	4.8723e-14	-0.0552716	0.964837	Cars	330.316	409.237	493.288	332.605	146.757	327.481	1773.84	1658.18	1797.59	320.625	417.321	353.789	363.181	119.218	366.204	200.972	231.418	383.189	0	0	1	0	0	0	0	0	0	0	0	0
Cbfb	0.0271117	0.946795	0.134473	0.665301	1.88458	2.93473e-28	-0.277445	0.322023	Cbfb	2071.9	1958.49	2081.32	2249.31	1605.05	2373.86	7189.23	8665.64	7223.3	2678.16	1805.37	2228.18	3457.89	2410.11	3139.01	2353.24	2780.39	2292.36	0	0	1	0	0	0	0	0	0	0	0	0
Ccdc137	-0.90633	0.0230249	-0.559751	0.242102	3.0972	5.79118e-21	0.701347	0.143344	Ccdc137	295.058	231.192	309.935	155.028	130.732	146.386	1273.23	1287.62	1363.97	181.349	205.637	170.651	112.535	69.1757	178.514	98.149	177.364	329.001	0	0	1	0	0	0	0	0	0	0	0	0
Ccdc43	-0.116912	0.734866	0.228962	0.566221	1.7462	5.08071e-15	-0.0835805	0.881919	Ccdc43	386.916	361.404	537.017	462.264	280.019	440.666	1354.33	1342.78	1342.02	509.228	512.58	489.755	352.95	487.91	419.592	281.594	381.755	524.466	0	0	1	0	0	0	0	0	0	0	0	0
Ccdc58	-0.731171	0.0408604	-0.55532	0.177035	2.32001	8.55308e-16	-0.151326	0.859762	Ccdc58	244.026	225.877	207.902	112.747	156.878	126.767	748.998	474.659	875.469	136.374	155.74	159.552	126.175	59.6089	110.946	105.16	57.4322	101.603	0	0	1	0	0	0	0	0	0	0	0	0
Ccdc59	-0.298544	0.306102	0.066583	0.862141	1.96367	3.63665e-22	0.277754	0.431025	Ccdc59	491.763	558.05	451.094	480.116	283.392	451.23	1648.05	1555.13	1621.95	578.866	550.381	443.97	416.038	378.259	361.199	330.669	581.079	495.436	0	0	1	0	0	0	0	0	0	0	0	0
Ccdc86	-0.240904	0.607281	0.263597	0.599126	3.77237	3.20637e-38	-0.635858	0.133202	Ccdc86	307.12	387.978	336.019	327.907	212.544	327.481	3467.87	5511.66	3260.37	496.171	402.201	345.465	390.462	564.444	251.088	200.972	356.417	208.045	0	0	1	0	0	0	0	0	0	0	0	0
Ccdc9	-0.26436	0.598424	0.426015	0.378823	1.80006	1.33621e-08	-0.00426197	0.990936	Ccdc9	254.232	340.145	292.29	256.5	220.135	256.552	874.15	867.085	886.446	429.434	412.785	359.339	127.881	311.291	259.012	101.654	290.539	303.842	0	0	1	0	0	0	0	0	0	0	0	0
Ccl3	1.07049	0.0011212	1.34265	0.000313323	8.79983	6.3229e-41	1.85647	6.21997e-06	Ccl3	0	0	0	2.81869	28.6766	1.50913	8409.46	10621.5	9018.15	7.25396	16.6324	22.1985	0	0	1.25127	33.8848	27.0269	22.2559	0	0	1	0	0	0	0	0	0	0	0	0
Ccnyl1	0.459345	0.488964	0.0734869	0.92382	2.94086	2.32684e-07	-0.339544	0.705829	Ccnyl1	17.6293	10.6295	2.3015	11.2747	11.808	30.1826	242.004	147.81	219.553	10.1555	16.6324	6.93704	15.3457	44.1547	19.6032	1.16844	40.5404	14.5147	0	0	1	0	0	0	0	0	0	0	0	0
Cct3	-0.0598136	0.850535	-0.121651	0.694102	2.85293	5.14039e-64	-0.342849	0.183607	Cct3	4410.1	3560.89	3397.78	3415.31	4117.62	3372.91	25669.6	27823.7	25484.6	3364.39	3651.56	3431.06	4946.42	5191.86	3870.17	4372.31	3827.69	2839.08	0	0	1	0	0	0	0	0	0	0	0	0
Cct4	-0.642328	8.29953e-06	-0.510166	0.00088487	2.38815	1.61669e-78	-0.165807	0.476584	Cct4	4012.05	3249.98	2775.61	2159.11	2148.22	2112.78	11451.4	11048.3	11235.6	2357.54	2157.67	2523.69	2900.33	2187.13	2412.44	2145.26	2212.83	2324.29	0	0	1	0	0	0	0	0	0	0	0	0
Cct5	-0.268333	0.0713515	-0.317069	0.0361106	2.64103	1.50007e-117	-0.259395	0.123995	Cct5	6075.6	5232.38	4831.61	4331.38	4848.88	4215	27776.8	27773.8	28163.2	4723.78	4085.52	4140.02	5623.33	5250.73	5092.66	4722.84	4825.99	3785.44	0	0	1	0	0	0	0	0	0	0	0	0
Cct6a	-0.0552024	0.815463	0.0765129	0.755008	2.61627	2.61269e-92	-0.0889589	0.759681	Cct6a	4382.26	4129.57	3648.64	3996.9	3712.78	3993.16	23529.9	24790.5	23591	4493.1	3854.18	4477.16	4545.73	3837.04	3155.7	3757.71	3798.97	3290.01	0	0	1	0	0	0	0	0	0	0	0	0
Cct7	0.218258	0.155735	0.216103	0.19585	2.41432	6.83998e-100	-0.269131	0.10531	Cct7	3891.43	3975.44	3916.38	4387.75	4955.99	4368.93	24503.7	24054.6	24669.6	4999.43	4316.86	4375.88	4458.77	4765.76	4002.39	4359.45	3430.73	3180.66	0	0	1	0	0	0	0	0	0	0	0	0
Cct8	-0.0477009	0.821774	-0.0126135	0.961557	2.56752	8.62469e-108	-0.102772	0.663991	Cct8	5332.38	4777.97	5011.9	4701.57	5092.63	4835.26	28603	29129.1	29137.5	4784.71	4829.44	5376.2	5710.29	5863.75	4958.77	4712.32	6211.12	4470.54	0	0	1	0	0	0	0	0	0	0	0	0
Cd14	1.98833	0.00138603	1.67983	0.00934893	2.36339	0.000176743	-0.402958	0.137096	Cd14	7.42284	13.2869	19.9463	112.747	16.8686	120.73	441.864	506.927	463.806	53.6793	81.6499	61.0459	3.41015	0	6.25634	0	0	0	0	0	1	0	0	0	0	0	0	0	0	0
Cd274	0.316746	0.436515	0.64337	0.0784372	1.77685	2.3035e-11	0.447758	0.271921	Cd274	453.721	223.22	314.538	372.067	524.613	345.591	1220.87	1868.45	1240.48	375.755	632.03	557.738	385.347	338.519	232.319	418.302	386.823	509.951	0	0	1	0	0	0	0	0	0	0	0	0
Cd3eap	-0.238311	0.664101	-0.448785	0.404208	3.10771	3.26523e-20	-0.537671	0.316525	Cd3eap	259.799	342.802	281.55	286.566	161.095	297.299	1893.89	2848.99	1907.37	274.2	210.173	155.39	107.42	339.255	153.906	132.034	109.797	162.565	0	0	1	0	0	0	0	0	0	0	0	0
Cdc16	-0.233404	0.330231	-0.0420704	0.890338	1.6955	6.36355e-23	-0.00913175	0.990293	Cdc16	631.869	584.624	800.155	599.441	551.603	559.888	1807.05	1938.19	1863.46	638.348	707.632	611.847	695.67	896.341	981.411	898.531	618.241	1040.22	0	0	1	0	0	0	0	0	0	0	0	0
Cdc25a	-0.471318	0.142304	-0.105016	0.846438	2.12441	3.13591e-19	0.2455	0.615394	Cdc25a	270.006	411.894	335.252	260.259	210.014	255.043	1118.71	1022.18	1122.47	259.692	302.407	381.537	291.568	434.924	460.049	373.901	670.605	367.707	0	0	1	0	0	0	0	0	0	0	0	0
Cdc73	-0.0468599	0.947704	0.000999495	0.965016	2.01685	3.74197e-25	-0.410563	0.150563	Cdc73	364.647	667.003	477.178	486.693	490.033	482.922	1847.27	2219.24	1932.07	567.26	427.906	514.728	675.209	932.4	672.765	454.524	660.47	593.169	0	0	1	0	0	0	0	0	0	0	0	0
Cdca7	0.919576	0.000416413	0.422313	0.189904	3.46644	6.00875e-54	-1.05286	7.58896e-05	Cdca7	182.787	215.248	160.338	342.94	370.266	369.737	4017.64	4296.91	3957.45	266.946	257.046	234.472	511.522	835.996	574.332	396.102	226.35	288.36	0	0	1	0	0	0	0	0	0	0	0	0
Cdk5r1	-0.0669386	0.72012	0.00331843	0.943331	4.22854	1.23886e-25	-0.227418	0.709124	Cdk5r1	13.9178	5.31476	12.2747	11.2747	0.84343	16.6004	321.182	395.549	354.03	5.80317	10.5842	15.2615	22.166	36.7956	34.2013	25.7057	38.8512	10.6441	0	0	1	0	0	0	0	0	0	0	0	0
Cdk8	0.165195	0.721561	-0.441922	0.395992	1.59435	4.35606e-07	-0.188588	0.818322	Cdk8	78.8677	114.267	73.648	86.4397	91.0904	125.258	374.818	248.779	351.285	63.8348	98.2822	26.3607	76.7283	68.4398	66.7343	77.1171	35.4728	69.6708	0	0	1	0	0	0	0	0	0	0	0	0
Cdkn1a	1.52168	0.00986825	0.818942	0.115619	3.7728	0.000313431	1.22819	0.424263	Cdkn1a	0	0	0.767166	35.7034	0	22.637	321.182	581.873	274.442	7.25396	4.5361	12.4867	34.1015	0	18.769	88.8015	54.0538	21.2883	0	0	1	0	0	0	0	0	0	0	0	0
Cdr2	-0.152816	0.841363	0.371915	0.557551	2.16635	2.10351e-08	-0.458843	0.483779	Cdr2	150.313	111.61	65.9763	81.7419	154.348	55.8379	413.13	538.155	463.806	156.686	139.107	137.353	64.7928	103.764	41.7089	26.8741	47.2971	70.6384	0	0	1	0	0	0	0	0	0	0	0	0
Cdv3	0.306463	0.572666	0.314723	0.601851	3.0492	7.92031e-19	-0.0695024	0.946504	Cdv3	375.781	441.125	662.065	736.617	366.049	733.438	5553.31	4001.29	5862.07	647.053	854.299	345.465	329.079	474.663	180.183	250.046	337.836	348.354	0	0	1	0	0	0	0	0	0	0	0	0
Cebpz	-0.704911	0.00814492	-0.352327	0.29781	2.71541	2.7135e-35	-0.0558569	0.944005	Cebpz	1013.22	1110.79	672.038	586.287	507.745	609.689	3524.06	4500.93	3331.72	841.459	781.722	560.513	791.154	540.895	467.557	476.724	562.498	690.902	0	0	1	0	0	0	0	0	0	0	0	0
Champ1	0.387514	0.276129	0.216414	0.640676	2.28486	1.83786e-20	-0.326738	0.449531	Champ1	397.122	366.719	760.262	612.594	699.203	691.182	2790.38	4180.33	2906.34	597.726	521.652	656.244	685.44	744.007	683.609	762.992	442.566	473.181	0	0	1	0	0	0	0	0	0	0	0	0
Chchd4	0.150295	0.658217	0.108292	0.779358	3.93069	7.06156e-94	-0.401138	0.160692	Chchd4	318.254	310.914	338.32	385.22	270.741	421.048	6087.12	4581.08	6183.17	348.19	309.967	387.087	288.158	469.512	392.481	316.648	263.512	283.521	0	0	1	0	0	0	0	0	0	0	0	0
Chd1	-0.789661	0.00114521	-0.398879	0.185882	2.31219	5.56099e-29	0.507817	0.0789401	Chd1	644.859	871.621	876.104	517.699	346.65	507.068	2077.14	2731.37	2121.43	690.577	672.855	443.97	526.868	364.276	485.909	525.798	702.7	742.187	0	0	1	0	0	0	0	0	0	0	0	0
Chd4	-1.17591	8.20859e-07	-0.890126	0.000497166	1.65419	2.46774e-14	-0.00364736	0.998706	Chd4	1271.16	1599.74	1254.32	679.303	474.851	654.963	1559.29	2607.5	1591.76	826.951	830.107	554.963	540.508	474.663	728.655	647.316	567.565	524.466	0	0	1	0	0	0	0	0	0	0	0	0
Chmp4b	-0.557589	0.0726801	-0.269768	0.50632	2.66429	1.31014e-27	-0.135215	0.868669	Chmp4b	181.86	154.128	149.597	118.385	90.247	111.676	568.293	1007.61	614.749	98.6539	176.908	122.092	127.881	80.9503	72.9906	85.2962	91.2158	77.4119	0	0	1	0	0	0	0	0	0	0	0	0
Chpf	0.289888	0.382184	0.494566	0.111084	2.62447	3.99117e-33	-0.303442	0.417197	Chpf	638.364	435.81	526.276	720.644	586.184	656.472	3480	5441.92	3339.95	853.066	710.656	703.416	864.473	744.743	839.183	565.525	876.686	536.078	0	0	1	0	0	0	0	0	0	0	0	0
Cirh1a	0.0387762	0.862401	0.0183538	0.945389	3.06513	6.30428e-157	-0.342069	0.0247067	Cirh1a	1162.6	1081.55	1043.35	1119.96	1169.84	1088.08	9153.99	10073	9265.15	1212.86	958.63	1158.49	908.804	1136.98	1156.59	824.919	951.01	744.122	0	0	1	0	0	0	0	0	0	0	0	0
Cks1b	0.197419	0.747562	-0.194269	0.767776	1.63349	4.83574e-06	0.0930556	0.918453	Cks1b	178.148	130.212	119.678	141.874	173.747	179.587	572.763	455.922	570.838	120.416	69.5536	180.363	400.692	233.284	249.419	502.43	255.067	186.756	0	0	1	0	0	0	0	0	0	0	0	0
Cks2	0.939378	0.00876117	0.562714	0.194827	2.20003	2.72708e-13	0.295194	0.565787	Cks2	53.8156	47.8329	45.2628	102.412	101.212	105.639	528.704	440.308	559.861	71.0888	92.2341	67.983	209.724	151.598	80.0811	212.656	192.567	143.212	0	0	1	0	0	0	0	0	0	0	0	0
Clpp	-0.0120903	0.978915	-0.148787	0.683488	1.75435	2.11464e-17	-0.242408	0.51284	Clpp	670.839	581.966	720.369	530.853	897.409	528.196	2368.31	2025.63	2277.86	552.752	577.597	646.532	649.633	532.8	565.573	396.102	618.241	458.666	0	0	1	0	0	0	0	0	0	0	0	0
Clptm1l	0.350122	0.0586567	-0.182813	0.42964	1.79941	6.90552e-36	-0.165878	0.521966	Clptm1l	2405.93	1825.62	1855.01	2486.08	2908.15	2372.35	9305.32	8425.19	9377.67	2102.2	1634.51	1621.88	2762.22	2994.43	3161.95	2725.97	2927.35	2293.33	0	0	1	0	0	0	0	0	0	0	0	0
Cmtr2	0.877318	0.0131704	0.665337	0.0992071	1.90909	3.42942e-11	0.059887	0.93931	Cmtr2	153.096	130.212	237.054	326.968	349.18	304.845	1310.91	1108.58	1347.51	214.717	247.974	380.15	317.144	131.728	248.168	241.867	297.296	188.692	0	0	1	0	0	0	0	0	0	0	0	0
Colgalt1	0.0941737	0.844788	0.204643	0.660742	1.93357	1.8679e-13	0.0705231	0.924702	Colgalt1	652.282	669.66	587.649	723.463	618.234	698.728	2626.92	2697.02	2555.05	809.542	722.752	672.893	361.476	763.876	289.043	642.643	356.417	487.695	0	0	1	0	0	0	0	0	0	0	0	0
Cops5	-0.340343	0.230801	-0.274428	0.401185	1.70335	1.29659e-16	0.395865	0.194769	Cops5	831.358	794.557	748.754	533.671	774.269	561.397	2259.76	1595.73	2299.82	488.917	689.488	779.723	828.666	580.634	545.97	939.427	846.28	796.375	0	0	1	0	0	0	0	0	0	0	0	0
Cops7a	0.0151806	0.982364	-0.234466	0.345054	1.75372	9.89485e-27	0.11289	0.775606	Cops7a	824.863	656.373	876.871	669.908	1001.15	712.31	2496.02	3051.97	2560.54	622.39	704.608	672.893	458.665	637.3	563.07	581.884	589.525	625.101	0	0	1	0	0	0	0	0	0	0	0	0
Coq4	-0.102954	0.866287	-0.636537	0.239109	2.06005	1.45943e-07	-0.251141	0.6712	Coq4	112.27	63.7771	72.8808	96.7749	51.4492	81.4931	383.119	266.475	403.429	52.2285	51.4092	45.7845	23.871	69.1757	35.4526	19.8635	59.1214	24.1912	0	0	1	0	0	0	0	0	0	0	0	0
Cox11	0.00758205	0.99214	0.203426	0.693553	1.95434	3.31832e-13	-0.145482	0.812094	Cox11	278.357	212.59	278.481	315.693	142.54	315.408	915.655	1123.15	1045.62	297.412	361.376	231.697	323.964	462.153	256.093	290.942	351.35	297.068	0	0	1	0	0	0	0	0	0	0	0	0
Crabp2	0	1	0	1	7.20257	5.51049e-36	0	1	Crabp2	0	0	0	0	0	0	1516.51	1426.06	1446.31	0	0	0	0	0	0	0	0	0	0	0	1	0	0	0	0	0	0	0	0	0
Crls1	1.08655	0.159688	0.109355	0.902419	3.21445	8.2237e-07	-0.239873	0.878261	Crls1	11.1343	111.61	36.824	178.517	37.1109	156.95	1400.94	925.376	1380.44	126.219	30.2407	18.0363	97.1892	185.45	280.284	105.16	211.148	155.792	0	0	1	0	0	0	0	0	0	0	0	0
Crtc1	-0.879154	0.0348816	-0.817901	0.0698549	1.69107	5.58906e-07	-0.508916	0.346938	Crtc1	293.202	286.997	145.762	114.627	157.721	108.657	381.842	547.523	367.752	107.359	136.083	155.39	122.765	231.812	186.856	188.119	62.4997	120.956	0	0	1	0	0	0	0	0	0	0	0	0
Csf2	0.564064	0.0348961	0.244872	0.30445	4.40908	2.74227e-09	0.255235	0.169872	Csf2	0	0	0	1.87912	10.9646	1.50913	170.488	557.932	183.876	0	0	5.54963	0	0	0	0	0	5.8059	0	0	1	0	0	0	0	0	0	0	0	0
Csnk2a2	1.47893	0.0942827	0.0793197	0.950816	2.05191	0.00819215	-0.130447	0.943031	Csnk2a2	45.4649	42.5181	16.8777	169.121	9.27773	167.514	742.612	108.255	677.871	37.7206	31.7527	43.0096	44.3319	78.0066	17.1007	15.1897	91.2158	18.3853	0	0	1	0	0	0	0	0	0	0	0	0
Csrnp1	-0.272958	0.716795	-0.0306091	0.975051	3.20045	3.23607e-12	0.00414972	1	Csrnp1	355.369	417.209	750.289	469.781	307.008	478.395	3589.83	4645.62	3548.53	475.86	675.879	338.527	283.042	883.83	305.726	281.594	954.388	240.945	0	0	1	0	0	0	0	0	0	0	0	0
Cstf2	-0.1059	0.636958	-0.0889923	0.732534	1.68194	2.00072e-35	0.117495	0.66474	Cstf2	891.669	794.557	721.904	752.589	761.617	721.365	2390.66	2515.9	2332.75	832.755	645.639	783.885	1164.57	1021.45	1081.93	1404.47	1182.43	960.876	0	0	1	0	0	0	0	0	0	0	0	0
Ctage5	-0.555306	0.00724139	-0.192469	0.500204	1.60033	2.40792e-20	-0.116466	0.757196	Ctage5	2278.81	1993.04	2128.89	1612.29	1075.37	1658.54	4193.24	5220.2	3825.72	1871.52	2047.29	1678.76	1464.66	1724.24	1619.56	1161.43	1493.24	1778.54	0	0	1	0	0	0	0	0	0	0	0	0
Ctdnep1	-0.487187	0.135988	-0.303312	0.453169	1.92122	4.85589e-15	-0.770129	0.0143468	Ctdnep1	431.453	520.847	434.983	313.814	353.397	313.899	1284.09	1137.72	1377.7	430.885	364.4	323.266	547.329	813.918	367.873	392.596	390.201	218.689	0	0	1	0	0	0	0	0	0	0	0	0
Ctps	-0.276893	0.417231	-0.661759	0.0306566	4.20853	5.27915e-71	-0.219137	0.678868	Ctps	577.126	332.173	432.682	388.039	370.266	344.082	6765.24	7463.38	6677.16	250.987	244.95	341.302	325.669	140.559	236.49	156.571	214.526	228.365	0	0	1	0	0	0	0	0	0	0	0	0
Ctsl	-1.14311	0.00592331	-1.37315	0.00102	1.63501	5.29853e-06	-1.89921	9.81056e-07	Ctsl	382.276	225.877	296.893	107.11	145.913	140.349	388.227	515.254	381.474	103.006	72.5777	155.39	73.3182	164.108	48.3823	19.8635	13.5135	21.2883	0	0	1	0	0	0	0	0	0	0	0	0
Ctu2	0.363447	0.382949	0.248988	0.620062	1.696	7.24551e-09	-0.42826	0.368969	Ctu2	284.852	390.635	413.503	411.528	620.764	377.283	1451.38	1670.67	1512.17	467.155	456.634	375.987	346.13	744.743	259.012	302.626	385.134	307.712	0	0	1	0	0	0	0	0	0	0	0	0
Cul2	-0.111761	0.828889	-0.170644	0.752994	1.71927	6.95814e-09	0.0302523	0.975552	Cul2	867.545	621.827	838.513	782.655	593.775	775.693	2705.46	1751.87	2697.76	565.809	748.457	750.588	738.297	612.279	1171.19	918.395	445.944	1211.5	0	0	1	0	0	0	0	0	0	0	0	0
Cxcl10	1.97291	0.000260642	1.65722	0.00280174	6.02733	8.10642e-25	0.521105	0.629899	Cxcl10	0	0	14.5762	58.2528	35.4241	51.3105	3351.65	4664.35	3367.4	14.5079	21.1685	74.92	93.7791	72.8553	53.8045	146.055	109.797	73.5413	0	0	1	0	0	0	0	0	0	0	0	0
Cybb	0.857141	0.521661	1.11966	0.420689	2.20376	0.020239	-1.37549	0.337183	Cybb	108.559	21.259	43.7285	168.182	0	170.532	499.97	622.469	546.139	88.4983	225.293	98.5059	37.5116	82.4221	467.557	78.2855	79.3916	50.3178	0	0	1	0	0	0	0	0	0	0	0	0
Cyp20a1	0.0761793	0.920842	0.290796	0.617663	2.11265	3.38097e-11	-0.402639	0.489096	Cyp20a1	185.571	130.212	225.547	186.033	242.908	143.367	901.607	718.233	955.057	214.717	241.926	212.273	279.632	156.013	229.399	218.498	76.0132	201.271	0	0	1	0	0	0	0	0	0	0	0	0
D030028A08Rik	-0.628242	0.0769916	0.133278	0.771858	2.51636	3.29957e-20	-0.958176	0.00402724	D030028A08Rik	88.1463	132.869	109.705	71.4067	56.5098	75.4566	441.225	441.349	422.64	116.063	166.324	83.2445	49.4471	107.443	65.0659	24.5373	35.4728	39.6736	0	0	1	0	0	0	0	0	0	0	0	0
D030056L22Rik	-0.135784	0.616099	0.291203	0.23566	2.19402	8.8609e-42	0.0722471	0.878147	D030056L22Rik	325.677	348.117	345.992	302.539	312.069	310.881	1466.07	1388.58	1487.47	443.942	492.923	317.716	344.425	398.128	318.656	322.49	456.079	338.677	0	0	1	0	0	0	0	0	0	0	0	0
D11Wsu47e	0.0719354	0.902809	0.471097	0.35326	1.96558	6.56016e-09	0.297487	0.654381	D11Wsu47e	145.673	191.331	151.899	168.182	166.156	181.096	651.302	784.852	664.149	313.371	201.101	174.813	265.992	78.0066	294.465	238.362	320.945	232.236	0	0	1	0	0	0	0	0	0	0	0	0
D2Wsu81e	-0.485485	0.172065	-0.399292	0.335128	2.42444	2.89045e-22	-0.0197702	0.974151	D2Wsu81e	243.098	632.457	319.141	251.803	313.756	279.189	1476.92	1750.82	1438.07	285.806	314.503	298.293	274.517	306.875	355.777	280.426	351.35	292.23	0	0	1	0	0	0	0	0	0	0	0	0
D8Ertd82e	1.42694	4.26746e-05	1.56825	6.62997e-06	1.88878	1.46081e-09	-0.462039	0.362787	D8Ertd82e	119.693	225.877	260.837	618.232	391.351	671.563	1888.14	2681.41	1737.21	692.028	468.731	696.479	480.831	925.777	468.808	429.986	530.403	392.866	0	0	1	0	0	0	0	0	0	0	0	0
Dcaf13	-0.120624	0.519822	-0.137122	0.499868	2.05259	4.64484e-63	-0.151826	0.508245	Dcaf13	1618.18	1331.35	1372.46	1318.21	1347.8	1306.91	5696.34	5119.24	5760.53	1297.01	1277.67	1352.72	1495.35	1738.96	1192.88	1298.14	1244.93	1438.89	0	0	1	0	0	0	0	0	0	0	0	0
Dcakd	-0.47717	0.153026	-0.213665	0.626146	1.89693	1.48062e-13	0.145717	0.833494	Dcakd	223.613	207.276	264.672	178.517	139.166	173.55	568.932	870.208	472.039	171.193	184.468	240.022	168.802	178.827	304.475	233.688	263.512	227.398	0	0	1	0	0	0	0	0	0	0	0	0
Dclre1c	-0.17188	0.831602	-0.200949	0.808977	1.82009	2.47771e-05	0.729378	0.249061	Dclre1c	125.26	204.618	194.86	110.868	242.908	108.657	469.321	792.139	447.34	172.644	164.812	115.155	179.033	30.1724	137.222	224.341	152.026	217.721	0	0	1	0	0	0	0	0	0	0	0	0
Dcp2	-0.182757	0.711538	-0.836963	0.0154978	1.72893	1.6447e-10	-0.375349	0.465504	Dcp2	272.789	281.682	164.174	169.121	280.862	179.587	637.893	859.798	658.66	113.162	149.691	126.254	218.249	151.598	96.3476	114.507	106.418	131.6	0	0	1	0	0	0	0	0	0	0	0	0
Dctd	-0.419215	0.723684	-0.162506	0.917422	3.34901	1.00839e-05	-0.483132	0.720056	Dctd	21.3407	79.7214	81.3196	29.1264	72.535	27.1644	590.642	374.731	622.982	52.2285	58.9693	48.5593	66.4979	0	43.3773	7.01065	32.0945	30.9648	0	0	1	0	0	0	0	0	0	0	0	0
Dctpp1	0.422741	0.301241	0.0728255	0.890688	1.83668	2.07946e-09	0.185584	0.790934	Dctpp1	207.84	252.451	157.269	233.011	371.109	233.915	1184.48	692.211	1193.82	214.717	160.276	276.094	267.697	222.245	321.576	323.658	368.242	235.139	0	0	1	0	0	0	0	0	0	0	0	0
Dcun1d5	-0.219289	0.386947	-0.122899	0.699288	2.23072	4.06194e-39	0.211608	0.480353	Dcun1d5	1160.75	1243.65	1167.63	1020.36	991.874	1051.86	4682.35	4840.27	4970.14	1032.96	1044.82	1200.11	1659.04	908.851	1529.47	1323.84	1626.68	1798.86	0	0	1	0	0	0	0	0	0	0	0	0
Ddi2	-0.332034	0.32602	-0.186825	0.653899	1.98227	1.33256e-17	0.144952	0.729656	Ddi2	108.559	98.3231	94.3615	86.4397	81.8127	64.8926	339.06	272.721	397.94	81.2444	93.7461	86.0193	136.406	122.897	83.4178	158.908	128.378	94.8296	0	0	1	0	0	0	0	0	0	0	0	0
Ddx1	-0.0152224	0.954921	-0.0622466	0.86785	2.87119	9.03467e-45	-0.233732	0.539712	Ddx1	1039.2	685.604	1198.31	1031.64	713.542	1146.94	7208.39	6937.72	7204.09	883.532	1013.06	901.815	1715.3	1237.07	1665.85	1067.96	1265.2	1589.85	0	0	1	0	0	0	0	0	0	0	0	0
Ddx18	-0.296653	0.306124	-0.0289016	0.954998	2.75158	2.21837e-42	0.0385844	0.957981	Ddx18	1093.01	1102.81	846.952	848.424	775.112	848.132	5716.78	5343.03	5757.78	1128.72	970.726	882.391	526.868	913.267	466.723	586.557	798.983	573.816	0	0	1	0	0	0	0	0	0	0	0	0
Ddx21	-0.0662989	0.874829	-0.241099	0.520652	3.45994	2.00426e-55	0.0096816	0.989538	Ddx21	1349.1	1121.41	894.516	1186.67	836.682	1189.2	11835.8	12447.3	11367.4	896.589	969.214	976.735	901.984	1068.54	507.18	1027.06	739.862	727.672	0	0	1	0	0	0	0	0	0	0	0	0
Ddx27	-0.167878	0.499747	0.015742	0.966867	2.9363	5.32271e-77	-0.297705	0.237767	Ddx27	904.659	810.501	761.029	727.221	802.102	671.563	5583.32	6029	5433.94	924.155	731.825	847.706	557.559	834.524	671.096	641.474	425.674	605.748	0	0	1	0	0	0	0	0	0	0	0	0
Ddx51	0.25125	0.2876	0.446893	0.0647776	2.14047	1.23219e-30	0.727177	0.00148952	Ddx51	183.715	281.682	213.272	255.561	317.973	239.952	1151.91	1384.42	1152.65	378.657	281.238	276.094	165.392	127.313	155.157	231.351	229.729	299.971	0	0	1	0	0	0	0	0	0	0	0	0
Ddx54	0.106521	0.719076	0.241887	0.378105	1.62043	1.02101e-20	0.062273	0.898432	Ddx54	1627.46	1498.76	1573.46	1694.03	1723.13	1644.95	4914.78	5914.5	4797.24	2125.41	1527.15	1910.46	1728.95	2007.57	1699.64	1915.07	2444.25	1317.94	0	0	1	0	0	0	0	0	0	0	0	0
Ddx56	0.212677	0.436241	0.303393	0.258038	2.50135	7.78473e-49	-0.346687	0.180597	Ddx56	914.865	608.54	934.409	972.447	925.243	955.28	5496.48	5231.65	5565.67	1128.72	751.481	1159.87	867.883	1017.77	995.175	889.184	719.592	650.26	0	0	1	0	0	0	0	0	0	0	0	0
Dhrs13	-0.204235	0.746534	-0.596439	0.230492	2.57482	5.32539e-15	-0.0893415	0.914424	Dhrs13	115.054	170.072	106.636	126.841	109.646	99.6027	797.526	541.277	812.347	104.457	52.9212	91.5689	93.7791	37.5315	103.021	68.938	89.5267	59.9943	0	0	1	0	0	0	0	0	0	0	0	0
Dhx15	0.000489081	1	0.0908376	0.819539	2.08287	3.06534e-24	-0.00759485	0.999725	Dhx15	1649.73	3050.67	3345.61	2462.59	3044.78	2541.38	10826.9	12434.8	10933.8	3020.55	2364.82	3185.49	2937.84	2924.51	2067.09	2909.42	2459.45	2518.79	0	0	1	0	0	0	0	0	0	0	0	0
Dhx30	0.166114	0.5362	0.141817	0.652841	1.66903	4.48284e-24	-0.20932	0.473784	Dhx30	855.483	845.047	1308.79	1111.5	1179.11	1089.59	3501.07	3726.49	3586.95	1157.73	1108.32	1057.2	1118.53	1622.69	1063.16	1118.2	1043.91	1124.41	0	0	1	0	0	0	0	0	0	0	0	0
Dhx33	0.311244	0.464068	0.0132887	1	3.13054	1.92354e-30	-0.555061	0.182881	Dhx33	248.665	252.451	422.709	383.341	391.351	378.792	3009.4	4366.65	2958.48	229.225	370.448	332.978	431.384	580.634	345.35	436.997	197.634	279.651	0	0	1	0	0	0	0	0	0	0	0	0
Dhx37	-0.556273	0.357501	0.00569966	1	3.42271	4.12926e-15	-0.636622	0.381073	Dhx37	194.85	172.73	277.714	220.797	30.3635	178.077	1575.26	1884.06	1435.33	275.65	140.619	231.697	371.706	574.747	286.123	356.375	206.08	219.656	0	0	1	0	0	0	0	0	0	0	0	0
Dhx58	0.956497	0.0141763	0.893541	0.0313668	1.61524	6.81503e-07	-0.146829	0.843144	Dhx58	218.974	209.933	296.126	500.787	468.104	466.322	1373.48	1696.7	1388.67	516.482	371.96	484.205	247.236	576.955	263.183	248.878	373.309	357.063	0	0	1	0	0	0	0	0	0	0	0	0
Dimt1	-0.357507	0.372351	-0.14006	0.785373	3.48427	4.95958e-36	0.0606025	0.931864	Dimt1	208.767	191.331	217.108	137.176	185.555	152.422	1831.95	1837.22	1954.02	123.317	249.486	184.525	184.148	261.249	93.0109	190.456	180.743	191.595	0	0	1	0	0	0	0	0	0	0	0	0
Dis3	-0.855212	0.0180636	-0.172599	0.762426	4.15755	6.85654e-45	-0.248209	0.703709	Dis3	261.655	369.376	397.392	214.22	162.782	178.077	3209.9	3784.78	3416.8	410.574	207.149	291.356	245.531	244.323	176.846	108.665	140.202	307.712	0	0	1	0	0	0	0	0	0	0	0	0
Dkc1	-0.565547	0.00202165	-0.25745	0.268362	3.71368	2.42773e-129	-0.104266	0.769033	Dkc1	1699.83	1660.86	1772.15	1149.08	1121.76	1187.69	14474.2	16244.6	15020.2	1327.47	1424.34	1537.25	1084.43	1409.27	920.099	897.363	999.996	1276.33	0	0	1	0	0	0	0	0	0	0	0	0
Dnajb9	0.28095	0.559666	0.423027	0.382099	1.94855	1.81153e-10	-0.0510682	0.945216	Dnajb9	333.1	236.507	325.279	416.226	350.023	327.481	1528.65	1129.4	1649.39	396.066	449.074	364.888	240.415	403.28	255.259	164.75	442.566	259.33	0	0	1	0	0	0	0	0	0	0	0	0
Dnajc11	-0.0304174	0.90945	-0.217818	0.44161	2.56737	4.01295e-46	-0.799819	0.000249035	Dnajc11	603.106	475.671	724.205	572.193	619.078	573.47	3492.77	3698.38	3416.8	472.958	446.05	627.108	736.592	964.044	626.885	380.912	452.701	490.598	0	0	1	0	0	0	0	0	0	0	0	0
Dnajc2	-0.501048	0.0352906	-0.300591	0.301213	2.17284	8.50343e-31	0.278704	0.395309	Dnajc2	894.452	1004.49	862.295	659.572	636.79	645.908	3107.73	2857.32	2898.1	694.929	840.691	700.641	366.591	618.166	432.939	424.144	547.295	754.766	0	0	1	0	0	0	0	0	0	0	0	0
Dnajc21	0.50089	0.355616	-0.23298	0.752053	2.38643	7.35897e-10	0.0792087	0.949652	Dnajc21	205.056	263.081	183.353	354.215	220.979	359.173	1736.81	1672.76	1602.74	274.2	179.932	95.7311	170.507	376.787	210.213	108.665	402.025	291.262	0	0	1	0	0	0	0	0	0	0	0	0
Dnajc25	0.172989	0.790522	0.266047	0.662608	1.8927	4.40843e-10	0.679358	0.137096	Dnajc25	57.527	37.2033	53.7017	50.7363	61.5704	58.8561	196.029	290.416	230.531	82.6951	40.8249	61.0459	35.8066	57.4011	66.3172	77.1171	113.175	83.2178	0	0	1	0	0	0	0	0	0	0	0	0
Dnmt3b	-0.0395335	0.980753	-0.690757	0.547796	2.58241	0.000710805	0.874955	0.46514	Dnmt3b	92.7855	61.1198	72.1136	44.1594	120.61	54.3287	430.37	548.564	483.017	52.2285	51.4092	24.9733	61.3827	0	75.076	136.708	18.581	119.989	0	0	1	0	0	0	0	0	0	0	0	0
Dnph1	1.4181	0.0445041	0.75943	0.32087	3.1921	8.12381e-05	-0.941923	0.411355	Dnph1	2.78357	7.97214	8.43883	44.1594	21.0857	36.2191	448.888	256.066	466.551	15.9587	15.1203	22.1985	83.5486	0	57.1412	16.3582	33.7836	8.70884	0	0	1	0	0	0	0	0	0	0	0	0
Dnttip2	-0.825899	0.00021548	-0.188704	0.575142	3.19536	2.07347e-61	0.196758	0.595662	Dnttip2	1712.82	1692.75	1541.24	1067.34	655.345	1054.88	7822.65	10235.3	7629.47	1437.73	1437.94	1460.94	1444.2	877.207	1300.48	1136.89	1543.91	1474.7	0	0	1	0	0	0	0	0	0	0	0	0
Dpagt1	0.115809	0.778553	-0.15933	0.586266	2.06859	6.99346e-28	-0.376636	0.189579	Dpagt1	399.906	220.563	316.073	301.599	404.846	310.881	1530.56	1317.8	1514.92	277.101	243.438	314.942	392.167	386.354	460.466	362.217	287.161	298.036	0	0	1	0	0	0	0	0	0	0	0	0
Dph2	-0.220749	0.69956	-0.0599128	0.936723	1.95316	2.2369e-08	-0.180786	0.835853	Dph2	301.553	380.005	439.586	343.88	319.66	294.281	1233.64	1320.93	1240.48	338.035	432.442	303.842	194.378	175.883	237.741	106.328	81.0807	345.451	0	0	1	0	0	0	0	0	0	0	0	0
Dusp12	-0.220683	0.557201	-0.300062	0.460922	1.69958	5.14906e-11	0.103257	0.859498	Dusp12	338.667	241.822	314.538	285.627	191.459	286.735	945.027	692.211	911.146	171.193	294.847	255.283	259.171	242.115	161.414	174.098	271.958	268.039	0	0	1	0	0	0	0	0	0	0	0	0
Dvl1	0.0925379	0.937466	-0.188466	0.88308	2.25983	0.000355108	-0.137811	0.940844	Dvl1	58.4549	87.6936	54.4688	106.171	10.1212	99.6027	369.71	418.449	359.518	84.1459	60.4814	27.7482	69.908	106.707	71.3222	8.17909	55.743	158.694	0	0	1	0	0	0	0	0	0	0	0	0
Dynll2	0.371902	0.157654	0.344339	0.239405	1.80885	2.95903e-20	-0.292205	0.338048	Dynll2	126.188	154.128	145.762	192.61	172.903	194.678	703.024	634.96	699.826	188.603	181.444	178.976	202.904	268.608	188.524	172.929	234.796	125.794	0	0	1	0	0	0	0	0	0	0	0	0
E130012A19Rik	0.00185227	0.9781	0.288511	0.545864	3.52513	5.45309e-43	-1.38854	2.75781e-06	E130012A19Rik	192.066	122.24	177.983	177.577	164.469	150.913	1582.92	2771.96	1635.67	226.324	202.613	178.976	119.355	205.319	130.132	40.8954	59.1214	55.156	0	0	1	0	0	0	0	0	0	0	0	0
E2f5	-0.0892136	0.942025	-0.0405777	0.992631	2.44803	1.76016e-09	0.113662	0.930069	E2f5	90.002	294.969	118.144	147.511	142.54	181.096	909.908	867.085	927.612	159.587	201.101	127.642	75.0233	271.551	101.353	133.202	201.013	152.889	0	0	1	0	0	0	0	0	0	0	0	0
Ebna1bp2	-0.00234561	0.981174	0.188729	0.355838	3.30302	9.14644e-134	0.242685	0.272747	Ebna1bp2	840.637	1049.67	824.704	941.441	856.081	913.024	8880.7	9424.47	8713.52	1224.47	973.75	900.428	712.721	626.261	698.624	736.118	900.334	779.925	0	0	1	0	0	0	0	0	0	0	0	0
Ecd	0.00505191	1	0.126141	0.501949	2.02313	1.89062e-82	-0.0419518	0.883462	Ecd	1189.51	1012.46	1014.96	1119.96	1003.68	1104.68	4368.2	4353.12	4492.61	1282.5	1112.86	1118.25	1474.89	1553.51	1277.13	1337.86	1471.28	1372.13	0	0	1	0	0	0	0	0	0	0	0	0
Ece2	-0.70316	0.025905	-0.449157	0.257186	3.27348	1.59344e-40	-0.750355	0.0174589	Ece2	147.529	276.368	187.189	130.599	100.368	132.804	1420.09	982.627	1374.95	145.079	139.107	155.39	131.291	152.334	149.318	71.2749	101.351	72.5737	0	0	1	0	0	0	0	0	0	0	0	0
Eef1d	0.144893	0.707721	-0.0153689	0.980005	1.80205	2.26992e-14	0.253442	0.570544	Eef1d	2135	1998.35	1269.66	1674.3	2701.51	1601.19	7258.83	5968.62	7689.85	1957.12	1636.02	1752.3	1040.1	1280.49	1064.41	1487.43	1641.89	911.526	0	0	1	0	0	0	0	0	0	0	0	0
Eef1e1	-0.105711	0.737814	-0.0881705	0.807205	3.59947	1.09009e-110	0.121975	0.714048	Eef1e1	795.172	807.844	532.414	629.507	744.749	608.18	8793.86	6768.05	8801.34	712.339	625.982	668.73	528.573	462.153	437.109	498.924	532.092	525.434	0	0	1	0	0	0	0	0	0	0	0	0
Eftud2	0.319341	0.199144	0.160323	0.619686	1.87323	3.54915e-25	-0.262754	0.393714	Eftud2	1710.04	1498.76	1902.57	2133.75	2150.75	2100.71	8046.78	7513.35	7912.15	1819.29	1740.35	2156.03	3664.2	3247.58	2962.58	3899.09	2219.59	2106.57	0	0	1	0	0	0	0	0	0	0	0	0
Eif1ax	-0.358592	0.120837	-0.299107	0.251403	2.59573	1.96073e-51	-0.157849	0.647386	Eif1ax	1220.13	1076.24	820.868	732.858	959.823	731.929	5241.07	4182.41	5384.54	898.04	821.035	808.859	1188.44	889.717	1154.5	876.331	1104.73	913.461	0	0	1	0	0	0	0	0	0	0	0	0
Eif2ak2	-0.018798	0.994962	0.0866645	0.916333	2.78739	5.10332e-11	0.307031	0.726963	Eif2ak2	34.3306	159.443	188.723	133.418	129.045	114.694	784.117	1327.17	669.637	76.892	196.564	134.579	115.945	177.355	115.117	146.055	162.161	204.174	0	0	1	0	0	0	0	0	0	0	0	0
Eif2b5	0.18416	0.353194	0.0425507	0.87312	1.83658	1.21588e-41	-0.0338849	0.910676	Eif2b5	931.567	1009.8	952.054	1134.05	1018.02	1139.39	4004.87	4010.66	3817.48	950.269	886.052	1144.61	903.689	1283.43	1419.35	1160.26	1163.85	1197.95	0	0	1	0	0	0	0	0	0	0	0	0
Eif2s1	-0.169937	0.441668	-0.0573987	0.853366	2.88395	5.71754e-89	0.0124643	0.980416	Eif2s1	2559.95	2944.38	2464.91	2167.57	2490.65	2422.16	18674.5	14354.3	19427.7	2437.33	2193.96	3025.94	3133.93	3066.54	2784.9	2782.06	3091.2	3190.34	0	0	1	0	0	0	0	0	0	0	0	0
Eif2s2	-0.202651	0.542521	-0.0994257	0.81783	2.65661	1.35709e-36	0.219978	0.592396	Eif2s2	990.022	1336.66	1128.5	1067.34	889.819	1041.3	6956.8	5110.91	6998.26	1143.22	1129.49	950.374	765.578	1084.73	701.127	694.054	1302.36	980.229	0	0	1	0	0	0	0	0	0	0	0	0
Eif3a	-0.221288	0.369737	-0.160405	0.584037	2.09364	1.72727e-36	-0.244498	0.379549	Eif3a	2348.4	2675.98	2042.2	1889.46	2296.66	1871.32	7772.85	10418.5	7761.21	2126.86	2308.88	1884.1	1681.2	2110.6	2015.79	1226.86	1876.68	1794.02	0	0	1	0	0	0	0	0	0	0	0	0
Eif3b	0.412218	0.0234247	0.510119	0.00459018	2.66746	2.36549e-75	-0.342648	0.100055	Eif3b	2303.86	2431.5	2743.39	3186.05	3502.76	3273.31	20991.1	21261.8	21197.9	4036.1	2945.44	3682.18	3906.32	4689.23	4693.09	3721.48	4096.27	2655.23	0	0	1	0	0	0	0	0	0	0	0	0
Eif3c	0.140554	0.463812	0.223256	0.236886	2.4201	4.12115e-83	-0.0415319	0.903923	Eif3c	2341.91	2450.1	2698.12	2549.03	3108.88	2601.74	14363.1	15881.3	14092.6	3056.82	2770.05	2921.88	2907.15	3104.08	2390.76	2777.38	3065.87	2319.46	0	0	1	0	0	0	0	0	0	0	0	0
Eif3d	0.0384377	0.923066	0.126254	0.715266	2.26427	1.06904e-33	-0.028721	0.963099	Eif3d	2450.47	2078.07	1798.24	2108.38	2219.91	2170.13	9923.42	11807.1	9602.71	2467.8	2280.15	2160.19	2291.62	2345.35	1400.17	1939.61	2457.76	1520.18	0	0	1	0	0	0	0	0	0	0	0	0
Eif3g	0.304805	0.211653	0.286065	0.288372	1.91355	7.41309e-27	-0.185195	0.579944	Eif3g	2230.56	2187.02	2035.29	2512.39	2989.12	2476.48	9861.49	10735	9542.33	2710.08	2667.23	2497.33	2034.15	3090.83	1949.47	1947.79	2692.56	1578.24	0	0	1	0	0	0	0	0	0	0	0	0
Eif3j1	-0.120094	0.809266	0.259466	0.572383	3.17606	7.46782e-32	0.0247278	0.983737	Eif3j1	455.577	595.253	518.605	557.16	366.892	517.632	4677.88	3972.14	4621.6	726.847	630.518	527.215	445.024	715.306	289.043	350.532	677.362	447.054	0	0	1	0	0	0	0	0	0	0	0	0
Eif3j2	-0.703225	0.279966	-0.0658629	0.962917	1.72098	0.000424972	-0.378376	0.684936	Eif3j2	84.4348	90.3509	42.9613	17.8517	59.0401	45.2739	182.62	105.133	183.876	89.9491	52.9212	63.8208	68.203	76.5348	30.8646	24.5373	59.1214	44.5119	0	0	1	0	0	0	0	0	0	0	0	0
Eif3l	0.234123	0.173164	-0.112283	0.609353	1.90291	1.08777e-51	-0.298642	0.101785	Eif3l	2178.6	1918.63	2085.93	2219.25	2957.91	2100.71	8669.98	10063.6	8565.32	1781.57	1871.9	2064.46	3212.36	2594.82	2890.43	2417.5	2393.57	2254.62	0	0	1	0	0	0	0	0	0	0	0	0
Eif3m	-0.227192	0.303282	-0.229101	0.34337	1.64974	1.46642e-26	-0.0962094	0.785313	Eif3m	3349.56	3162.28	2310.71	2636.41	2391.12	2505.16	8408.83	6797.2	8493.97	2565	2429.84	2527.86	2528.62	2636.04	1878.99	2338.05	2402.02	1847.24	0	0	1	0	0	0	0	0	0	0	0	0
Eif4a1	0.111111	0.802909	-0.0640722	0.902419	2.7705	3.03183e-29	-0.312174	0.474761	Eif4a1	5217.33	3839.92	4962.03	5364.9	4390.05	5389.11	37734	25967.8	39807.7	3896.83	4613.22	4898.94	2978.76	5160.95	2485.85	2328.7	3927.35	2296.23	0	0	1	0	0	0	0	0	0	0	0	0
Eif4b	-0.240315	0.477225	-0.256824	0.487305	1.90508	1.69017e-17	-0.0935631	0.872372	Eif4b	2194.38	2232.2	1900.27	1691.21	1874.94	1785.3	6433.21	7324.94	6367.04	1880.23	1646.61	1763.4	1936.96	1937.66	956.385	2059.96	1366.55	1099.25	0	0	1	0	0	0	0	0	0	0	0	0
Eif4enif1	-0.259049	0.555497	-0.63271	0.102644	1.7133	1.04203e-09	0.27713	0.597739	Eif4enif1	242.17	348.117	309.168	268.715	210.857	267.116	879.897	720.315	916.635	217.619	178.42	173.426	465.485	206.055	579.754	501.261	374.998	646.39	0	0	1	0	0	0	0	0	0	0	0	0
Eif4g1	-0.382306	0.154551	-0.08181	0.841222	2.28552	4.57209e-30	0.0830182	0.858785	Eif4g1	1393.64	1557.23	1548.14	1254.32	951.389	1239	4617.22	7567.47	4725.88	1278.15	1540.76	1430.42	1381.11	1053.09	842.103	1409.14	983.104	1079.9	0	0	1	0	0	0	0	0	0	0	0	0
Eif5	-0.243697	0.212188	-0.0744534	0.784719	1.92685	1.4166e-41	0.333777	0.106934	Eif5	5826	5522.04	6227.09	5302.89	4109.19	5426.84	19022.5	18183.8	19298.7	5849.59	5372.26	5467.77	4201.3	3993.79	4989.22	4326.74	6704.36	5593.01	0	0	1	0	0	0	0	0	0	0	0	0
Eif5b	-0.785864	0.0529896	-0.225828	0.701739	2.78111	6.37388e-18	-0.137492	0.855732	Eif5b	866.617	1217.08	923.668	631.386	502.684	597.616	3667.73	4931.87	3479.92	1077.94	883.028	606.297	330.784	579.163	655.664	196.298	603.038	621.231	0	0	1	0	0	0	0	0	0	0	0	0
Eif6	0.349688	0.10761	0.192359	0.484746	2.45155	6.3163e-50	-0.32149	0.198254	Eif6	1910.45	1921.29	1918.68	2287.83	2707.41	2340.66	13590.5	13004.2	13667.2	2473.6	1920.28	2181	1669.27	2467.51	2453.32	1709.43	2150.33	1407.93	0	0	1	0	0	0	0	0	0	0	0	0
Elac2	0.202849	0.48022	-0.139773	0.65247	2.30768	2.19522e-38	-0.0794967	0.835109	Elac2	721.871	478.329	488.685	664.27	592.931	691.182	3183.08	3477.71	3103.93	496.171	509.556	524.44	474.011	561.501	716.142	428.818	641.889	585.428	0	0	1	0	0	0	0	0	0	0	0	0
Elavl1	-0.0149687	0.97428	-0.0766165	0.825302	1.59435	1.15771e-20	-0.178234	0.58324	Elavl1	2637.89	2784.93	2319.14	2557.49	2682.11	2422.16	7441.45	8506.38	7248	3017.65	1707.09	2615.26	3749.46	2942.91	3703.75	3323.05	3265.19	2596.2	0	0	1	0	0	0	0	0	0	0	0	0
Elk1	-0.00230121	1	0.249752	0.527146	2.18241	1.31012e-20	0.107131	0.785925	Elk1	81.6513	95.6657	97.4301	110.868	68.3178	95.0753	472.514	395.549	483.017	126.219	93.7461	112.38	98.8943	103.764	66.3172	118.013	67.5673	106.441	0	0	1	0	0	0	0	0	0	0	0	0
Elovl1	0.0592978	0.783698	-0.0465301	0.858604	1.70956	5.72342e-44	0.0260357	0.957222	Elovl1	1124.56	1068.27	1016.5	1101.17	1181.65	1062.43	3657.51	3761.88	3589.7	1063.43	952.582	1090.5	1292.45	1234.86	1740.93	1439.52	1486.48	1420.51	0	0	1	0	0	0	0	0	0	0	0	0
Elp5	0.486366	0.037578	0.314837	0.267055	2.09948	5.02065e-30	0.0864036	0.859762	Elp5	574.342	515.532	571.539	699.034	967.414	673.073	3638.35	3000.97	3485.41	718.142	625.982	729.776	627.467	908.115	793.304	1044.59	798.983	630.907	0	0	1	0	0	0	0	0	0	0	0	0
Emc4	-0.319933	0.352053	-0.235158	0.566221	1.69097	1.08502e-12	-0.0407783	0.946856	Emc4	898.164	855.677	603.76	628.567	630.886	623.271	2142.91	1763.32	2239.44	633.996	597.254	767.236	514.932	564.444	684.86	325.995	719.592	668.646	0	0	1	0	0	0	0	0	0	0	0	0
Emc6	0.0305591	0.927177	0.00664207	0.989839	1.9512	1.80522e-36	-0.358889	0.106943	Emc6	1162.6	959.314	865.364	948.958	1102.36	1000.55	4211.12	3452.73	4223.66	1180.94	908.733	911.527	900.279	1172.31	991.004	900.868	804.051	677.355	0	0	1	0	0	0	0	0	0	0	0	0
Eny2	-0.407505	0.185459	-0.443284	0.174829	2.01834	2.20649e-19	-0.296057	0.447783	Eny2	735.789	765.326	490.219	409.649	601.366	482.922	2045.22	1828.89	2269.63	410.574	453.61	592.423	538.803	734.44	457.547	373.901	520.268	509.951	0	0	1	0	0	0	0	0	0	0	0	0
Ept1	-0.000536301	0.997333	0.0486776	0.942239	2.70103	3.65558e-18	0.147475	0.811655	Ept1	166.086	225.877	266.207	235.83	145.913	276.171	1451.38	1468.74	1523.15	221.971	175.396	284.419	318.849	111.859	133.051	212.656	239.864	175.145	0	0	1	0	0	0	0	0	0	0	0	0
Erap1	-0.0381884	0.926367	0.139177	0.716181	2.03073	4.55888e-23	0.161353	0.705461	Erap1	1545.81	1775.13	2647.49	1878.18	2012.42	1921.12	7806.69	8233.66	7799.63	1944.06	1961.11	2670.76	2634.34	2468.98	2178.04	3686.43	2435.8	2024.32	0	0	1	0	0	0	0	0	0	0	0	0
Ercc2	-0.501811	0.30566	-0.203799	0.792035	2.03995	2.14407e-09	0.0516876	0.977276	Ercc2	82.5791	178.045	98.1973	80.8023	50.6058	113.185	347.361	384.099	367.752	117.514	117.939	72.1452	44.3319	119.954	120.956	121.518	65.8781	109.344	0	0	1	0	0	0	0	0	0	0	0	0
Ergic2	-0.436969	0.0272142	-0.252051	0.308437	1.74569	2.30242e-29	0.0907447	0.785313	Ergic2	836.925	935.398	689.683	593.803	614.86	602.143	2038.19	1920.49	2184.55	558.555	724.264	779.723	1012.81	712.363	993.506	963.964	858.105	1075.06	0	0	1	0	0	0	0	0	0	0	0	0
Erh	0.0346112	0.927055	-0.0347225	0.936723	2.24326	1.39371e-33	-0.298586	0.327107	Erh	1264.67	1201.14	992.713	1198.88	1152.13	1192.21	6464.5	3897.2	6526.22	1172.24	1028.18	1175.13	1196.96	1635.93	1078.59	946.437	1097.97	1130.21	0	0	1	0	0	0	0	0	0	0	0	0
Erlin1	-0.0988262	0.922827	0.0335794	0.970425	1.70313	0.000553318	-0.0777891	0.945366	Erlin1	76.0841	148.813	144.994	155.967	53.1361	134.313	441.864	266.475	477.528	142.178	116.427	120.704	32.3964	109.651	99.6843	26.8741	77.7024	122.891	0	0	1	0	0	0	0	0	0	0	0	0
Ero1l	0.954643	1.9381e-06	0.800986	0.000147327	2.15633	2.61818e-33	1.10375	5.35161e-08	Ero1l	334.028	427.838	365.171	679.303	879.697	653.454	3331.86	3302.83	3331.72	702.183	526.188	757.525	364.886	536.48	385.807	862.309	1060.81	877.658	0	0	1	0	0	0	0	0	0	0	0	0
Esf1	-0.469483	0.140721	-0.194499	0.660108	2.85021	9.59442e-34	0.220626	0.614428	Esf1	485.268	693.576	525.509	365.49	436.053	421.048	2652.46	3748.35	2601.71	544.047	616.91	324.653	354.655	296.572	263.6	287.436	307.431	476.083	0	0	1	0	0	0	0	0	0	0	0	0
Exosc2	-0.0615319	0.871184	-0.039847	0.923276	2.39487	4.81432e-34	-0.371543	0.223428	Exosc2	621.663	502.245	461.067	442.534	592.088	482.922	2597.55	3033.24	2478.21	412.025	651.687	477.268	450.14	699.116	491.331	420.639	386.823	453.828	0	0	1	0	0	0	0	0	0	0	0	0
Exosc6	0.12645	0.83057	-0.00313195	1	2.38957	8.20112e-13	-0.360838	0.5457	Exosc6	543.723	539.448	358.267	528.034	538.108	510.086	2501.77	3231.01	2653.85	657.209	453.61	327.428	342.72	742.535	307.812	265.236	543.917	269.007	0	0	1	0	0	0	0	0	0	0	0	0
Faap100	0.0921676	0.828919	0.284502	0.399913	1.7898	1.29995e-18	-0.301489	0.342562	Faap100	328.461	313.571	438.819	375.825	382.917	395.392	1178.73	1535.35	1350.25	467.155	435.466	420.385	363.181	401.808	481.321	248.878	471.282	285.457	0	0	1	0	0	0	0	0	0	0	0	0
Fam136a	-0.0124117	0.950481	-0.0494387	0.871035	1.93447	7.84725e-30	-0.207741	0.501895	Fam136a	848.988	605.883	754.125	761.045	612.33	816.44	2868.92	2471.14	3114.91	819.697	639.591	674.28	809.91	822.749	817.495	614.6	702.7	800.246	0	0	1	0	0	0	0	0	0	0	0	0
Fam162a	0.117477	0.699589	-0.275024	0.38057	1.75828	8.77935e-20	-0.565805	0.0296924	Fam162a	733.934	775.955	564.634	752.589	798.728	701.746	2826.14	1862.2	3005.13	525.187	529.212	654.856	734.887	898.548	700.71	503.598	437.498	626.069	0	0	1	0	0	0	0	0	0	0	0	0
Fam185a	-0.259656	0.587261	0.034732	0.980587	3.26134	4.8308e-21	-0.118742	0.880697	Fam185a	88.1463	55.805	60.6061	78.9232	23.616	63.3835	553.607	639.124	655.915	85.5967	65.0175	59.6585	81.8436	174.411	98.8501	100.486	121.621	102.571	0	0	1	0	0	0	0	0	0	0	0	0
Fam188a	-0.750598	0.00421823	-0.586515	0.0428829	1.87279	6.56314e-17	0.688149	0.015877	Fam188a	605.89	350.774	411.201	244.286	283.392	273.153	977.592	1055.49	979.756	201.66	387.081	312.167	329.079	270.08	283.204	493.082	354.728	592.201	0	0	1	0	0	0	0	0	0	0	0	0
Fam195a	0.560302	0.203683	0.332744	0.537562	1.87687	6.32446e-07	-0.465821	0.461459	Fam195a	30.6192	37.2033	22.2478	49.7968	56.5098	40.7465	231.149	191.529	197.598	24.6635	60.4814	36.0726	39.2167	39.7392	37.538	44.4008	8.44591	23.2236	0	0	1	0	0	0	0	0	0	0	0	0
Fam60a	0.566671	0.0370609	0.560384	0.0541096	2.48438	1.64319e-31	0.289565	0.389926	Fam60a	242.17	239.164	265.44	386.16	373.639	360.682	2161.43	2273.37	1973.23	449.746	350.792	314.942	402.397	296.572	196.866	418.302	324.323	358.998	0	0	1	0	0	0	0	0	0	0	0	0
Fam98a	0.698503	0.0890467	0.0411105	0.925592	2.22071	4.2851e-11	0.185023	0.805822	Fam98a	104.848	263.081	151.899	238.649	368.579	255.043	1172.98	1701.9	1254.2	118.965	225.293	191.462	274.517	294.365	140.559	202.14	359.796	248.686	0	0	1	0	0	0	0	0	0	0	0	0
Far1	0.18786	0.617177	0.189221	0.651154	2.19547	5.69721e-23	0.438447	0.189818	Far1	565.064	449.097	650.557	687.759	559.194	653.454	2872.75	3129	2810.28	427.984	700.072	774.173	1007.7	653.49	988.501	1424.33	944.253	1232.79	0	0	1	0	0	0	0	0	0	0	0	0
Farsa	0.294601	0.158969	0.158077	0.558553	2.23451	2.68681e-47	-0.0917514	0.78971	Farsa	818.368	770.64	724.972	905.738	1074.53	864.732	4608.28	4398.92	4492.61	751.51	889.076	944.825	757.053	1043.52	889.234	1053.93	728.038	740.252	0	0	1	0	0	0	0	0	0	0	0	0
Fasn	-0.286028	0.406761	-0.838638	0.00312659	2.34834	1.62099e-24	-0.588014	0.0684401	Fasn	504.753	845.047	714.232	667.089	366.892	653.454	3329.94	2397.23	2988.67	388.812	371.96	380.15	1000.88	692.493	811.238	715.086	467.903	473.181	0	0	1	0	0	0	0	0	0	0	0	0
Fastkd2	-0.269174	0.397395	0.0597231	0.918579	2.4263	9.81006e-28	-0.784994	0.00564001	Fastkd2	614.24	380.005	464.903	383.341	428.462	393.883	2386.83	1922.58	2302.56	435.238	629.006	457.845	549.034	751.366	471.728	323.658	249.999	442.216	0	0	1	0	0	0	0	0	0	0	0	0
Fbl	0.352427	0.188436	0.233097	0.47228	2.89386	5.99062e-48	-0.142819	0.74238	Fbl	894.452	1134.7	953.588	1162.24	1507.21	1146.94	9371.09	9282.91	9904.6	1312.97	1099.25	1098.83	954.841	878.679	646.488	843.614	925.672	474.148	0	0	1	0	0	0	0	0	0	0	0	0
Fitm2	-0.571362	0.175454	0.0530061	0.902872	3.06748	3.70904e-21	-0.783442	0.0623196	Fitm2	26.9078	55.805	50.633	26.3077	21.9292	31.6918	285.424	359.117	246.997	49.3269	49.8971	40.2348	52.8573	89.0453	45.0456	24.5373	40.5404	30.9648	0	0	1	0	0	0	0	0	0	0	0	0
Fkbp4	-0.102454	0.764462	0.0555723	0.887468	2.21079	1.3666e-30	-0.123853	0.766989	Fkbp4	1938.29	2200.31	1880.32	1945.83	1850.49	1807.94	8335.39	9461.95	8255.2	2496.81	1865.85	1893.81	1814.2	2455.74	1886.91	1747.99	2422.29	1477.6	0	0	1	0	0	0	0	0	0	0	0	0
Foxk2	0.728269	0.365671	0.153143	0.885858	2.16689	0.00031322	0.356751	0.789015	Foxk2	101.136	114.267	36.0568	196.368	49.7624	190.151	786.033	512.132	765.692	133.473	80.1378	69.3704	64.7928	125.841	145.564	23.3688	309.12	106.441	0	0	1	0	0	0	0	0	0	0	0	0
Ftsj3	-0.34704	0.138705	0.232577	0.380575	3.4259	9.7725e-90	0.297654	0.272027	Ftsj3	859.194	1086.87	902.955	801.446	736.314	695.709	7650.89	9147.59	7497.74	1134.52	972.238	1245.89	852.537	482.758	763.273	821.414	910.469	854.434	0	0	1	0	0	0	0	0	0	0	0	0
Fubp1	-0.376616	0.0410865	-0.350301	0.0797823	2.69006	5.20005e-78	-0.110517	0.72596	Fubp1	2119.22	2564.37	2194.86	1628.26	1986.28	1676.64	10856.3	12547.2	10906.3	1991.94	1457.6	1939.6	1607.88	1878.78	1406.01	1348.38	1503.37	1677.9	0	0	1	0	0	0	0	0	0	0	0	0
Fxr2	0.00688211	0.977242	-0.0706191	0.907824	1.72108	2.13108e-12	0.419436	0.282074	Fxr2	284.852	457.069	384.35	369.248	383.761	378.792	1119.35	1605.1	1075.81	409.123	388.593	273.319	267.697	240.643	356.194	282.763	337.836	545.754	0	0	1	0	0	0	0	0	0	0	0	0
Fzd9	0	1	0.133195	0.506715	4.49079	2.0088e-15	0	1	Fzd9	0	0	0	0	0	0	228.594	163.424	252.486	2.90158	0	0	0	0	0	0	0	0	0	0	1	0	0	0	0	0	0	0	0	0
G3bp1	0.101568	0.677813	0.231612	0.302915	2.30676	1.8838e-55	-0.17939	0.497157	G3bp1	5072.58	4637.13	4381.29	5313.22	4432.22	5375.53	23544.6	27816.5	23571.8	5885.86	5192.33	5471.94	5563.66	6434.08	5053.45	5161	6032.07	3860.92	0	0	1	0	0	0	0	0	0	0	0	0
Gabpa	-0.372981	0.132223	-0.175377	0.592939	1.6714	9.22317e-19	0.0719078	0.881062	Gabpa	1043.84	805.186	683.545	664.27	546.543	737.965	2104.6	2049.57	2118.69	677.52	751.481	810.246	656.454	858.073	474.647	681.201	741.551	669.613	0	0	1	0	0	0	0	0	0	0	0	0
Gabpb1	-0.3346	0.0361944	-0.210143	0.2679	2.17901	1.35875e-65	0.164694	0.459808	Gabpb1	1057.76	868.963	982.74	713.128	833.309	754.566	3349.74	3830.58	3345.44	854.517	824.059	832.445	896.869	815.39	983.079	969.806	851.348	1203.76	0	0	1	0	0	0	0	0	0	0	0	0
Galk1	-0.137731	0.674209	-0.289975	0.345207	1.83592	2.05701e-21	-0.953608	2.95523e-05	Galk1	354.441	393.292	406.598	364.55	363.518	318.427	1402.22	1052.37	1358.49	326.428	223.781	388.474	296.683	420.942	373.712	163.582	177.364	208.045	0	0	1	0	0	0	0	0	0	0	0	0
Gar1	0.149012	0.742541	0.0598743	0.906527	2.85799	5.68122e-23	-0.179156	0.769033	Gar1	167.014	406.579	338.32	274.352	406.533	333.518	2151.21	3071.75	2319.03	275.65	376.497	299.68	254.056	370.9	236.49	232.52	342.904	181.918	0	0	1	0	0	0	0	0	0	0	0	0
Gart	0.180782	0.505165	0.12789	0.695925	2.27234	1.39524e-39	-0.19166	0.569049	Gart	1397.35	1272.89	1731.49	1636.72	1829.4	1527.24	8364.13	7552.9	8321.07	1585.72	1443.99	1782.82	1636.87	959.629	1173.27	1251.4	1141.89	903.784	0	0	1	0	0	0	0	0	0	0	0	0
Gbp5	1.45401	0.00352408	0.874038	0.140621	1.79996	3.12042e-05	0.868715	0.15531	Gbp5	65.8777	93.0083	226.314	386.16	307.852	413.502	1195.33	1588.44	1147.17	153.784	353.816	223.373	214.839	205.319	83.4178	387.922	385.134	171.274	0	0	1	0	0	0	0	0	0	0	0	0
Gca	1.2038	0.145613	1.66762	0.0648339	3.83372	9.93938e-05	-0.592116	0.656976	Gca	0	21.259	0	29.1264	15.1817	43.7648	591.919	411.163	650.426	42.073	40.8249	49.9467	30.6913	0	24.6083	0	10.1351	16.45	0	0	1	0	0	0	0	0	0	0	0	0
Gch1	0.759091	0.00411054	0.729208	0.00841013	3.25586	3.99862e-53	0.30369	0.377966	Gch1	215.262	162.1	186.421	358.913	274.958	341.064	3206.71	3083.2	3279.58	327.879	278.214	348.239	267.697	189.865	150.569	176.435	334.458	246.751	0	0	1	0	0	0	0	0	0	0	0	0
Gcsh	0.0289431	0.960727	-0.0937248	0.847873	3.84929	2.10067e-62	0.251196	0.508083	Gcsh	234.747	228.535	214.039	202.006	228.57	261.08	3580.89	3024.91	3765.34	192.955	185.98	253.896	237.005	128.785	160.996	302.626	158.783	171.274	0	0	1	0	0	0	0	0	0	0	0	0
Gemin4	-0.186308	0.756797	-0.354021	0.55522	2.47645	6.54274e-12	-0.0683582	0.950783	Gemin4	802.595	387.978	547.757	600.38	387.978	535.742	2733.55	3130.04	2755.39	327.879	391.617	634.045	699.08	525.441	333.254	737.286	491.552	255.459	0	0	1	0	0	0	0	0	0	0	0	0
Gemin5	-0.96118	0.000606699	-1.27969	3.0505e-06	3.23122	5.50809e-42	-0.506174	0.159216	Gemin5	265.367	515.532	497.124	189.792	251.342	200.714	1891.97	2564.82	1822.29	158.136	146.667	203.949	375.116	413.582	266.937	288.605	221.283	224.495	0	0	1	0	0	0	0	0	0	0	0	0
Gfm1	-0.0520313	0.888509	0.413099	0.23357	2.23271	3.20573e-22	-0.288476	0.480996	Gfm1	465.783	382.663	479.479	481.995	281.706	516.123	2154.41	1954.84	2017.15	560.006	521.652	696.479	610.417	678.511	429.185	340.016	579.39	481.889	0	0	1	0	0	0	0	0	0	0	0	0
Gga2	0.141584	0.812454	-0.543355	0.251403	1.83336	1.92826e-08	-1.36691	0.000324985	Gga2	141.962	148.813	176.448	185.094	149.287	184.114	702.385	574.587	647.682	155.235	74.0897	81.8571	204.609	367.22	410.416	168.256	114.864	79.3472	0	0	1	0	0	0	0	0	0	0	0	0
Glce	-0.226822	0.771759	0.228217	0.778626	1.92223	2.41247e-05	0.129843	0.918453	Glce	50.1042	167.415	194.093	93.0166	136.636	117.712	385.035	556.891	458.317	171.193	98.2822	217.823	121.06	68.4398	243.163	229.014	103.04	144.18	0	0	1	0	0	0	0	0	0	0	0	0
Glrx3	-0.300156	0.0639098	-0.255658	0.162619	2.24702	1.18674e-72	0.144466	0.519038	Glrx3	1506.84	1376.52	1212.89	1098.35	1080.43	1142.41	5417.3	4719.52	5741.32	1211.41	1065.98	1148.77	1321.43	931.664	1251.68	1326.18	1293.91	1256.98	0	0	1	0	0	0	0	0	0	0	0	0
Gm10052	0.327688	0.597624	-0.00721082	0.938656	2.79368	4.45725e-12	-0.341494	0.606856	Gm10052	28.7635	10.6295	19.1792	35.7034	30.3635	15.0913	283.508	240.452	216.809	23.2127	19.6564	15.2615	20.4609	29.4365	7.5076	18.6951	13.5135	6.77355	0	0	1	0	0	0	0	0	0	0	0	0
Gm12185	0.459673	0.594596	0.352645	0.728152	1.74713	0.00384447	0.726236	0.411256	Gm12185	65.8777	100.98	83.6211	60.132	220.135	75.4566	336.506	579.791	348.541	113.162	66.5295	148.453	131.291	11.0387	29.6133	89.97	91.2158	122.891	0	0	1	0	0	0	0	0	0	0	0	0
Gm14680	-0.254484	0.454096	-0.0899894	0.844971	2.04018	7.284e-20	1.0293	6.35802e-05	Gm14680	262.583	212.59	174.914	161.605	204.953	173.55	853.717	643.287	817.836	169.743	211.685	227.535	177.328	134.672	124.293	302.626	373.309	245.783	0	0	1	0	0	0	0	0	0	0	0	0
Gm15210	-0.276277	0.347172	-0.323902	0.295867	2.67918	3.05078e-38	0.0842403	0.832099	Gm15210	249.593	186.017	209.436	165.363	199.049	162.986	1266.85	1049.25	1224.01	182.8	173.884	152.615	177.328	117.746	113.031	168.256	158.783	107.409	0	0	1	0	0	0	0	0	0	0	0	0
Gm17296	-0.277721	0.737913	-0.462923	0.575088	2.85001	5.37069e-09	-0.132791	0.916432	Gm17296	66.8056	212.59	173.38	139.995	89.4036	138.84	968.653	967.013	905.657	85.5967	187.492	47.1719	110.83	313.498	129.715	262.899	173.986	65.8002	0	0	1	0	0	0	0	0	0	0	0	0
Gm25432	-0.0845244	0.880188	-0.186987	0.727745	3.04358	3.65769e-18	0.194635	0.692904	Gm25432	30.6192	21.259	24.5493	24.4286	27.8332	18.1096	279.677	265.434	252.486	18.8603	19.6564	24.9733	22.166	11.7746	14.181	15.1897	21.9594	22.2559	0	0	1	0	0	0	0	0	0	0	0	0
Gm29779	1.39199	2.83305e-07	1.14959	5.06096e-05	2.69004	4.09716e-28	0.9429	0.00170828	Gm29779	527.95	438.468	452.628	1210.16	1334.31	1228.43	7709.63	8867.58	7934.11	1053.28	880.004	1251.44	745.117	911.795	442.949	1320.34	1721.28	1022.81	0	0	1	0	0	0	0	0	0	0	0	0
Gm30189	0.722745	0.398438	0.0876521	0.939193	1.64937	0.0150176	-0.302891	0.833129	Gm30189	34.3306	45.1755	33.7553	30.066	134.105	42.2557	231.787	268.557	211.32	30.4666	52.9212	38.8474	30.6913	40.4751	8.34178	21.0319	0	37.7383	0	0	1	0	0	0	0	0	0	0	0	0
Gm36000	0	1	0	1	4.52326	2.92519e-16	0	1	Gm36000	0	0	0	0	0	0	240.726	174.874	244.253	0	0	0	0	0	0	0	0	0	0	0	1	0	0	0	0	0	0	0	0	0
Gm3636	-0.0173844	0.985789	0.278339	0.623931	3.32713	6.08455e-11	-0.425505	0.61187	Gm3636	8.3507	10.6295	4.603	10.3352	5.06058	7.54566	155.163	154.056	192.109	7.25396	16.6324	11.0993	8.52537	55.1934	10.8443	14.0213	13.5135	20.3206	0	0	1	0	0	0	0	0	0	0	0	0
Gm3837	-0.201631	0.605993	0.0910101	0.784147	1.6237	6.32714e-14	0.512634	0.103456	Gm3837	231.964	281.682	176.448	189.792	211.701	194.678	625.123	582.914	691.593	245.184	226.805	264.995	163.687	181.034	168.504	227.846	315.877	201.271	0	0	1	0	0	0	0	0	0	0	0	0
Gm41348	1.42233	0.0283813	1.51705	0.0254886	2.07513	0.00317328	-0.849101	0.351444	Gm41348	16.7014	0	0	33.8242	23.616	37.7283	180.705	130.115	186.62	40.6222	24.1926	38.8474	22.166	47.0984	19.6032	1.16844	6.75673	28.0618	0	0	1	0	0	0	0	0	0	0	0	0
Gm8069	0.340287	0.419554	0.233813	0.627822	1.82131	5.43787e-07	-0.171661	0.835897	Gm8069	29.6914	37.2033	16.1105	40.4012	37.9543	34.71	203.053	105.133	167.409	26.1143	39.3129	37.46	32.3964	41.2111	28.3621	37.3901	23.6486	26.1265	0	0	1	0	0	0	0	0	0	0	0	0
Gm9769	0.377905	0.503617	0.0864696	0.913389	1.88991	7.70506e-07	0.0294864	0.980505	Gm9769	362.791	281.682	180.284	295.962	479.912	304.845	1250.25	1595.73	1240.48	388.812	257.046	231.697	358.066	384.146	123.458	361.048	347.972	175.145	0	0	1	0	0	0	0	0	0	0	0	0
Gmeb1	-1.39105	0.00658233	-1.38597	0.00905985	1.75433	6.74442e-05	0.340171	0.711196	Gmeb1	101.136	186.017	158.036	38.522	80.9693	31.6918	189.005	194.652	197.598	52.2285	46.8731	52.7215	20.4609	6.62321	64.2317	32.7163	40.5404	50.3178	0	0	1	0	0	0	0	0	0	0	0	0
Gmppb	0.142143	0.714826	0.205913	0.618221	1.98162	8.88545e-15	-0.107381	0.867129	Gmppb	141.962	390.635	339.088	360.792	242.064	362.191	1301.97	1327.17	1270.66	356.895	349.28	303.842	381.937	326.745	372.461	392.596	310.81	298.036	0	0	1	0	0	0	0	0	0	0	0	0
Gmps	0.00799698	0.988431	0.101633	0.57516	1.95001	1.16098e-89	-0.454064	0.000118184	Gmps	1402.92	1209.11	1228.23	1240.22	1326.72	1294.83	4938.41	5098.42	4970.14	1173.69	1474.23	1474.81	1865.35	1630.04	1712.99	1185.97	1300.67	1307.29	0	0	1	0	0	0	0	0	0	0	0	0
Gng12	-0.080222	0.91515	-0.463357	0.409388	1.86761	2.35695e-07	0.0727198	0.938827	Gng12	165.158	204.618	221.711	168.182	225.196	164.495	728.565	648.492	738.248	190.054	105.842	124.867	127.881	67.7039	168.921	195.13	52.3647	137.406	0	0	1	0	0	0	0	0	0	0	0	0
Gnl1	0.0278004	0.95441	0.059149	0.888961	1.72567	2.12665e-18	-0.417609	0.146909	Gnl1	1320.34	1203.79	1314.92	1430.01	1034.05	1450.28	4195.79	4603.98	4215.42	1466.75	1205.09	1329.14	1285.63	1981.81	1441.88	1271.26	1454.39	792.505	0	0	1	0	0	0	0	0	0	0	0	0
Gnl2	-0.522236	0.0134761	0.127825	0.709789	3.44558	2.69282e-87	0.0473632	0.93931	Gnl2	946.412	698.891	872.268	615.413	497.624	630.817	5867.47	7385.31	6043.2	842.91	1046.33	864.355	480.831	660.113	685.277	504.767	619.93	763.475	0	0	1	0	0	0	0	0	0	0	0	0
Gnl3	-1.00381	0.0359456	-0.322179	0.637631	4.40153	3.57872e-30	-0.268797	0.746718	Gnl3	749.707	744.067	645.954	348.577	338.215	365.21	7633.01	7245.83	7958.8	464.253	633.542	607.685	279.632	306.875	267.771	44.4008	248.31	411.251	0	0	1	0	0	0	0	0	0	0	0	0
Gnl3l	0.393161	0.326509	0.260317	0.596722	1.62085	1.1617e-08	0.0731993	0.925449	Gnl3l	402.689	427.838	523.975	571.254	693.299	523.669	1326.87	2904.16	1331.04	577.415	545.844	505.016	791.154	477.607	637.312	906.71	618.241	481.889	0	0	1	0	0	0	0	0	0	0	0	0
Gnpnat1	-0.620793	0.00539443	-0.418329	0.100918	1.84941	4.09242e-23	-0.243666	0.444369	Gnpnat1	777.543	680.289	772.537	441.594	587.871	410.484	1960.93	1283.45	2022.63	613.685	524.676	523.053	506.407	636.564	650.659	536.314	494.93	478.986	0	0	1	0	0	0	0	0	0	0	0	0
Gpat4	0.307394	0.193223	0.517059	0.0185685	1.93428	8.90355e-30	-0.278241	0.319008	Gpat4	872.184	805.186	768.701	1125.6	775.112	1133.36	3776.28	4245.9	3658.31	1164.99	1289.77	1058.59	1099.77	1188.5	969.732	654.327	1084.46	942.49	0	0	1	0	0	0	0	0	0	0	0	0
Gpatch4	-0.294097	0.356932	0.128953	0.749378	1.91034	3.1717e-18	0.2476	0.539046	Gpatch4	344.234	496.93	509.399	390.858	282.549	422.557	1298.14	1584.28	1320.06	438.139	567.013	474.493	196.084	108.915	181.434	179.94	228.04	175.145	0	0	1	0	0	0	0	0	0	0	0	0
Gpn1	-0.106594	0.705723	0.0687775	0.889378	2.17358	1.83892e-31	0.0029471	1	Gpn1	848.06	494.273	798.62	639.842	733.784	612.707	2887.44	3190.41	2988.67	776.174	759.041	711.74	687.145	498.948	683.192	483.735	724.659	664.775	0	0	1	0	0	0	0	0	0	0	0	0
Grasp	1.48429	0.000450546	1.26672	0.00445925	1.70378	1.75673e-05	0.095674	0.940653	Grasp	20.4128	53.1476	45.2628	114.627	158.565	113.185	384.396	571.464	370.496	107.359	119.451	101.281	28.9863	118.482	47.1311	64.2643	55.743	89.9914	0	0	1	0	0	0	0	0	0	0	0	0
Grpel2	-0.287031	0.397319	0.0615061	0.883865	1.78093	3.62159e-15	-0.000580712	1	Grpel2	362.791	369.376	270.043	309.116	220.135	286.735	1041.45	798.384	1037.39	443.942	299.383	303.842	451.845	270.08	383.722	445.176	358.107	301.907	0	0	1	0	0	0	0	0	0	0	0	0
Grwd1	0.0879661	0.801729	0.27617	0.365001	3.56746	8.58922e-78	-0.493867	0.0678861	Grwd1	691.252	592.596	540.852	723.463	587.027	630.817	7270.96	8788.47	7280.93	874.828	583.645	757.525	525.163	768.292	537.628	543.325	376.688	371.577	0	0	1	0	0	0	0	0	0	0	0	0
Gspt1	-0.650964	0.00130601	-0.371486	0.127644	2.89644	1.64986e-65	0.167276	0.607067	Gspt1	1246.11	1496.11	1080.17	795.809	830.778	796.821	6062.86	6159.11	6015.76	1182.4	731.825	1033.62	1217.42	837.468	1078.18	1336.7	1153.71	1031.51	0	0	1	0	0	0	0	0	0	0	0	0
Gsto1	-0.213374	0.620771	-0.0631404	0.92991	2.68865	4.15645e-28	-0.413314	0.26868	Gsto1	238.459	334.83	246.26	206.704	289.296	206.751	1466.71	1849.71	1377.7	282.904	211.685	288.581	98.8943	178.091	112.614	92.3068	111.486	81.2825	0	0	1	0	0	0	0	0	0	0	0	0
Gtf2f2	-0.258357	0.380432	-0.0979424	0.814039	2.73849	4.52827e-45	0.157285	0.693862	Gtf2f2	635.581	595.253	382.049	491.391	388.821	463.303	2931.5	3139.41	3065.51	433.787	574.573	496.692	474.011	544.575	372.461	619.274	493.241	442.216	0	0	1	0	0	0	0	0	0	0	0	0
Gtf3c4	-0.0574876	0.929521	-0.206486	0.671408	1.61124	1.22757e-10	0.159099	0.759238	Gtf3c4	194.85	223.22	164.174	203.885	162.782	191.66	559.354	653.697	554.372	219.07	116.427	165.102	190.968	284.062	155.991	296.784	172.297	239.009	0	0	1	0	0	0	0	0	0	0	0	0
Hacd2	-0.0400722	0.933063	-0.411131	0.10363	1.84392	5.46526e-26	-0.342861	0.186323	Hacd2	503.825	571.337	445.724	466.962	504.371	507.068	1811.51	1685.25	1888.16	381.558	370.448	384.312	407.513	686.606	531.789	427.649	449.322	398.672	0	0	1	0	0	0	0	0	0	0	0	0
Hat1	-0.131574	0.619168	0.0961543	0.728581	2.72463	2.9434e-68	0.125272	0.686279	Hat1	732.078	805.186	655.927	689.638	592.931	716.837	4461.42	4339.59	4583.17	796.485	692.512	857.418	934.381	713.099	720.313	999.017	847.97	738.316	0	0	1	0	0	0	0	0	0	0	0	0
Hdac2	-0.587857	0.00356889	-0.518218	0.0158506	2.14808	5.65096e-37	-0.329175	0.209691	Hdac2	1530.03	1966.46	2299.2	1222.37	1368.04	1255.6	5840.01	5151.5	6158.47	1297.01	1218.7	1521.99	1196.96	1264.3	1364.72	787.529	942.564	1309.23	0	0	1	0	0	0	0	0	0	0	0	0
Heatr1	-0.00513193	0.998417	0.0636183	0.923205	3.3966	5.75489e-29	-0.293197	0.630809	Heatr1	380.421	531.476	607.596	556.221	446.174	511.595	5672.08	4728.89	5829.14	442.492	532.236	614.622	724.656	1000.84	292.38	711.581	386.823	542.851	0	0	1	0	0	0	0	0	0	0	0	0
Heatr3	0.160279	0.62615	-0.0894537	0.787832	2.75015	3.98422e-49	-0.523487	0.0430179	Heatr3	642.076	473.014	570.772	699.034	465.573	722.874	4370.75	4284.42	4215.42	568.71	586.669	427.322	867.883	617.43	647.739	428.818	597.971	448.022	0	0	1	0	0	0	0	0	0	0	0	0
Herc6	-0.0847255	0.862294	-0.0444583	0.933993	1.69794	1.73439e-10	0.775578	0.0249685	Herc6	756.202	504.902	539.318	485.754	722.819	487.449	1480.12	2692.86	1396.91	526.638	539.796	678.442	559.264	306.875	497.587	814.403	770.267	771.217	0	0	1	0	0	0	0	0	0	0	0	0
Hgh1	-0.300291	0.221255	-0.178044	0.557551	2.04771	7.23122e-31	0.128224	0.742272	Hgh1	374.854	387.978	440.354	327.907	335.685	307.863	1244.5	1622.79	1243.22	361.247	364.4	334.365	284.747	263.456	244.831	345.859	317.566	206.109	0	0	1	0	0	0	0	0	0	0	0	0
Hira	-0.257448	0.699282	-0.661767	0.266262	1.66231	7.22808e-05	0.323953	0.697008	Hira	239.387	135.526	93.5943	130.599	149.287	107.148	584.895	224.838	480.273	145.079	99.7943	40.2348	83.5486	117.01	60.4779	106.328	155.405	72.5737	0	0	1	0	0	0	0	0	0	0	0	0
Hirip3	-0.157621	0.92981	0.27708	0.752726	2.6335	2.7885e-05	0.089257	0.965757	Hirip3	2.78357	74.4067	26.0837	15.9726	38.7978	34.71	210.715	259.189	241.509	29.0158	65.0175	37.46	5.11522	43.4188	25.8595	39.727	15.2026	26.1265	0	0	1	0	0	0	0	0	0	0	0	0
Hmga1	0.145398	0.665249	0.431434	0.16897	1.76294	1.25731e-15	0.155107	0.742529	Hmga1	237.531	279.025	280.783	264.017	387.134	233.915	874.789	1138.76	1062.09	391.714	323.575	370.438	201.199	202.376	151.82	240.699	239.864	141.277	0	0	1	0	0	0	0	0	0	0	0	0
Hmga1-rs1	0.200393	0.722433	0.304624	0.61235	1.69603	4.53475e-06	0.0376277	0.960335	Hmga1-rs1	33.4028	34.5459	33.7553	35.7034	46.3886	39.2374	115.574	180.079	164.665	55.1301	31.7527	45.7845	32.3964	32.3801	17.9348	23.3688	37.162	25.1589	0	0	1	0	0	0	0	0	0	0	0	0
Hn1l	0.49757	0.134155	0.59435	0.0820999	2.0106	2.89392e-16	-0.405871	0.308682	Hn1l	245.882	228.535	385.118	420.924	463.886	341.064	1621.23	1735.21	1674.09	474.409	276.702	561.9	692.26	426.093	662.755	501.261	420.606	415.122	0	0	1	0	0	0	0	0	0	0	0	0
Hnrnpa1	-0.172951	0.646814	-0.242771	0.537562	3.26096	1.8508e-45	-0.240348	0.594095	Hnrnpa1	934.35	879.593	806.292	756.347	818.97	745.511	8048.05	6402.69	8054.86	729.748	854.299	625.721	555.854	781.538	322.827	574.873	454.39	371.577	0	0	1	0	0	0	0	0	0	0	0	0
Hnrnpa2b1	-0.0913262	0.581622	-0.0712953	0.712046	1.8952	2.73023e-74	0.254044	0.0876056	Hnrnpa2b1	9507.73	11588.8	12217.9	11061.5	9070.25	11137.4	38374.5	39018.8	39000.9	10458.8	11393.2	9854.76	9108.51	10814.2	9917.96	11586.3	11971.2	12034.7	0	0	1	0	0	0	0	0	0	0	0	0
Hnrnpab	0.0308407	0.925896	-0.0699557	0.845032	2.57559	2.83736e-52	-0.169615	0.606171	Hnrnpab	3550.9	5041.05	3476.8	4020.39	4280.41	4029.38	22502.5	27979.9	23168.4	4024.5	3792.18	3679.41	4197.89	4636.98	3653.7	4142.12	4273.63	2684.26	0	0	1	0	0	0	0	0	0	0	0	0
Hnrnph2	0.540373	0.00365645	0.463509	0.0203663	1.79295	2.62498e-31	0.023505	0.959654	Hnrnph2	1089.3	1201.14	1591.1	2001.27	1719.75	1937.72	6650.31	6124.76	6907.69	1907.79	1629.97	1825.83	1914.8	2226.13	1597.03	2279.63	1800.67	1752.41	0	0	1	0	0	0	0	0	0	0	0	0
Hnrnpll	-0.47346	0.133304	-0.401534	0.261376	1.95275	9.29837e-16	0.164608	0.755858	Hnrnpll	943.629	632.457	797.853	596.622	466.417	638.362	2178.67	2199.46	2294.33	548.399	603.302	638.208	768.988	523.233	1103.62	659.001	817.564	1212.46	0	0	1	0	0	0	0	0	0	0	0	0
Hnrnpu	-0.153027	0.53067	-0.0703007	0.822133	2.12905	7.27959e-42	-0.153166	0.61713	Hnrnpu	9772.17	11158.3	10637.5	10140.7	7989.81	10257.6	40088.3	44462.8	39728.2	10969.4	8629.18	10466.6	7606.34	10071.7	11642.2	7084.26	9820.91	9458.77	0	0	1	0	0	0	0	0	0	0	0	0
Hook1	-1.44019	0.000164332	-1.06539	0.0121454	2.03646	2.31454e-09	-0.181233	0.833129	Hook1	227.325	337.487	347.526	144.693	33.7372	138.84	482.092	426.776	485.762	142.178	125.499	152.615	250.646	135.408	179.348	177.603	145.27	172.242	0	0	1	0	0	0	0	0	0	0	0	0
Hpdl	0.407616	0.231218	0.48873	0.201836	4.27594	6.88929e-06	-1.51637	0.00839578	Hpdl	0	0	0	3.75825	0	6.03652	249.027	239.411	252.486	0	12.0963	0	15.3457	40.4751	0	0	0	0	0	0	1	0	0	0	0	0	0	0	0	0
Hsd17b7	-0.61674	0.585	-0.391249	0.775627	1.88806	0.0149814	0.236102	0.894193	Hsd17b7	199.489	93.0083	158.803	120.264	48.9189	114.694	382.481	370.567	378.729	132.022	130.035	74.92	139.816	0	59.2267	37.3901	138.513	63.8649	0	0	1	0	0	0	0	0	0	0	0	0
Hspa14	-0.238619	0.405625	-0.338288	0.241612	1.68732	1.53118e-18	-0.190191	0.609443	Hspa14	1002.08	1349.95	1147.68	1041.03	868.733	1051.86	3561.73	2535.68	3507.36	960.424	613.886	1187.62	1379.4	1488.75	1351.79	1235.04	1173.98	1286.01	0	0	1	0	0	0	0	0	0	0	0	0
Hspa4	0.282071	0.203576	0.345969	0.127591	2.54791	3.36314e-56	0.235238	0.394241	Hspa4	1424.26	1931.92	2073.65	2218.31	2045.32	2345.19	12317.3	14197.1	12278.5	2461.99	1962.62	2484.85	2399.04	2216.57	1934.88	2717.79	3033.77	1964.33	0	0	1	0	0	0	0	0	0	0	0	0
Hspa5	0.456049	0.0404459	0.62667	0.00366918	3.55975	4.65112e-91	-0.222245	0.480353	Hspa5	7507.28	6499.95	6672.05	10301.4	8021.86	10055.3	102803	130465	101700	11899.4	10138.2	9907.48	12080.4	15181.1	13325.6	9127.86	15631.7	10028.7	0	0	1	0	0	0	0	0	0	0	0	0
Hspa9	-0.326103	0.0701033	-0.0952598	0.712087	3.4973	2.15304e-139	-0.103449	0.724987	Hspa9	2822.54	2718.5	2834.68	2271.86	1966.04	2437.25	24879.8	25650.3	25158.1	2586.76	2396.57	2855.28	1798.85	2455	1864.39	1500.28	2253.37	1939.17	0	0	1	0	0	0	0	0	0	0	0	0
Hspbp1	0.478152	0.0545033	0.597452	0.0163322	1.8342	6.79777e-21	-0.0991704	0.822219	Hspbp1	702.386	693.576	738.014	989.359	1109.11	885.86	3677.94	3480.83	3559.51	1401.47	895.124	947.599	683.735	679.247	668.177	698.728	787.159	408.348	0	0	1	0	0	0	0	0	0	0	0	0
Hspd1	-0.0397815	0.931347	0.108877	0.775339	3.99763	7.2977e-87	-0.0805619	0.87467	Hspd1	1697.05	2173.74	1618.72	1834.02	1686.86	1818.5	28708.4	27953.9	29077.1	2424.27	1787.22	1710.67	1527.75	2132.67	1430.62	1210.5	2006.75	1595.65	0	0	1	0	0	0	0	0	0	0	0	0
Hspe1	0.0445258	0.928512	0.00415197	0.990213	2.28395	2.36221e-17	-0.317589	0.511134	Hspe1	959.402	1124.07	598.39	904.798	1007.9	854.168	5361.75	2927.06	5302.21	1085.19	748.457	856.031	661.569	701.324	480.487	447.513	584.457	441.248	0	0	1	0	0	0	0	0	0	0	0	0
Hsph1	0.371441	0.60819	0.739643	0.281933	2.12637	6.56504e-06	-0.15008	0.903923	Hsph1	374.854	1193.16	731.877	1162.24	668.84	1152.98	4335.63	4501.97	4292.27	2036.91	863.372	960.086	1062.26	2408.64	1012.69	945.269	2033.78	1058.61	0	0	1	0	0	0	0	0	0	0	0	0
Hyal2	-0.061996	0.933695	0.152814	0.762195	3.14772	1.66104e-30	-0.689864	0.0691266	Hyal2	107.631	148.813	151.899	117.445	165.312	107.148	1197.89	1296.98	1196.57	156.686	179.932	120.704	213.134	99.3481	199.369	91.1384	119.932	94.8296	0	0	1	0	0	0	0	0	0	0	0	0
Hyou1	-0.338784	0.673547	-0.637301	0.419504	2.43874	2.38474e-06	0.63063	0.469474	Hyou1	522.383	135.526	301.496	194.489	360.145	197.696	1217.68	1824.73	1169.12	162.489	231.341	212.273	450.14	211.943	86.3375	669.517	361.485	144.18	0	0	1	0	0	0	0	0	0	0	0	0
Iars	-0.158356	0.704762	0.0869773	0.865596	3.26413	3.04979e-39	-0.140957	0.809999	Iars	635.581	850.362	1020.33	762.924	716.072	763.62	7134.95	7481.08	7187.62	815.345	881.516	967.023	987.238	1660.22	905.083	1535.33	670.605	1013.13	0	0	1	0	0	0	0	0	0	0	0	0
Icam1	1.51233	2.3376e-08	1.65021	8.73443e-10	2.73666	1.32492e-28	0.883351	0.00409004	Icam1	228.252	377.348	464.136	1097.41	899.096	1110.72	6127.35	8600.07	6152.98	1075.04	1203.58	1143.22	1096.36	662.321	879.641	1673.21	1829.38	1389.54	0	0	1	0	0	0	0	0	0	0	0	0
Ifi205	-0.0561343	0.79363	0.445679	0.563126	3.84665	5.19124e-11	0.376871	0.421335	Ifi205	0.927855	0	11.5075	3.75825	2.53029	4.52739	169.211	212.347	175.643	1.45079	16.6324	9.71185	0	4.41547	1.25127	3.50532	5.06755	7.74119	0	0	1	0	0	0	0	0	0	0	0	0
Ifi35	0.0610101	0.800797	0.101562	0.673433	2.42579	1.57118e-78	0.185373	0.433707	Ifi35	1268.38	1137.36	1074.8	1273.11	1120.07	1239	6562.83	6278.82	6806.15	1437.73	1109.83	1189.01	896.869	1120.79	995.592	1101.84	1251.68	1076.99	0	0	1	0	0	0	0	0	0	0	0	0
Ifi44	0.779827	0.43783	1.12948	0.267219	3.5278	1.7599e-06	-1.15337	0.131207	Ifi44	55.6713	13.2869	49.8658	47.9177	117.237	60.3652	915.655	1010.73	990.734	33.3682	117.939	144.29	27.2812	52.2497	14.181	0	10.1351	15.4824	0	0	1	0	0	0	0	0	0	0	0	0
Ifit1	-0.684352	0.316547	-0.253307	0.783405	2.92324	2.53011e-09	0.907864	0.223428	Ifit1	753.418	847.704	979.672	672.726	285.079	636.853	2375.98	7546.66	2371.17	908.196	648.663	603.522	264.286	410.639	739.499	475.555	1060.81	1143.76	0	0	1	0	0	0	0	0	0	0	0	0
Ifit3	0.283176	0.693115	0.58859	0.3961	2.02372	9.28515e-06	0.73313	0.297917	Ifit3	109.487	233.849	248.562	230.193	265.68	230.897	734.95	1590.52	721.781	282.904	278.214	344.077	71.6131	180.298	109.694	163.582	135.135	322.227	0	0	1	0	0	0	0	0	0	0	0	0
Ifrd1	-0.200233	0.652229	0.194099	0.696396	2.22279	5.73752e-16	0.924206	0.00810048	Ifrd1	855.483	706.863	601.458	620.111	666.31	593.089	2905.96	3082.16	2895.36	623.841	970.726	885.166	313.734	432.716	371.626	320.153	1025.33	803.149	0	0	1	0	0	0	0	0	0	0	0	0
Ifrd2	-0.353044	0.394466	0.207903	0.738562	4.07152	4.82751e-41	-0.0999796	0.944863	Ifrd2	137.323	122.24	227.848	131.539	98.6813	144.877	1941.14	2979.11	1860.71	224.873	202.613	140.128	187.558	95.6685	71.7393	125.023	99.6618	104.506	0	0	1	0	0	0	0	0	0	0	0	0
Iigp1	-0.457304	0.38788	0.122784	0.874313	3.68419	1.25991e-23	0.858319	0.0986163	Iigp1	628.158	417.209	562.333	452.869	278.332	431.612	4381.61	6670.2	4251.1	636.898	582.133	534.152	838.896	307.611	537.628	1605.44	728.038	744.122	0	0	1	0	0	0	0	0	0	0	0	0
Ikbkap	0.205538	0.666934	-0.188228	0.699913	2.01123	9.45697e-13	0.0650001	0.935228	Ikbkap	530.733	353.432	570.772	635.144	420.872	626.289	2315.95	2342.07	2214.74	500.523	387.081	385.699	586.545	315.706	566.407	786.361	395.269	356.095	0	0	1	0	0	0	0	0	0	0	0	0
Il13ra1	0.893799	0.36906	-0.0350678	0.95447	3.44475	4.45685e-05	0.0457994	0.707077	Il13ra1	24.1242	2.65738	14.5762	57.3133	0	45.2739	501.247	418.449	493.995	4.35238	24.1926	11.0993	0	0	0	0	0	0.967649	0	0	1	0	0	0	0	0	0	0	0	0
Il18	1.02206	0.159042	1.32027	0.0719649	1.95722	0.000873469	-1.06132	0.0564867	Il18	40.8256	10.6295	36.0568	87.3793	33.7372	87.5296	378.011	150.933	367.752	78.3428	57.4573	127.642	15.3457	44.8906	23.7741	0	16.8918	7.74119	0	0	1	0	0	0	0	0	0	0	0	0
Il1rap	0.402345	0.679205	0.625946	0.532195	1.83907	0.00355415	0.139118	0.937738	Il1rap	114.126	164.758	184.12	203.885	197.363	220.333	640.447	977.422	683.359	165.39	261.582	303.842	581.43	12.5105	369.124	324.827	402.025	336.742	0	0	1	0	0	0	0	0	0	0	0	0
Il1rn	0	1	0.203143	0.319116	6.67588	8.93089e-28	0.21571	0.116006	Il1rn	0	0	0	0	0	0	1167.87	714.07	1155.4	0	4.5361	0	0	0	0	0	0	4.83825	0	0	1	0	0	0	0	0	0	0	0	0
Il3	0	1	0	1	8.10283	0.00856121	0	1	Il3	0	0	0	0	0	0	2194	3830.58	2192.79	0	0	0	0	0	0	0	0	0	0	0	1	0	0	0	0	0	0	0	0	0
Ilf2	-0.0581752	0.85998	-0.0263735	0.957592	1.70042	6.21792e-31	0.148366	0.623791	Ilf2	1043.84	1315.4	1017.26	1012.85	1160.56	1068.46	3442.96	3732.73	3427.77	1077.94	1165.78	1071.08	883.228	1100.19	959.305	1274.77	1179.05	810.89	0	0	1	0	0	0	0	0	0	0	0	0
Ilf3	-0.0130647	0.987193	-0.159122	0.752316	2.53468	1.59951e-22	-0.337951	0.470872	Ilf3	374.854	651.058	681.244	635.144	443.644	612.707	3185.64	3587	3172.54	649.955	424.882	450.907	702.491	534.272	465.889	486.071	363.174	491.566	0	0	1	0	0	0	0	0	0	0	0	0
Immt	-0.503807	0.0130929	-0.222544	0.396956	2.18849	5.13934e-39	0.364093	0.140576	Immt	1544.88	1235.68	1540.47	1060.77	895.723	1082.05	4515.7	4800.71	4640.81	1091	1276.16	1331.91	1079.31	738.12	1220.82	1166.1	1168.91	1584.04	0	0	1	0	0	0	0	0	0	0	0	0
Imp4	0.458585	0.00143872	0.467401	0.00168666	2.18507	8.04489e-73	0.0693378	0.810902	Imp4	1211.78	1272.89	1176.07	1544.64	1966.88	1530.26	7521.9	8022.36	7489.51	1694.53	1902.14	1476.2	1486.82	1385.72	1353.04	1438.35	1673.98	1322.78	0	0	1	0	0	0	0	0	0	0	0	0
Impdh2	-0.145508	0.524376	-0.367148	0.0749692	2.52991	1.36758e-63	0.115377	0.710497	Impdh2	744.14	603.225	673.572	548.704	689.926	585.543	3746.9	3029.07	3902.56	529.539	518.628	511.953	427.974	328.217	388.727	507.103	396.958	338.677	0	0	1	0	0	0	0	0	0	0	0	0
Ino80e	-0.799042	0.043745	-0.391344	0.460254	2.13645	7.09466e-12	0.0367293	0.970709	Ino80e	301.553	680.289	240.123	203.885	262.307	223.351	848.609	1395.87	889.191	324.977	322.063	277.482	358.066	218.566	363.285	328.332	339.526	297.068	0	0	1	0	0	0	0	0	0	0	0	0
Inpp5a	-1.63588	4.16532e-05	-0.766812	0.141965	2.83348	2.42228e-14	0.298612	0.674108	Inpp5a	87.2184	103.638	104.335	31.0055	5.90401	37.7283	254.136	179.038	282.675	40.6222	81.6499	38.8474	46.037	52.2497	29.6133	65.4327	65.8781	32.9001	0	0	1	0	0	0	0	0	0	0	0	0
Ipo4	0.226717	0.541929	0.41618	0.215594	3.68608	3.80358e-62	-0.526555	0.0973014	Ipo4	282.068	308.256	443.422	466.962	243.751	504.05	5212.34	5581.4	5197.92	451.196	391.617	546.639	445.024	582.842	522.613	405.449	346.282	315.454	0	0	1	0	0	0	0	0	0	0	0	0
Ipo5	-0.189332	0.599694	-0.0036786	0.998733	4.01703	1.0216e-70	-0.172068	0.725395	Ipo5	668.984	746.724	830.074	756.347	544.012	665.527	10607.3	11181.5	10494.6	802.288	542.82	894.878	999.173	946.383	617.709	903.205	874.996	493.501	0	0	1	0	0	0	0	0	0	0	0	0
Ipo7	-0.586047	0.0703274	-0.556046	0.118093	2.34013	7.65204e-20	0.42788	0.266185	Ipo7	429.597	380.005	413.503	261.198	217.605	325.972	1390.08	1451.04	1355.74	271.298	288.799	262.22	351.245	180.298	131.383	258.225	402.025	241.912	0	0	1	0	0	0	0	0	0	0	0	0
Irgm1	0.550951	0.0158004	0.330932	0.23062	2.29139	7.4885e-35	0.211703	0.539046	Irgm1	2064.48	2088.7	2365.17	2795.2	3889.06	2879.42	13086.1	20460.3	13387.3	2979.93	2395.06	2831.7	3002.64	2985.59	3488.53	3962.18	3687.48	3329.68	0	0	1	0	0	0	0	0	0	0	0	0
Isg20l2	-0.894355	9.42942e-09	-0.531255	0.00230389	2.63479	1.05523e-78	0.58372	0.000595189	Isg20l2	630.942	584.624	554.661	320.391	287.61	330.5	1990.3	2098.49	1896.39	438.139	427.906	349.627	352.95	230.34	307.395	427.649	478.039	444.151	0	0	1	0	0	0	0	0	0	0	0	0
Itpkc	0.501046	0.425476	0.657577	0.311485	2.11266	3.09042e-06	0.11991	0.926462	Itpkc	29.6914	119.582	134.254	131.539	135.792	146.386	595.112	629.755	664.149	175.546	190.516	98.5059	129.586	400.336	128.463	344.69	160.472	212.883	0	0	1	0	0	0	0	0	0	0	0	0
Ivns1abp	0.266386	0.350163	-0.151701	0.66137	3.31203	1.57901e-65	-0.155496	0.710352	Ivns1abp	1867.77	1482.82	1832.76	1927.98	2279.79	2032.8	20018.6	21716.7	20511.8	1326.02	1518.08	1818.89	2898.63	2287.95	2285.65	1895.21	1638.51	3171.95	0	0	1	0	0	0	0	0	0	0	0	0
Jade3	-2.43981	6.22077e-06	-0.949039	0.278305	3.95873	5.76864e-13	0.930932	0.212019	Jade3	59.3827	90.3509	43.7285	5.63737	2.53029	3.01826	211.993	222.756	175.643	37.7206	27.2166	20.8111	20.4609	1.47182	17.5177	1.16844	48.9863	52.2531	0	0	1	0	0	0	0	0	0	0	0	0
Jagn1	0.125915	0.71304	0.0417915	0.928259	1.75161	4.95788e-19	-0.139212	0.741727	Jagn1	676.407	560.707	565.402	623.869	641.007	704.764	2436	1811.2	2456.25	604.98	554.917	696.479	772.399	600.504	692.368	702.233	707.767	462.536	0	0	1	0	0	0	0	0	0	0	0	0
Kansl2	-0.270776	0.395292	-0.148274	0.704678	1.6939	1.87138e-14	0.180516	0.684182	Kansl2	575.27	648.401	887.612	663.331	474.851	606.671	1881.75	1752.91	2077.52	645.602	836.155	420.385	559.264	627.733	489.246	675.359	535.471	692.837	0	0	1	0	0	0	0	0	0	0	0	0
Kars	0.49256	0.0106302	0.368315	0.0921064	2.21171	3.82582e-45	0.186124	0.520182	Kars	759.913	1009.8	1248.18	1346.39	1553.6	1358.22	6213.55	7588.29	6032.23	1331.83	1114.37	1458.17	1224.24	1198.06	1333.02	1405.63	1488.17	1382.77	0	0	1	0	0	0	0	0	0	0	0	0
Katnbl1	-0.661705	0.000767376	-0.18453	0.498064	2.07066	1.22259e-34	0.0409474	0.922973	Katnbl1	400.833	385.32	472.575	240.528	280.019	264.098	1128.92	1102.33	1160.89	332.231	391.617	380.15	305.208	324.537	359.531	321.321	248.31	448.989	0	0	1	0	0	0	0	0	0	0	0	0
Kbtbd8	-0.622165	0.600322	-0.82713	0.50585	1.637	0.0458862	0.51733	0.743532	Kbtbd8	131.755	82.3788	103.567	80.8023	39.6412	75.4566	203.692	298.743	170.154	15.9587	69.5536	80.4696	92.074	0	92.1767	103.991	23.6486	149.018	0	0	1	0	0	0	0	0	0	0	0	0
Kdm6b	-0.828555	0.269368	-0.592879	0.509936	3.51987	1.99875e-10	0.61443	0.477789	Kdm6b	135.467	233.849	158.036	75.165	154.348	54.3287	784.117	2025.63	760.203	136.374	158.764	44.397	83.5486	50.042	17.9348	81.7909	128.378	37.7383	0	0	1	0	0	0	0	0	0	0	0	0
Kif15	0.335446	0.573041	0.433954	0.449503	7.42729	1.82922e-62	-0.980237	0.0925759	Kif15	5.56713	5.31476	12.2747	23.489	0	13.5822	3506.18	4500.93	3507.36	24.6635	6.04814	11.0993	122.765	103.764	136.388	61.9274	67.5673	39.6736	0	0	1	0	0	0	0	0	0	0	0	0
Klf11	-0.0298048	0.984721	0.590124	0.479331	2.02913	0.000147748	1.1807	0.106725	Klf11	71.4449	69.0919	75.1823	64.8298	109.646	36.2191	269.46	389.303	293.652	73.9904	95.2582	170.651	3.41015	97.8763	47.9653	143.718	136.824	95.7973	0	0	1	0	0	0	0	0	0	0	0	0
Klf16	-0.127388	0.84721	0.133362	0.858516	2.70551	5.37257e-13	0.102425	0.943759	Klf16	124.333	135.526	132.72	155.967	59.0401	141.858	846.693	801.507	845.28	179.898	164.812	88.7941	46.037	149.39	65.9001	87.6331	135.135	59.9943	0	0	1	0	0	0	0	0	0	0	0	0
Klf9	0.912132	0.171902	1.04125	0.148208	2.14583	0.00129255	-0.648911	0.496613	Klf9	13.9178	26.5738	3.06867	26.3077	48.9189	33.2009	173.042	239.411	170.154	42.073	19.6564	59.6585	1.70507	78.7426	42.126	9.34753	40.5404	17.4177	0	0	1	0	0	0	0	0	0	0	0	0
Klhdc4	0.603709	0.000381417	0.254549	0.243072	2.32048	8.92662e-59	-0.166241	0.509954	Klhdc4	333.1	361.404	318.374	503.605	559.194	491.977	2588.61	2572.11	2725.2	416.377	403.713	394.024	540.508	500.42	534.708	511.777	552.363	336.742	0	0	1	0	0	0	0	0	0	0	0	0
Klhl12	-0.375086	0.246459	-0.137061	0.751856	1.88791	9.07891e-15	0.188213	0.729114	Klhl12	292.274	279.025	421.942	285.627	166.999	306.354	840.946	1244.94	804.114	348.19	254.022	298.293	245.531	284.798	365.37	306.132	354.728	363.836	0	0	1	0	0	0	0	0	0	0	0	0
Kmt5a	1.30342	0.0314534	-0.0309856	0.990899	2.64997	2.1107e-07	-0.393817	0.700879	Kmt5a	115.054	223.22	104.335	500.787	196.519	439.157	2533.69	2142.21	2615.43	237.93	105.842	88.7941	243.826	1109.75	333.254	219.667	728.038	329.001	0	0	1	0	0	0	0	0	0	0	0	0
Kpna3	-0.411733	0.199357	-0.122321	0.785975	3.06013	6.30364e-39	-0.122551	0.83738	Kpna3	1039.2	815.816	701.957	564.677	759.93	590.07	5115.92	5669.88	5403.75	784.878	684.952	876.842	1699.96	774.179	839.6	1014.21	1069.25	957.973	0	0	1	0	0	0	0	0	0	0	0	0
Kpna6	0.104685	0.827247	0.359189	0.480897	2.31473	6.08515e-12	0.503921	0.325463	Kpna6	111.343	193.989	110.472	164.423	147.6	137.331	712.602	884.78	757.459	185.701	179.932	176.201	238.71	66.2321	133.051	315.479	173.986	144.18	0	0	1	0	0	0	0	0	0	0	0	0
Kpnb1	-0.892317	1.00864e-06	-0.314717	0.193765	2.37029	2.4376e-48	-0.170094	0.636919	Kpnb1	959.402	1278.2	1025.7	678.364	469.79	596.107	3008.76	3234.13	2900.85	880.631	961.654	775.561	589.956	546.047	441.697	484.903	368.242	545.754	0	0	1	0	0	0	0	0	0	0	0	0
Kras	0.176818	0.289381	0.111385	0.593762	1.71838	1.72188e-48	-0.177628	0.377416	Kras	1778.7	1737.93	1727.66	1809.6	2243.52	1878.87	6217.38	7042.85	6328.62	2167.48	1814.44	1685.7	2201.25	1964.88	2195.97	1929.1	1760.13	1932.4	0	0	1	0	0	0	0	0	0	0	0	0
Kti12	-0.0366214	0.929521	0.241594	0.307985	2.32487	2.49191e-49	-0.310739	0.194608	Kti12	814.657	916.796	722.671	831.512	772.582	787.766	3848.43	4435.35	3820.23	869.024	1041.79	996.159	719.541	959.629	660.252	630.958	736.483	512.854	0	0	1	0	0	0	0	0	0	0	0	0
L2hgdh	-1.70682	0.0386932	-0.451316	0.736726	3.9725	1.09214e-07	0.647248	0.653163	L2hgdh	128.044	37.2033	51.4002	24.4286	0	21.1278	433.563	308.112	414.407	37.7206	87.698	24.9733	0	66.968	29.1962	52.5798	54.0538	60.9619	0	0	1	0	0	0	0	0	0	0	0	0
Lad1	-2.645	0.00735357	-2.96786	0.00118012	3.69512	5.06357e-05	-0.578017	0.71082	Lad1	90.9298	69.0919	98.9645	5.63737	0	10.5639	120.044	302.907	145.454	0	0	6.93704	32.3964	0	29.6133	0	21.9594	9.67649	0	0	1	0	0	0	0	0	0	0	0	0
Lamp2	0.128458	0.712929	0.100136	0.806374	2.74545	3.28897e-44	-0.270106	0.431961	Lamp2	916.721	682.947	773.304	898.221	802.102	896.424	5522.66	6491.17	5571.16	871.926	848.251	825.508	1498.76	1058.24	1862.3	1492.1	976.347	1191.18	0	0	1	0	0	0	0	0	0	0	0	0
Lap3	0.627586	0.00583926	0.916765	2.65929e-05	3.78435	5.59196e-92	-0.241085	0.510986	Lap3	240.315	313.571	299.195	459.446	382.917	491.977	6486.84	5599.1	6682.65	620.939	512.58	503.629	474.011	348.086	301.138	387.922	295.607	262.233	0	0	1	0	0	0	0	0	0	0	0	0
Larp4	-0.706211	0.0392106	-0.318025	0.484029	3.36861	3.86309e-35	0.311743	0.509132	Larp4	675.479	980.573	873.035	453.808	562.568	522.159	4705.98	6500.53	4964.65	678.971	683.44	660.406	692.26	261.985	432.939	808.561	396.958	523.498	0	0	1	0	0	0	0	0	0	0	0	0
Larp7	-0.052221	0.897753	0.0159584	0.960081	1.90666	2.38135e-25	0.0210104	0.994045	Larp7	387.844	507.56	495.59	466.023	421.715	452.739	1710.63	1693.57	1704.28	557.104	411.273	438.421	373.411	397.392	538.045	323.658	515.201	489.631	0	0	1	0	0	0	0	0	0	0	0	0
Las1l	-0.0880909	0.845497	0.450631	0.197233	1.94658	1.01462e-15	-0.269153	0.534139	Las1l	823.935	892.88	966.63	808.023	926.929	787.766	3091.13	3573.47	3145.1	1012.65	1469.7	1195.95	586.545	1330.53	871.299	519.956	952.699	836.049	0	0	1	0	0	0	0	0	0	0	0	0
Ldha	0.0622734	0.857188	0.0393862	0.92192	2.32152	1.35114e-36	-0.215679	0.517375	Ldha	13043.8	14227.6	10575.4	13042.1	13306.8	13168.7	73094	50005.7	74552	13620	11538.3	13736.7	15722.5	20016.1	14270.3	16812.7	15532	10715.7	0	0	1	0	0	0	0	0	0	0	0	0
Lgals3bp	0.806731	0.000188064	0.813384	0.0002213	2.4347	7.13638e-39	-0.0272498	0.963099	Lgals3bp	1738.8	1445.62	1886.46	2771.71	3451.32	2669.65	13847.8	20566.5	13796.2	2959.62	2795.75	3178.55	3234.53	3449.95	4231.37	4008.92	3425.66	3276.46	0	0	1	0	0	0	0	0	0	0	0	0
Lig3	-0.565427	0.0546217	-0.212948	0.604491	2.94639	4.26299e-37	0.467306	0.175272	Lig3	503.825	441.125	385.885	293.143	282.549	313.899	2411.73	2154.7	2491.93	406.222	232.853	505.016	586.545	435.66	435.858	834.267	717.902	475.116	0	0	1	0	0	0	0	0	0	0	0	0
Lins1	-0.717919	0.261569	-0.00143431	1	2.5714	1.08223e-07	-0.890898	0.208918	Lins1	165.158	116.925	105.102	57.3133	81.8127	84.5113	510.825	489.232	477.528	239.381	54.4332	92.9563	124.47	203.112	87.5887	18.6951	87.8375	103.538	0	0	1	0	0	0	0	0	0	0	0	0
Lipt2	-1.00933	0.169052	-0.452869	0.655857	2.97154	1.78957e-06	-0.358177	0.739655	Lipt2	64.022	34.5459	47.5643	18.7912	23.616	15.0913	206.246	211.306	238.764	27.565	21.1685	49.9467	30.6913	0	12.0956	15.1897	6.75673	4.83825	0	0	1	0	0	0	0	0	0	0	0	0
Litaf	0.889648	0.00218794	0.634327	0.0579646	3.11313	8.64099e-41	-0.896469	0.00188848	Litaf	162.375	114.267	203.299	324.149	263.15	327.481	2515.18	3321.57	2308.05	290.158	214.709	256.67	697.375	454.058	614.789	371.564	310.81	252.556	0	0	1	0	0	0	0	0	0	0	0	0
LOC102635879	0.18799	0.826604	-0.715102	0.315026	2.91231	3.03254e-06	-0.542804	0.632545	LOC102635879	25.0521	23.9164	14.5762	27.2473	31.2069	18.1096	206.246	360.158	205.831	0	7.56017	19.4237	59.6776	35.3238	20.4374	43.2323	3.37836	23.2236	0	0	1	0	0	0	0	0	0	0	0	0
LOC102638183	-0.219436	0.710757	-0.459299	0.380294	1.62358	1.22443e-06	-0.0571055	0.947842	LOC102638183	175.365	188.674	129.651	91.1375	226.039	102.621	396.528	542.318	417.151	69.638	130.035	151.227	124.47	145.711	112.197	116.844	146.959	102.571	0	0	1	0	0	0	0	0	0	0	0	0
LOC108169147	0.113198	0.602387	0.0709404	0.724527	5.01133	4.25997e-17	0.14713	0.782428	LOC108169147	0	0	0	0.939562	0	1.50913	214.547	571.464	230.531	0	1.51203	0	1.70507	0	3.7538	4.67376	1.68918	2.90295	0	0	1	0	0	0	0	0	0	0	0	0
Lrrc42	-1.20612	9.86624e-05	-1.61863	1.0569e-07	1.78875	8.1526e-11	-1.12659	0.000504154	Lrrc42	396.194	465.042	369.774	187.912	140.009	188.641	640.447	531.909	686.104	129.12	105.842	145.678	312.029	255.361	318.656	59.5905	199.324	130.633	0	0	1	0	0	0	0	0	0	0	0	0
Lrrc59	0.205057	0.295711	0.143816	0.546721	2.3729	2.54269e-70	0.0649457	0.83957	Lrrc59	950.124	879.593	900.653	1152.84	933.677	1065.45	5477.33	5411.73	5562.93	927.056	1065.98	1026.68	1125.35	1187.03	1246.26	1529.49	971.28	1223.11	0	0	1	0	0	0	0	0	0	0	0	0
Lsg1	-0.0335616	0.904084	-0.0896018	0.745302	2.21642	4.61566e-48	0.365831	0.103819	Lsg1	1022.5	717.493	685.08	776.078	856.081	736.456	3471.7	4157.43	3488.15	760.215	814.987	702.028	620.647	827.901	686.112	877.499	1030.4	851.531	0	0	1	0	0	0	0	0	0	0	0	0
Lsm12	0.204342	0.623611	-0.302111	0.47892	1.62409	6.29137e-10	-0.402516	0.346957	Lsm12	684.757	475.671	382.049	469.781	792.824	519.141	1727.87	2100.57	1726.24	348.19	465.707	431.484	801.385	822.013	477.567	616.937	587.835	377.383	0	0	1	0	0	0	0	0	0	0	0	0
Lsm2	-0.0868695	0.846331	-0.0746129	0.881406	1.63497	2.05111e-12	-0.309611	0.437948	Lsm2	437.948	496.93	499.425	397.435	542.325	408.975	1356.24	1347.99	1547.85	545.498	293.335	521.665	504.702	486.438	355.36	337.679	466.214	276.748	0	0	1	0	0	0	0	0	0	0	0	0
Ltv1	-0.015805	0.96852	0.0145968	0.981356	2.85119	7.08857e-43	-0.256472	0.480996	Ltv1	855.483	714.835	798.62	774.199	750.653	817.949	5385.38	6440.16	5266.53	751.51	746.945	894.878	572.905	1010.41	585.593	425.313	765.2	620.263	0	0	1	0	0	0	0	0	0	0	0	0
Luc7l	-0.371834	0.235802	-0.242817	0.527237	2.01004	4.59056e-19	0.352446	0.341101	Luc7l	764.553	1163.93	1076.33	759.166	854.394	701.746	3285.25	3046.77	3084.72	1108.41	842.203	584.099	591.661	656.433	513.02	502.43	883.442	870.884	0	0	1	0	0	0	0	0	0	0	0	0
Lyar	-0.17523	0.731447	-0.191227	0.736429	3.46508	1.79431e-31	0.482118	0.343403	Lyar	471.35	550.078	418.106	462.264	303.635	505.559	4357.98	5497.09	4487.12	353.993	470.243	432.871	104.01	209.735	284.872	157.74	336.147	354.16	0	0	1	0	0	0	0	0	0	0	0	0
Lzic	0.0166531	0.965426	0.119759	0.773944	1.97371	2.77729e-17	-0.0863308	0.878926	Lzic	321.966	422.524	339.088	403.072	293.514	399.92	1402.22	1548.89	1443.56	478.761	326.599	374.6	363.181	666	349.521	469.713	459.458	367.707	0	0	1	0	0	0	0	0	0	0	0	0
M6pr	0.337878	0.108839	0.2766	0.247524	3.4125	1.5532e-102	0.14555	0.644593	M6pr	2853.16	2575	2766.4	3338.26	3582.89	3443.84	35311.4	39446.6	35897	3165.63	2853.21	3913.88	4214.94	2463.83	3254.55	4034.63	3640.19	3316.13	0	0	1	0	0	0	0	0	0	0	0	0
Mad2l2	0.284651	0.298576	-0.0385039	0.888961	1.93142	1.17629e-26	-0.458091	0.0706409	Mad2l2	374.854	249.794	299.962	346.698	428.462	357.664	1516.51	1275.12	1613.72	295.962	269.142	334.365	424.563	533.536	385.39	376.238	315.877	277.715	0	0	1	0	0	0	0	0	0	0	0	0
Mafg	1.11378	0.00624116	0.808717	0.0801902	2.52423	1.76623e-13	-0.245469	0.733685	Mafg	99.2805	93.0083	106.636	302.539	112.176	267.116	1147.44	1836.18	1081.3	162.489	261.582	122.092	274.517	503.364	336.174	421.807	229.729	283.521	0	0	1	0	0	0	0	0	0	0	0	0
Mafk	-0.159611	0.502168	0.109755	0.728581	2.58915	9.25168e-60	0.272578	0.288824	Mafk	616.096	693.576	928.271	710.309	585.34	704.764	3663.9	4816.33	3707.71	855.967	728.801	832.445	591.661	555.613	557.648	716.254	646.957	702.513	0	0	1	0	0	0	0	0	0	0	0	0
Mak16	-1.0805	0.000175483	-0.617436	0.0693157	2.78487	6.95028e-29	0.13954	0.79893	Mak16	971.464	1395.12	745.686	456.627	567.628	431.612	2921.92	4357.28	2931.04	490.368	694.024	833.832	612.122	437.132	489.246	434.66	542.228	720.899	0	0	1	0	0	0	0	0	0	0	0	0
Mapk6	-0.0725023	0.841363	-0.433069	0.187993	4.60819	4.49612e-90	-0.0542026	0.943759	Mapk6	513.104	366.719	564.634	531.792	306.165	534.232	9890.22	14426.1	9852.45	430.885	302.407	328.816	1060.56	750.63	639.815	835.435	763.51	760.572	0	0	1	0	0	0	0	0	0	0	0	0
Mapkapk3	0.300982	0.204713	0.048538	0.90224	1.90842	5.04103e-29	0.378382	0.136415	Mapkapk3	1059.61	932.741	1061.76	1171.63	1331.78	1266.16	4746.21	4816.33	4671	1054.73	928.389	1176.52	1067.38	1855.97	1338.02	2058.79	1984.79	1504.69	0	0	1	0	0	0	0	0	0	0	0	0
Mars2	-0.201212	0.66124	0.319167	0.464222	1.86415	2.22199e-11	-0.17109	0.785313	Mars2	146.601	201.961	164.941	183.215	78.439	181.096	556.8	557.932	576.327	242.282	210.173	195.624	132.996	219.302	102.604	133.202	130.067	137.406	0	0	1	0	0	0	0	0	0	0	0	0
Mat2a	-0.156305	0.379715	-0.0284152	0.915948	3.35025	1.65417e-173	-0.0770051	0.785313	Mat2a	4444.43	4336.85	4080.56	3692.48	4107.5	3738.12	39208.4	40451.1	38284.6	4767.3	3603.18	4239.92	4056.37	3633.93	3060.18	3528.69	3432.42	3229.05	0	0	1	0	0	0	0	0	0	0	0	0
Mb21d1	-0.574076	0.270466	1.07112	0.0368183	2.10522	1.1712e-07	1.8281	3.20905e-05	Mb21d1	51.032	71.7493	69.045	45.099	21.0857	52.8196	185.174	261.27	164.665	152.333	176.908	106.83	3.41015	24.2851	16.2665	70.1065	119.932	42.5766	0	0	1	0	0	0	0	0	0	0	0	0
Mbd3	-0.0530249	0.886814	0.0634932	0.815012	1.70484	8.21485e-27	-0.360055	0.118736	Mbd3	620.735	980.573	833.91	824.935	667.153	854.168	2355.54	2945.8	2415.09	874.828	902.685	768.624	920.74	963.309	891.32	774.676	775.335	605.748	0	0	1	0	0	0	0	0	0	0	0	0
Mdn1	-0.643324	0.219342	-1.23045	0.00929601	2.29531	3.91351e-09	-1.22649	0.013725	Mdn1	455.577	356.089	336.019	153.149	376.17	194.678	1003.13	1641.53	1026.41	195.857	167.836	108.218	359.771	180.298	164.333	160.076	33.7836	89.9914	0	0	1	0	0	0	0	0	0	0	0	0
Mecr	0.230998	0.368755	0.287223	0.304636	1.61302	3.06991e-17	-0.379555	0.207882	Mecr	158.663	159.443	115.842	157.846	198.206	158.459	526.15	549.605	559.861	213.266	130.035	192.85	204.609	150.126	167.67	118.013	153.716	122.891	0	0	1	0	0	0	0	0	0	0	0	0
Memo1	-0.640662	0.0142768	-0.750702	0.0045264	2.74518	1.44767e-37	-0.573239	0.0527026	Memo1	938.99	664.345	560.799	436.896	468.104	472.358	3057.29	3140.45	3208.22	365.6	349.28	559.125	615.532	934.608	617.709	434.66	435.809	576.719	0	0	1	0	0	0	0	0	0	0	0	0
Metap1	-0.463584	0.139333	-0.709501	0.0192107	2.58588	1.29528e-27	-0.118751	0.849399	Metap1	756.202	539.448	469.506	399.314	431.836	440.666	2577.11	2626.24	2582.49	385.911	344.744	337.14	653.043	440.075	508.015	740.792	326.012	405.445	0	0	1	0	0	0	0	0	0	0	0	0
Mettl16	-0.179211	0.614952	0.0501622	0.902277	2.98284	6.3576e-44	0.150554	0.742545	Mettl16	642.076	837.075	633.679	639.842	525.457	697.219	4857.95	5264.96	4808.22	945.916	517.116	725.614	673.504	443.019	486.326	542.157	771.956	468.342	0	0	1	0	0	0	0	0	0	0	0	0
Mettl2	-1.09683	0.00115976	-0.428607	0.336282	2.92686	2.5051e-23	-0.25186	0.652462	Mettl2	389.699	294.969	408.133	195.429	92.7773	206.751	1233.64	1619.67	1108.74	293.06	293.335	217.823	206.314	411.375	298.636	188.119	332.769	243.848	0	0	1	0	0	0	0	0	0	0	0	0
Mfsd7b	0.238776	0.350039	0.386862	0.122503	1.65693	2.50806e-21	-0.386655	0.128219	Mfsd7b	314.543	353.432	423.476	381.462	533.048	378.792	1343.47	1443.75	1355.74	487.466	486.875	462.007	390.462	410.639	488.411	257.057	336.147	386.092	0	0	1	0	0	0	0	0	0	0	0	0
Mif	0.128622	0.752622	-0.154141	0.725197	2.72747	5.63094e-31	-0.479567	0.178167	Mif	2694.49	2256.12	1910.24	2403.4	2813.68	2286.33	16564.2	16673.4	16625.7	2122.51	1834.1	2205.98	2520.1	2900.96	1562	1925.59	2079.38	994.744	0	0	1	0	0	0	0	0	0	0	0	0
Mios	-0.558822	0.157222	0.158033	0.796553	2.24852	1.36888e-13	-0.191644	0.777382	Mios	458.361	372.033	705.026	366.429	264.837	401.429	1642.94	1694.61	1682.33	439.59	630.518	646.532	629.172	362.069	666.926	253.552	560.809	633.81	0	0	1	0	0	0	0	0	0	0	0	0
Mllt1	0.0720207	0.884531	0.166706	0.707035	2.16284	2.18816e-19	0.296213	0.474894	Mllt1	368.359	300.284	252.398	351.396	239.534	378.792	1419.46	1685.25	1342.02	468.606	287.287	281.644	434.794	412.847	352.023	644.979	346.282	488.663	0	0	1	0	0	0	0	0	0	0	0	0
Mnda	1.84607	8.38135e-06	2.04778	1.73719e-06	6.33947	8.10845e-36	1.64738	0.000719285	Mnda	0	0	3.83583	37.5825	11.808	42.2557	2669.7	3926.34	3224.69	44.9746	30.2407	34.6852	18.7558	0.735912	13.3469	65.4327	74.324	27.0942	0	0	1	0	0	0	0	0	0	0	0	0
Mnt	-1.18583	0.000104555	-0.412689	0.324315	1.87105	5.24495e-12	0.0906475	0.908697	Mnt	195.777	170.072	126.582	54.4946	74.2218	70.9292	212.631	347.667	249.742	105.908	116.427	140.128	73.3182	40.4751	88.84	49.0745	84.4591	84.1855	0	0	1	0	0	0	0	0	0	0	0	0
Mogs	1.12343	0.000888269	0.64028	0.108088	1.98294	1.83758e-11	-0.197355	0.754751	Mogs	447.226	794.557	532.414	1451.62	1028.98	1420.09	5065.47	5406.53	5036	1548	715.192	518.89	949.726	1517.45	1197.05	1129.88	1082.77	979.261	0	0	1	0	0	0	0	0	0	0	0	0
Morc2a	0.0153436	0.96369	-0.103726	0.833463	1.88702	1.91345e-18	0.655096	0.0201075	Morc2a	265.367	385.32	323.744	345.759	260.62	378.792	1226.62	1312.6	1185.59	297.412	349.28	258.058	180.738	213.414	193.529	317.816	194.256	430.604	0	0	1	0	0	0	0	0	0	0	0	0
Morf4l2	-0.308888	0.103848	-0.364143	0.0639603	2.23931	3.14183e-56	-0.19962	0.468497	Morf4l2	985.382	1081.55	996.549	761.045	882.228	823.986	4015.09	3621.35	4124.86	851.615	687.976	833.832	850.832	566.652	610.201	501.261	613.173	647.357	0	0	1	0	0	0	0	0	0	0	0	0
Mphosph10	-1.26171	0.000792543	-0.593275	0.207604	3.35235	5.35505e-25	0.045615	0.964837	Mphosph10	997.444	975.259	911.394	390.858	393.038	401.429	3635.8	5096.34	3650.07	625.291	772.65	503.629	417.743	430.508	360.782	137.876	543.917	567.043	0	0	1	0	0	0	0	0	0	0	0	0
Mpp6	-0.156846	0.732576	-0.236143	0.618488	3.40297	1.19478e-36	-0.751078	0.0373926	Mpp6	698.675	502.245	353.664	482.935	436.053	472.358	5021.41	5180.65	4802.73	497.622	359.864	457.845	767.283	961.101	1033.55	285.1	805.74	538.013	0	0	1	0	0	0	0	0	0	0	0	0
Mpzl2	0	1	0	1	5.38519	2.73017e-07	-0.77792	0.251865	Mpzl2	0	0	0	0	0	0	361.409	480.904	381.474	0	0	0	0	20.6055	0.834178	0	0	0	0	0	1	0	0	0	0	0	0	0	0	0
Mrgbp	-0.38143	0.281654	-0.0821639	0.865216	1.77477	1.64225e-11	0.691626	0.051185	Mrgbp	326.605	300.284	473.342	315.693	191.459	330.5	888.198	1153.34	897.424	367.05	393.129	277.482	226.775	191.337	188.941	198.635	378.377	421.895	0	0	1	0	0	0	0	0	0	0	0	0
Mrpl12	0.0154966	0.969904	0.291342	0.287108	2.47816	3.30198e-43	-0.0909887	0.841503	Mrpl12	986.31	871.621	734.178	843.727	892.349	884.351	5132.52	4536.32	5068.94	1221.57	955.606	1001.71	929.265	969.932	570.578	730.276	871.618	715.093	0	0	1	0	0	0	0	0	0	0	0	0
Mrpl15	-0.0694948	0.865798	-0.109533	0.782261	2.09588	4.25392e-26	-0.0806345	0.865146	Mrpl15	1199.72	1182.53	773.304	878.49	1218.76	908.497	4681.72	3567.23	4698.44	1134.52	872.444	915.689	925.855	1105.34	1099.86	1090.16	1045.6	823.47	0	0	1	0	0	0	0	0	0	0	0	0
Mrpl16	0.410655	0.137881	0.187774	0.596986	1.76762	9.59916e-17	-0.220522	0.574895	Mrpl16	340.523	443.783	360.568	516.759	480.755	534.232	1824.92	1571.79	1890.9	454.098	430.93	423.159	448.434	766.82	379.551	384.417	545.606	434.475	0	0	1	0	0	0	0	0	0	0	0	0
Mrpl17	0.0202749	0.96687	-0.0217353	0.957592	2.04841	4.36156e-26	-0.387073	0.183403	Mrpl17	963.114	746.724	742.617	793.93	942.111	751.547	3753.29	2659.55	3971.17	738.453	751.481	925.401	854.242	1067.81	1036.88	823.751	798.983	632.843	0	0	1	0	0	0	0	0	0	0	0	0
Mrpl20	-0.0720621	0.862998	-0.124807	0.763085	1.78047	2.06521e-17	0.384545	0.247311	Mrpl20	820.224	789.242	562.333	683.062	664.623	716.837	2805.07	1536.4	2824	647.053	613.886	728.389	513.227	644.659	620.629	781.687	863.172	686.063	0	0	1	0	0	0	0	0	0	0	0	0
Mrpl3	0.215302	0.393233	0.168386	0.567601	1.65279	1.74115e-23	-0.39656	0.0960512	Mrpl3	1037.34	720.15	632.145	986.54	763.304	1029.23	2948.1	2756.35	3098.45	808.091	990.383	890.716	849.127	813.918	751.595	564.357	690.876	571.881	0	0	1	0	0	0	0	0	0	0	0	0
Mrpl30	-0.706909	0.00327245	-0.79657	0.000977597	1.73266	1.38769e-17	0.0111371	0.995892	Mrpl30	1335.18	1201.14	1013.43	584.408	975.005	603.652	2373.42	2302.51	2582.49	631.095	706.12	693.704	612.122	693.965	487.994	545.662	771.956	490.598	0	0	1	0	0	0	0	0	0	0	0	0
Mrpl50	-0.0952549	0.835931	-0.0912334	0.852292	1.83413	6.30489e-16	0.227706	0.58565	Mrpl50	481.557	512.874	403.53	372.067	563.411	371.246	1653.16	1458.33	1624.69	438.139	365.912	506.404	427.974	253.89	422.511	414.797	364.863	518.66	0	0	1	0	0	0	0	0	0	0	0	0
Mrps18b	-0.976874	0.0190248	-0.566639	0.276873	1.66202	9.22161e-07	-0.0748855	0.934755	Mrps18b	196.705	430.496	158.803	85.5001	188.928	110.167	393.336	471.536	417.151	134.924	172.372	213.661	105.715	100.084	135.137	111.002	104.729	106.441	0	0	1	0	0	0	0	0	0	0	0	0
Mrps2	0.232947	0.379715	0.284281	0.308819	2.15787	3.07538e-35	-0.0842701	0.840653	Mrps2	298.769	353.432	472.575	421.863	499.31	405.956	1883.67	2268.16	1874.44	491.818	446.05	438.421	588.251	592.409	483.406	538.651	599.66	429.636	0	0	1	0	0	0	0	0	0	0	0	0
Mrps22	-0.325224	0.492752	-0.423009	0.395081	1.8193	3.08496e-09	-0.446234	0.375018	Mrps22	240.315	364.061	234.753	256.5	155.191	252.025	870.957	674.515	872.724	187.152	130.035	301.067	206.314	393.713	256.093	232.52	167.229	220.624	0	0	1	0	0	0	0	0	0	0	0	0
Mrps28	-0.360123	0.339442	-0.394513	0.326285	1.8556	2.41284e-12	-0.754273	0.0338981	Mrps28	766.408	504.902	364.404	378.643	517.866	371.246	1796.19	1039.88	1830.53	412.025	349.28	475.881	511.522	401.072	393.732	294.447	222.972	244.815	0	0	1	0	0	0	0	0	0	0	0	0
Mrps7	-0.0369332	0.937035	-0.045042	0.907824	1.86103	2.81837e-36	0.00924643	0.991707	Mrps7	731.15	765.326	606.829	698.095	779.329	571.961	2510.71	2490.92	2522.12	776.174	610.862	650.694	704.196	803.616	620.212	673.022	783.781	685.096	0	0	1	0	0	0	0	0	0	0	0	0
Mrrf	-0.784702	0.00793353	-0.646177	0.0507221	2.11504	3.06243e-18	-0.657855	0.0480217	Mrrf	248.665	358.746	273.878	175.698	139.166	184.114	833.923	744.256	683.359	200.209	198.077	154.002	296.683	352.502	168.087	186.951	187.499	132.568	0	0	1	0	0	0	0	0	0	0	0	0
Mrto4	-0.259111	0.231891	-0.304591	0.180317	3.75775	2.24363e-147	-0.1801	0.503766	Mrto4	410.112	480.986	433.449	310.055	425.089	366.719	5333.02	4521.75	5425.71	390.263	329.623	346.852	271.107	306.875	258.178	268.741	256.756	209.012	0	0	1	0	0	0	0	0	0	0	0	0
Mtdh	-0.00176642	0.93853	-0.0803529	0.736276	1.67102	1.30875e-67	0.317369	0.0128924	Mtdh	1052.19	1450.93	1168.39	1181.97	1291.29	1193.72	3796.71	4084.56	3861.39	1236.07	1091.69	1143.22	982.123	930.192	989.336	1183.63	1195.94	1243.43	0	0	1	0	0	0	0	0	0	0	0	0
Mthfd1	-0.42653	0.224696	-0.0124217	0.983394	3.20013	1.42057e-35	-0.403068	0.334217	Mthfd1	696.819	712.178	848.486	622.93	431.836	617.235	5322.16	5196.26	5093.64	702.183	553.405	982.285	637.698	1228.24	700.71	674.19	826.01	433.507	0	0	1	0	0	0	0	0	0	0	0	0
Mthfd1l	-0.62268	0.0491708	-0.149413	0.759215	2.38519	2.50175e-21	-0.198488	0.700716	Mthfd1l	422.174	539.448	540.085	373.006	231.1	360.682	1785.33	1619.67	1761.91	606.431	331.136	413.447	320.554	284.798	449.622	419.47	241.553	254.492	0	0	1	0	0	0	0	0	0	0	0	0
Mtrr	-0.197975	0.62138	-0.38755	0.310781	3.29801	9.96382e-43	0.114404	0.828472	Mtrr	310.832	342.802	247.028	259.319	227.726	294.281	2728.45	2413.89	2807.54	174.095	213.197	294.13	351.245	266.4	191.027	193.961	373.309	310.615	0	0	1	0	0	0	0	0	0	0	0	0
Mybbp1a	-0.302194	0.410704	0.00962508	0.991423	3.72275	2.91011e-50	-0.395267	0.339168	Mybbp1a	1518.9	1344.63	1752.21	1445.99	832.465	1459.33	16133.8	17383.3	16197.5	1455.14	1623.92	1567.77	1423.74	2106.18	822.083	1171.95	1221.28	908.623	0	0	1	0	0	0	0	0	0	0	0	0
Myef2	-0.0632891	0.887906	-0.212014	0.653968	1.73803	1.13194e-09	-0.112818	0.907998	Myef2	94.6412	79.7214	96.663	82.6815	89.4036	86.0205	245.835	408.04	277.186	47.8761	120.963	61.0459	92.074	95.6685	66.7343	60.7589	65.8781	106.441	0	0	1	0	0	0	0	0	0	0	0	0
Myo19	-1.36433	0.116081	-1.59938	0.0698549	3.43933	3.98508e-06	0.273646	0.856898	Myo19	3.71142	111.61	50.633	10.3352	10.1212	25.6552	258.605	287.293	249.742	0	16.6324	18.0363	10.2304	25.021	20.4374	46.7376	1.68918	25.1589	0	0	1	0	0	0	0	0	0	0	0	0
Myo5a	-0.509063	0.452461	-0.488281	0.513398	2.10619	4.12182e-06	-0.039862	0.988075	Myo5a	45.4649	111.61	102.8	32.8847	104.585	36.2191	211.354	421.572	214.064	37.7206	69.5536	69.3704	134.701	75.063	112.614	182.277	54.0538	76.4443	0	0	1	0	0	0	0	0	0	0	0	0
Naa16	-0.51376	0.069992	-0.103677	0.829075	1.90093	3.13273e-18	0.172256	0.67675	Naa16	313.615	504.902	451.861	324.149	241.221	315.408	1153.83	1034.67	1182.84	288.708	480.827	410.673	482.536	434.924	321.159	460.366	374.998	564.14	0	0	1	0	0	0	0	0	0	0	0	0
Naa25	-0.352107	0.129169	-0.479689	0.0382834	3.31625	9.30967e-80	0.131737	0.721633	Naa25	1006.72	789.242	928.271	625.748	806.319	695.709	6569.22	8395	6498.78	664.463	523.164	757.525	598.481	387.09	593.518	637.969	554.052	540.916	0	0	1	0	0	0	0	0	0	0	0	0
Naa50	0.332416	0.0289485	0.221921	0.219896	3.03883	1.35326e-146	-0.193909	0.317835	Naa50	1169.1	1132.04	1196.78	1537.12	1361.3	1513.66	11484.6	13160.3	11831.2	1385.51	1353.27	1345.79	2061.43	1948.69	2026.64	1743.31	1949.32	1581.14	0	0	1	0	0	0	0	0	0	0	0	0
Nab2	-1.04723	0.00117515	-0.80726	0.0237841	2.24137	4.86224e-16	-0.735514	0.0488797	Nab2	401.761	741.409	506.33	322.27	166.156	294.281	980.146	1800.79	1031.9	365.6	246.462	317.716	436.499	482.758	563.07	345.859	290.539	241.912	0	0	1	0	0	0	0	0	0	0	0	0
Nacc1	0.10188	0.830073	0.22831	0.619235	1.60769	3.74389e-09	0.553002	0.140436	Nacc1	147.529	207.276	207.135	210.462	180.494	214.297	616.183	664.106	625.727	217.619	173.884	271.932	245.531	149.39	115.951	376.238	197.634	189.659	0	0	1	0	0	0	0	0	0	0	0	0
Nap1l1	0.0408239	0.862924	0.0722978	0.776636	2.27615	4.36836e-55	0.0489179	0.898163	Nap1l1	1043.84	1094.84	743.384	974.326	974.162	1017.15	5034.18	4514.46	4931.71	953.17	1062.96	1015.58	1098.07	872.791	886.314	841.278	1187.5	927.976	0	0	1	0	0	0	0	0	0	0	0	0
Nars	0.0443861	0.85088	0.0520892	0.835743	2.08524	8.95214e-68	-0.0940261	0.705137	Nars	2404.07	2288	2477.18	2500.17	2405.46	2488.56	10429.8	10558	10486.4	2167.48	2556.85	2709.61	2378.58	2726.55	2602.22	1906.9	2677.35	2634.91	0	0	1	0	0	0	0	0	0	0	0	0
Nasp	-0.871439	1.39257e-05	-0.761333	0.000308366	2.54421	1.50261e-47	0.150203	0.657544	Nasp	775.687	853.019	692.751	462.264	379.543	413.502	2598.82	2337.9	2530.35	516.482	387.081	453.682	497.882	441.547	321.576	546.83	508.444	347.386	0	0	1	0	0	0	0	0	0	0	0	0
Ncbp2	-0.0558642	0.923058	-0.019867	0.996078	1.58988	2.00867e-16	0.0165556	0.987938	Ncbp2	372.998	611.198	474.109	425.622	520.396	455.758	1454.58	1370.89	1454.54	519.384	405.225	513.341	422.858	479.079	410.416	313.142	533.782	480.922	0	0	1	0	0	0	0	0	0	0	0	0
Ncl	0.14321	0.633005	0.190625	0.547111	4.00319	6.1398e-104	-0.0887096	0.841846	Ncl	4863.82	5952.53	5318	6248.09	5203.12	6370.04	90463.4	105558	90200.7	6228.25	6291.58	5897.87	4353.05	6111.01	4041.18	3681.76	6113.15	3843.5	0	0	1	0	0	0	0	0	0	0	0	0
Ncln	-0.489674	0.324729	-0.166631	0.803531	2.52544	1.76491e-12	0.0738696	0.943031	Ncln	514.96	417.209	731.877	509.243	173.747	493.486	2194.63	2570.03	2151.62	467.155	580.621	431.484	433.089	661.585	464.22	459.197	300.674	882.496	0	0	1	0	0	0	0	0	0	0	0	0
Ndc1	-1.32367	0.00172479	-1.36756	0.00157938	3.01976	1.69846e-16	-0.53408	0.401282	Ndc1	318.254	260.423	329.882	93.0166	156.878	95.0753	1003.13	891.026	1116.98	152.333	96.7702	84.6319	153.457	68.4398	115.534	122.686	23.6486	77.4119	0	0	1	0	0	0	0	0	0	0	0	0
Ndufa12	0.358675	0.0646036	0.391843	0.0567746	1.6338	2.04958e-26	-0.552084	0.00391118	Ndufa12	606.817	608.54	494.822	671.787	867.046	662.509	2504.32	1986.07	2404.11	768.92	721.24	763.074	816.73	935.344	871.299	614.6	663.849	501.242	0	0	1	0	0	0	0	0	0	0	0	0
Ndufaf2	0.0624323	0.87298	0.00895408	0.966924	1.83123	8.47839e-11	0.418346	0.385237	Ndufaf2	171.653	154.128	75.1823	125.901	170.373	123.749	544.029	445.513	581.816	147.981	122.475	133.191	83.5486	100.82	99.6843	127.36	152.026	110.312	0	0	1	0	0	0	0	0	0	0	0	0
Ndufaf4	0.304483	0.310395	0.155891	0.698113	3.10606	2.74979e-51	0.269477	0.457588	Ndufaf4	424.958	316.228	328.347	383.341	564.255	380.301	3843.96	3986.72	3831.2	352.542	458.146	384.312	378.526	242.115	347.435	296.784	461.147	415.122	0	0	1	0	0	0	0	0	0	0	0	0
Nefh	0.628518	0.215778	0.445747	0.458921	2.50444	3.46977e-11	-0.157892	0.843049	Nefh	74.2284	53.1476	51.4002	98.654	73.3784	120.73	656.411	631.837	513.206	84.1459	61.9934	108.218	69.908	131.728	88.4229	33.8848	116.554	106.441	0	0	1	0	0	0	0	0	0	0	0	0
Nek8	-0.0456608	0.969912	-0.177858	0.886497	1.73001	0.0128654	0.212251	0.902197	Nek8	125.26	42.5181	127.35	81.7419	117.237	86.0205	338.422	336.217	340.308	94.3015	93.7461	69.3704	37.5116	0	90.5083	38.5586	64.1889	50.3178	0	0	1	0	0	0	0	0	0	0	0	0
Nfkb2	0.678275	0.00384252	0.930867	4.1612e-05	3.15793	2.80688e-58	0.166157	0.692942	Nfkb2	404.545	571.337	467.972	853.122	610.643	864.732	6066.69	8628.17	6325.88	874.828	842.203	1062.75	801.385	1205.42	895.49	1059.78	1255.06	945.393	0	0	1	0	0	0	0	0	0	0	0	0
Nfkbid	1.42692	2.65799e-06	0.920397	0.00642572	5.11905	1.32451e-80	0.0894005	0.902298	Nfkbid	398.978	350.774	521.673	1170.69	1139.47	1159.01	35333.2	50886.3	35356.3	793.583	1140.07	499.467	1261.75	1247.37	706.132	858.804	1503.37	1060.54	0	0	1	0	0	0	0	0	0	0	0	0
Nhp2	0.12013	0.773554	0.0731167	0.88308	3.13638	3.46747e-37	-0.175731	0.735983	Nhp2	987.238	1033.72	759.495	828.694	1353.7	842.095	9974.51	6732.66	10121.4	1046.02	663.783	1216.76	859.357	1110.49	958.888	883.341	1021.96	684.128	0	0	1	0	0	0	0	0	0	0	0	0
Nhp2l1	0.156015	0.698342	0.110594	0.817589	2.68028	1.61738e-29	0.0379575	0.959488	Nhp2l1	1416.84	1012.46	1146.15	1255.25	1422.02	1309.93	9528.17	6193.46	9997.91	1249.13	1326.05	1287.51	922.445	1192.18	571.412	1025.89	1079.39	653.163	0	0	1	0	0	0	0	0	0	0	0	0
Nip7	-0.273359	0.256055	-0.193421	0.510669	2.88072	1.09796e-66	0.011854	0.971456	Nip7	1095.8	1193.16	830.841	814.6	877.167	884.351	6921.68	5096.34	7146.46	929.958	799.866	994.771	787.744	639.507	626.051	785.192	576.011	709.287	0	0	1	0	0	0	0	0	0	0	0	0
Nle1	-0.478365	0.367576	-0.161374	0.818896	3.16145	7.9386e-17	-0.251389	0.756439	Nle1	191.138	180.702	289.989	171.94	118.08	176.568	1569.51	1249.1	1594.51	229.225	202.613	156.777	90.3689	189.129	45.0456	46.7376	96.2834	124.827	0	0	1	0	0	0	0	0	0	0	0	0
Nmd3	0.0776336	0.7732	-0.155124	0.522374	2.20704	1.24193e-52	-0.0710378	0.837505	Nmd3	973.32	948.685	1156.12	1047.61	1158.03	1044.32	5313.22	4243.82	5557.44	690.577	967.702	1102.99	1251.52	1273.86	1345.11	1155.59	1261.82	1265.69	0	0	1	0	0	0	0	0	0	0	0	0
Nme1	0.0925151	0.820919	-0.0499529	0.921933	1.92852	3.21683e-17	-0.298173	0.451832	Nme1	3678.02	3579.49	2487.15	2907	4344.51	3140.5	14903.3	9562.91	15176.6	3075.68	2626.4	3709.93	2862.82	3672.2	4029.5	2489.95	3618.23	2478.15	0	0	1	0	0	0	0	0	0	0	0	0
Nmt2	-1.64189	5.88385e-05	-0.537081	0.366414	3.61177	4.87277e-22	-0.0339966	0.980219	Nmt2	141.034	178.045	104.335	46.9781	10.9646	57.347	646.833	473.618	625.727	62.3841	128.523	91.5689	114.24	100.82	63.8146	65.4327	138.513	67.7355	0	0	1	0	0	0	0	0	0	0	0	0
Nob1	0.0594576	0.89851	0.344559	0.380294	2.31467	4.62296e-20	-0.090855	0.877651	Nob1	581.765	754.696	671.271	637.023	810.536	645.908	3639.63	3529.75	3364.65	854.517	949.558	753.362	446.729	532.8	532.623	238.362	736.483	443.183	0	0	1	0	0	0	0	0	0	0	0	0
Noc2l	0.247867	0.213916	0.387359	0.0423342	2.8124	6.57807e-87	-0.298925	0.159263	Noc2l	1380.65	1373.87	1417.72	1800.2	1457.45	1702.3	11222.8	12901.1	10898.1	1648.1	1888.53	1929.88	1532.86	2016.4	1758.45	1139.23	1736.48	1433.09	0	0	1	0	0	0	0	0	0	0	0	0
Noc4l	0.0751826	0.795498	0.066637	0.843323	4.04395	1.00644e-163	-0.118583	0.700879	Noc4l	587.332	555.393	632.912	597.561	667.996	606.671	9579.89	12318.2	9449.02	530.99	650.175	679.83	763.873	724.873	895.073	840.109	687.497	665.743	0	0	1	0	0	0	0	0	0	0	0	0
Nol10	-0.416656	0.31801	-0.348815	0.477368	3.25823	5.81597e-28	-0.035929	0.995892	Nol10	301.553	310.914	310.702	237.709	168.686	277.68	2167.82	2507.57	2126.92	253.889	216.221	248.346	240.415	220.038	149.318	231.351	74.324	288.36	0	0	1	0	0	0	0	0	0	0	0	0
Nol11	-0.229612	0.189984	-0.130794	0.558567	2.67657	1.40703e-99	-0.22424	0.258233	Nol11	899.092	1004.49	1114.69	864.397	852.708	852.659	5643.34	5319.09	5628.8	864.672	754.505	1134.9	1031.57	1198.8	1224.57	1021.22	1011.82	920.235	0	0	1	0	0	0	0	0	0	0	0	0
Nol6	0.170332	0.626105	0.119752	0.774321	2.56687	1.04057e-32	-0.188178	0.685945	Nol6	600.322	698.891	798.62	822.117	766.678	775.693	4680.44	4946.44	4531.03	929.958	563.989	788.048	910.51	627.733	630.222	897.363	479.728	522.531	0	0	1	0	0	0	0	0	0	0	0	0
Nol8	-0.512438	0.164901	-0.111599	0.843354	2.41777	1.94065e-18	0.413447	0.380567	Nol8	484.34	648.401	658.996	429.38	384.604	433.121	2012.01	2638.73	2143.39	676.069	461.17	518.89	173.918	429.772	224.811	234.857	418.917	459.633	0	0	1	0	0	0	0	0	0	0	0	0
Nol9	-0.0103898	0.982159	-0.14077	0.677852	2.63072	8.73595e-46	-0.253188	0.432532	Nol9	724.655	704.206	736.48	695.276	790.294	664.018	4340.74	4849.64	4278.54	707.987	577.597	675.668	951.431	1118.59	664.006	579.547	978.037	731.543	0	0	1	0	0	0	0	0	0	0	0	0
Nolc1	-0.247571	0.426529	0.0476587	0.902918	3.87193	3.49697e-81	-0.31214	0.359563	Nolc1	889.813	1256.94	937.477	995.936	685.709	911.515	11793.7	15019.4	11562.2	1166.44	1088.66	933.725	724.656	950.062	595.603	459.197	709.457	654.131	0	0	1	0	0	0	0	0	0	0	0	0
Nom1	-0.346566	0.113042	0.138455	0.670179	2.18303	1.3338e-38	-0.0314949	0.948683	Nom1	823.008	589.939	655.927	562.798	529.674	528.196	2379.17	2932.27	2154.37	906.745	757.529	616.009	603.596	773.443	591.85	724.433	601.349	599.943	0	0	1	0	0	0	0	0	0	0	0	0
Nomo1	-0.404419	0.0934836	-0.677567	0.00317169	3.27101	5.69862e-70	0.162224	0.684936	Nomo1	429.597	393.292	499.425	303.479	380.387	307.863	3291.63	3250.79	3290.55	272.749	238.901	303.842	414.333	656.433	473.813	711.581	581.079	439.313	0	0	1	0	0	0	0	0	0	0	0	0
Nop14	-0.244129	0.485182	-0.152952	0.723146	2.2664	2.27145e-24	-0.114073	0.809507	Nop14	522.383	690.919	579.211	486.693	576.906	445.194	2420.67	2408.68	2544.07	558.555	526.188	524.44	260.876	406.223	336.591	170.592	393.579	360.933	0	0	1	0	0	0	0	0	0	0	0	0
Nop16	-0.053268	0.899527	0.175959	0.562971	4.12941	3.48685e-115	-0.00708686	0.973073	Nop16	453.721	547.42	463.369	515.82	411.594	482.922	8799.61	7670.53	8708.03	544.047	524.676	589.648	421.153	415.054	590.598	470.882	581.079	367.707	0	0	1	0	0	0	0	0	0	0	0	0
Nop2	0.0279245	0.945517	0.27939	0.337029	3.66126	4.14476e-86	0.0691962	0.894193	Nop2	766.408	797.214	761.796	782.655	763.304	825.495	9601.6	10989	9761.89	1046.02	873.956	908.752	842.307	932.4	665.674	937.09	1076.01	548.657	0	0	1	0	0	0	0	0	0	0	0	0
Nop56	-0.159552	0.504492	0.0844957	0.784609	3.49068	2.12968e-112	0.260921	0.297068	Nop56	2180.46	1947.86	2243.96	1925.16	2021.7	1755.12	20935.5	22387	21079.9	2444.58	2378.43	1935.43	1416.92	1031.01	1107.79	1038.74	1562.49	1665.32	0	0	1	0	0	0	0	0	0	0	0	0
Npm1	-0.254767	0.467397	-0.246272	0.52972	3.2774	1.60611e-45	-0.0898532	0.881926	Npm1	7062.83	6725.83	5197.55	5059.54	5614.71	5233.67	52987.3	45968	55549.7	5169.17	6110.13	4722.74	3960.89	4251.36	1941.55	3394.32	3891.88	2252.69	0	0	1	0	0	0	0	0	0	0	0	0
Nr6a1	-0.311886	0.524724	0.0866152	0.984791	3.50575	7.94726e-09	-0.617543	0.452307	Nr6a1	11.1343	0	18.412	4.69781	4.21715	9.05479	149.416	222.756	142.71	15.9587	7.56017	9.71185	6.8203	36.7956	3.33671	4.67376	0	15.4824	0	0	1	0	0	0	0	0	0	0	0	0
Nsa2	-0.126217	0.798705	-0.14559	0.782635	1.63091	2.97129e-09	0.463071	0.269547	Nsa2	644.859	674.975	530.112	582.528	544.012	565.924	1836.42	1511.41	1956.77	703.634	541.308	424.547	571.2	353.974	221.057	569.031	660.47	361.901	0	0	1	0	0	0	0	0	0	0	0	0
Nsun5	-0.116884	0.810883	-0.359317	0.359443	2.71442	1.41772e-30	0.408677	0.281748	Nsun5	261.655	374.691	254.699	293.143	231.943	294.281	1692.11	2192.17	1660.37	201.66	278.214	208.111	228.48	141.295	199.786	202.14	347.972	215.786	0	0	1	0	0	0	0	0	0	0	0	0
Ntmt1	0.163251	0.58001	0.115448	0.742888	2.47415	1.38825e-35	-0.302503	0.376203	Ntmt1	245.882	342.802	323.744	338.242	383.761	303.335	2036.28	1791.42	2006.17	340.936	311.479	338.527	352.95	503.364	359.948	331.837	243.242	405.445	0	0	1	0	0	0	0	0	0	0	0	0
Nudc	0.141722	0.720772	0.278911	0.464178	2.22596	1.44745e-21	-0.182844	0.700372	Nudc	867.545	1017.78	1109.32	1144.39	937.051	1225.41	4854.76	6068.55	4657.27	1459.5	1152.17	1028.07	833.781	1229.71	857.118	736.118	1145.27	687.999	0	0	1	0	0	0	0	0	0	0	0	0
Nudcd1	-0.245249	0.601329	0.158101	0.752635	2.93502	4.96179e-25	0.323349	0.543401	Nudcd1	245.882	358.746	264.672	240.528	236.16	252.025	1925.81	2029.79	1816.8	426.533	222.269	324.653	269.402	182.506	314.902	191.624	469.593	305.777	0	0	1	0	0	0	0	0	0	0	0	0
Nudt5	0.291623	0.34822	0.146097	0.706369	2.04003	1.0191e-19	-0.389258	0.291293	Nudt5	200.417	286.997	265.44	254.621	398.942	274.662	1168.51	1507.25	1234.99	290.158	263.094	283.031	518.343	289.949	419.592	371.564	275.337	283.521	0	0	1	0	0	0	0	0	0	0	0	0
Nup133	-0.384166	0.227231	-0.260591	0.494791	2.09988	2.8074e-19	-0.222649	0.640373	Nup133	331.244	329.515	406.598	278.11	279.175	253.534	1241.31	969.095	1363.97	340.936	300.895	244.184	393.872	361.333	284.872	429.986	256.756	200.303	0	0	1	0	0	0	0	0	0	0	0	0
Nup160	-0.434663	0.277259	-0.375346	0.41033	1.99831	7.84936e-12	-0.18538	0.785242	Nup160	803.523	621.827	883.776	590.045	485.816	624.78	2291.69	2276.49	2316.29	597.726	594.23	581.324	1140.69	468.04	757.434	1060.94	383.444	632.843	0	0	1	0	0	0	0	0	0	0	0	0
Nup188	-0.61403	0.0816694	-0.250623	0.604708	2.14975	4.95564e-15	0.381973	0.4164	Nup188	293.202	443.783	471.04	264.956	251.342	262.589	1253.44	1062.78	1243.22	277.101	314.503	418.997	267.697	145.711	407.079	418.302	271.958	388.027	0	0	1	0	0	0	0	0	0	0	0	0
Nup43	-0.571521	0.025495	-0.436953	0.139702	2.13919	3.41154e-27	-0.308007	0.363696	Nup43	259.799	348.117	271.577	166.302	228.57	187.132	978.869	726.561	960.545	208.914	202.613	230.31	156.867	126.577	185.605	148.392	104.729	119.989	0	0	1	0	0	0	0	0	0	0	0	0
Nup54	-0.0548487	0.915221	0.0964535	0.814844	2.55058	3.29647e-30	-0.199798	0.655658	Nup54	399.906	526.161	452.628	478.237	384.604	463.303	2697.8	2486.75	2730.69	564.358	423.37	488.367	542.214	547.518	362.033	267.573	586.146	406.413	0	0	1	0	0	0	0	0	0	0	0	0
Nup62	-0.119274	0.794681	0.233973	0.586467	2.94258	7.67984e-32	-0.49911	0.192586	Nup62	464.855	510.217	455.697	442.534	430.149	442.175	3057.93	4193.86	3057.28	722.494	418.834	546.639	702.491	980.97	398.32	569.031	457.768	437.377	0	0	1	0	0	0	0	0	0	0	0	0
Nup93	0.0939338	0.695984	0.234376	0.277112	1.83228	1.51438e-41	-0.398986	0.0260545	Nup93	542.795	584.624	705.026	651.116	684.865	621.762	2328.09	2264	2456.25	706.536	830.107	624.333	963.367	945.647	1151.58	861.141	755.064	697.675	0	0	1	0	0	0	0	0	0	0	0	0
Nup98	-0.602168	0.0237169	-0.628305	0.0245455	2.98088	1.18238e-42	0.10363	0.835981	Nup98	748.779	433.153	480.246	352.336	333.998	398.411	2719.51	3183.13	2867.91	478.761	275.19	310.779	601.891	567.388	422.094	709.244	521.957	480.922	0	0	1	0	0	0	0	0	0	0	0	0
Nus1	0.0133342	0.987412	0.0445672	0.934352	2.33825	3.41303e-29	-0.0469524	0.94215	Nus1	536.3	372.033	353.664	410.589	452.922	410.484	2134.61	2280.65	2148.88	378.657	520.14	403.736	380.232	535.008	304.475	493.082	361.485	325.13	0	0	1	0	0	0	0	0	0	0	0	0
Nutf2	0.122132	0.724885	-0.0392712	0.92192	2.31956	2.1082e-31	-0.104761	0.811655	Nutf2	508.465	451.755	509.399	531.792	590.401	479.904	2914.26	2562.74	2640.13	548.399	436.978	443.97	453.55	647.602	456.713	552.673	538.849	355.127	0	0	1	0	0	0	0	0	0	0	0	0
Nutf2-ps1	-0.0883861	0.874195	-0.143854	0.757408	2.3734	5.51372e-25	-0.20188	0.69495	Nutf2-ps1	99.2805	85.0362	69.8121	77.0441	95.3076	64.8926	437.394	459.045	458.317	76.892	72.5777	77.6948	88.6639	86.1017	66.3172	68.938	70.9457	65.8002	0	0	1	0	0	0	0	0	0	0	0	0
Oasl1	-1.16527	0.0570479	-0.651386	0.404208	2.95931	4.3022e-09	1.31855	0.019374	Oasl1	148.457	164.758	154.2	60.132	60.727	70.9292	487.838	721.356	485.762	85.5967	83.1619	117.93	34.1015	0	29.6133	89.97	69.2565	44.5119	0	0	1	0	0	0	0	0	0	0	0	0
Oasl2	1.08758	0.165501	1.59663	0.0377046	2.598	2.72883e-05	0.712451	0.484058	Oasl2	82.5791	162.1	137.323	244.286	335.685	265.607	1408.6	2591.89	1270.66	384.46	359.864	471.719	6.8203	103.764	41.2918	16.3582	165.54	86.1208	0	0	1	0	0	0	0	0	0	0	0	0
Ogfod1	-0.71746	0.0730389	-0.241555	0.669226	2.11555	7.20597e-11	0.0467914	0.929088	Ogfod1	182.787	130.212	120.445	94.8958	57.3532	99.6027	381.842	392.426	417.151	110.26	142.131	109.605	155.162	43.4188	92.1767	78.2855	96.2834	126.762	0	0	1	0	0	0	0	0	0	0	0	0
Ogfr	0.340956	0.259538	0.408906	0.193374	2.07257	6.03347e-22	-0.21207	0.608604	Ogfr	726.511	632.457	654.393	844.666	857.768	855.677	3022.81	4803.84	3029.83	1147.58	768.113	767.236	881.523	1157.59	719.896	653.159	974.658	749.928	0	0	1	0	0	0	0	0	0	0	0	0
Orai1	0.240365	0.477133	0.36504	0.282233	2.38908	7.76284e-26	-0.092693	0.867983	Orai1	960.33	1193.16	907.558	1129.35	1379.85	1112.23	5392.4	8147.27	5557.44	1601.67	1183.92	1165.42	1138.99	799.936	1086.1	945.269	1236.48	653.163	0	0	1	0	0	0	0	0	0	0	0	0
Orc2	-0.483596	0.294785	-0.329528	0.556562	2.09385	4.28532e-10	0.065659	0.950399	Orc2	614.24	510.217	672.805	406.83	408.22	461.794	1866.43	1791.42	1890.9	361.247	506.532	556.35	375.116	567.388	388.31	160.076	734.794	499.307	0	0	1	0	0	0	0	0	0	0	0	0
Orc4	-0.42563	0.0475138	-0.173919	0.546871	1.67556	1.19055e-22	-0.039095	0.942344	Orc4	826.719	858.334	1011.89	699.974	631.729	668.545	2180.59	1986.07	2288.84	732.65	834.643	819.958	912.215	1011.14	858.37	629.79	895.267	1181.5	0	0	1	0	0	0	0	0	0	0	0	0
Otud4	-0.738654	0.00515499	-0.240331	0.525633	2.85626	6.30364e-39	0.600014	0.0397559	Otud4	617.024	629.799	464.136	344.819	307.852	360.682	2215.71	2930.18	2379.41	506.326	533.748	403.736	354.655	381.938	274.028	519.956	314.188	713.158	0	0	1	0	0	0	0	0	0	0	0	0
Otud6b	-0.0220212	0.962895	-0.3034	0.370695	2.27409	7.77877e-26	-0.143716	0.784648	Otud6b	309.904	326.858	400.461	290.325	418.341	312.39	1777.03	1336.54	1940.3	200.209	326.599	308.004	439.909	367.956	273.61	327.163	341.215	307.712	0	0	1	0	0	0	0	0	0	0	0	0
Oxsr1	0.0331532	0.874829	-0.251924	0.551389	1.85319	6.77386e-18	-0.336471	0.356322	Oxsr1	256.088	380.005	214.039	264.017	350.023	256.552	1036.98	1204.34	982.501	266.946	163.3	278.869	475.716	326.745	382.471	334.174	285.472	312.551	0	0	1	0	0	0	0	0	0	0	0	0
P2ry2	0.031364	0.993089	-0.0912766	0.905646	3.75578	0.000112985	0.0992319	0.641549	P2ry2	14.8457	0	0	3.75825	0	12.073	206.884	126.992	255.231	0	12.0963	0	0	0	0	1.16844	0	0.967649	0	0	1	0	0	0	0	0	0	0	0	0
Pa2g4	-0.506351	0.052723	-0.135085	0.728257	3.85125	5.76065e-80	-0.245409	0.553928	Pa2g4	812.801	813.158	712.698	528.973	566.785	541.778	7240.31	9216.29	7580.08	683.323	681.928	761.687	624.057	370.9	366.204	521.125	297.296	325.13	0	0	1	0	0	0	0	0	0	0	0	0
Pabpc4	-0.0999898	0.875355	-0.0455989	0.971965	1.95787	5.91594e-13	-0.321263	0.546308	Pabpc4	94.6412	186.017	149.597	139.055	107.959	152.422	529.981	600.61	507.717	116.063	187.492	112.38	73.3182	50.042	75.076	32.7163	45.6079	74.509	0	0	1	0	0	0	0	0	0	0	0	0
Pak1ip1	-0.274118	0.174446	-0.166136	0.502659	1.7834	1.34935e-32	-0.0176864	0.980416	Pak1ip1	1223.84	1052.32	1104.72	983.721	899.94	906.988	3262.9	3068.63	3348.19	848.713	1189.97	971.185	1074.2	1159.06	870.882	844.783	999.996	1221.17	0	0	1	0	0	0	0	0	0	0	0	0
Papd5	0.0616656	0.895854	-0.253279	0.476726	2.15836	2.81217e-23	0.33725	0.352949	Papd5	484.34	462.384	546.99	569.375	430.993	559.888	2171.65	2729.29	2168.09	525.187	408.249	314.942	400.692	526.177	312.4	429.986	672.295	471.245	0	0	1	0	0	0	0	0	0	0	0	0
Parp12	0.993338	0.275798	0.751821	0.483345	1.86379	0.00732587	1.43998	0.112141	Parp12	172.581	154.128	158.803	288.446	430.149	277.68	898.414	1942.35	864.491	253.889	287.287	296.905	71.6131	0	116.785	148.392	192.567	221.592	0	0	1	0	0	0	0	0	0	0	0	0
Parp9	-0.158696	0.582097	-0.108614	0.75757	1.69154	1.25095e-20	0.450371	0.075216	Parp9	1119.92	1153.3	1067.9	906.677	1016.33	1066.96	2778.89	4239.66	2705.99	931.408	1020.62	1144.61	1099.77	1014.82	1046.06	1611.28	1346.28	1372.13	0	0	1	0	0	0	0	0	0	0	0	0
Paxbp1	-0.649054	0.181419	-0.578457	0.286643	1.71647	3.34915e-06	0.732733	0.182648	Paxbp1	381.349	520.847	629.844	279.989	388.821	297.299	1063.79	1243.9	935.846	384.46	424.882	206.724	127.881	380.466	394.566	303.795	417.228	799.278	0	0	1	0	0	0	0	0	0	0	0	0
Pbdc1	0.0976327	0.760492	-0.102703	0.792656	2.07565	1.43384e-27	-0.113392	0.776247	Pbdc1	665.272	643.086	499.425	631.386	677.274	627.799	2854.88	2489.88	2914.57	581.768	482.339	617.396	583.135	713.099	769.53	461.534	815.875	629.94	0	0	1	0	0	0	0	0	0	0	0	0
Pcbp1	0.775559	0.0430535	0.240496	0.659003	1.8423	3.15669e-09	-0.0720808	0.937684	Pcbp1	1646.94	2880.6	1867.28	4120.92	2676.2	4171.24	13187	13026	13195.1	3995.48	2110.8	1454	2982.17	3703.11	2568.02	2962	3951	1887.88	0	0	1	0	0	0	0	0	0	0	0	0
Pcbp2	-0.468705	0.285887	-0.731876	0.0823573	1.66893	1.01839e-07	-0.328126	0.574693	Pcbp2	915.793	1942.55	672.038	640.781	1207.79	694.2	2566.26	2980.15	2604.45	707.987	795.33	610.459	647.928	735.912	510.517	689.38	407.093	406.413	0	0	1	0	0	0	0	0	0	0	0	0
Pcgf6	-0.300604	0.240457	-0.0815317	0.813542	2.82099	2.16009e-55	0.362276	0.149832	Pcgf6	333.1	271.053	253.165	231.132	255.559	203.733	1762.35	1522.86	1775.64	265.495	293.335	249.733	243.826	185.45	175.177	271.078	221.283	293.198	0	0	1	0	0	0	0	0	0	0	0	0
Pde12	0.10314	0.747685	0.333996	0.19619	1.84478	1.67466e-26	0.0359783	0.946996	Pde12	816.513	648.401	763.331	787.353	818.97	789.276	2559.87	3737.94	2384.9	999.596	969.214	847.706	874.703	1038.37	756.183	896.194	1057.43	783.796	0	0	1	0	0	0	0	0	0	0	0	0
Pdia6	0.460846	0.00391301	0.197666	0.351322	2.23819	1.34856e-65	-0.522877	0.00115929	Pdia6	2060.77	1756.53	2258.54	2891.03	2514.26	2968.46	13008.8	13596.5	13014	2446.04	2381.45	2144.93	2978.76	2978.23	3879.35	2286.64	2415.53	2134.63	0	0	1	0	0	0	0	0	0	0	0	0
Pdxk	0.0176451	1	0.0659764	0.935983	1.73978	1.1464e-07	-0.00339433	0.997106	Pdxk	290.419	162.1	182.586	249.923	138.323	255.043	669.181	844.185	705.315	174.095	146.667	345.465	155.162	201.64	190.61	231.351	204.391	110.312	0	0	1	0	0	0	0	0	0	0	0	0
Pdxp	1.04039	0.00824374	0.704467	0.125424	1.98318	2.6203e-09	1.30237	0.000685104	Pdxp	82.5791	74.4067	82.854	176.638	183.868	164.495	706.855	801.507	655.915	220.52	123.987	65.2082	80.1385	47.8343	53.8045	147.224	241.553	103.538	0	0	1	0	0	0	0	0	0	0	0	0
Pecr	-0.206828	0.800205	0.864681	0.143702	1.939	1.37467e-05	0.00778754	0.981821	Pecr	54.7435	55.805	23.015	55.4342	18.5555	37.7283	194.114	173.833	145.454	81.2444	75.6017	110.993	23.871	17.6619	40.8747	23.3688	42.2296	17.4177	0	0	1	0	0	0	0	0	0	0	0	0
Pelp1	0.152405	0.551813	0.682121	0.00673304	1.90597	1.7034e-18	-0.0141293	0.986262	Pelp1	120.621	220.563	115.075	171	149.287	190.151	674.29	634.96	686.104	327.879	208.661	213.661	129.586	130.992	110.112	112.17	145.27	109.344	0	0	1	0	0	0	0	0	0	0	0	0
Penk	-1.41028	0.0069376	-0.58338	0.575903	4.66993	4.02653e-12	-1.18267	0.027654	Penk	12.0621	29.2312	19.9463	2.81869	0	1.50913	194.114	485.068	164.665	17.4095	12.0963	1.38741	22.166	0	22.5228	0	0	2.90295	0	0	1	0	0	0	0	0	0	0	0	0
Pepd	0.00588251	0.979813	-0.239296	0.47055	1.70727	4.76081e-18	-0.0640606	0.899928	Pepd	892.597	1078.9	846.185	891.644	1116.7	820.967	3297.38	2847.95	3161.57	973.481	530.724	878.229	1260.05	1543.21	1624.15	1660.35	1364.86	1208.59	0	0	1	0	0	0	0	0	0	0	0	0
Pes1	0.165405	0.359751	0.111286	0.620122	2.65829	1.46684e-118	-0.0913323	0.716528	Pes1	1321.27	1078.9	1317.22	1256.19	1511.43	1405	8397.97	9841.88	8260.69	1267.99	1212.65	1537.25	1278.81	1195.12	1221.24	1229.2	1167.22	1070.22	0	0	1	0	0	0	0	0	0	0	0	0
Pex11a	0.88019	0.00742897	1.52476	0.00019449	3.49695	1.37557e-08	-0.475246	0.661176	Pex11a	0	2.65738	0	13.1539	3.37372	13.5822	209.438	189.447	249.742	13.0571	45.361	5.54963	15.3457	67.7039	22.5228	10.516	33.7836	23.2236	0	0	1	0	0	0	0	0	0	0	0	0
Pfas	-0.895933	0.227785	-0.326516	0.761389	3.41722	3.67973e-09	0.155776	0.889275	Pfas	64.022	114.267	102.033	57.3133	23.616	55.8379	556.161	654.737	540.65	100.105	60.4814	56.8837	44.3319	5.88729	42.9602	80.6224	3.37836	23.2236	0	0	1	0	0	0	0	0	0	0	0	0
Pfdn2	0.328551	0.199592	0.124761	0.702074	1.92615	6.05992e-23	0.00582456	1	Pfdn2	600.322	810.501	514.002	725.342	982.596	716.837	3031.75	3382.98	2884.38	722.494	687.976	690.929	549.034	537.216	641.066	486.071	743.24	505.113	0	0	1	0	0	0	0	0	0	0	0	0
Pfdn4	-0.306962	0.300055	-0.31076	0.351304	2.31336	1.37829e-28	0.177257	0.671782	Pfdn4	334.956	297.627	243.959	230.193	210.014	262.589	1323.68	919.131	1369.46	210.365	261.582	228.922	247.236	194.281	235.655	239.53	266.891	263.201	0	0	1	0	0	0	0	0	0	0	0	0
Pgam1	0.301614	0.290843	0.2673	0.411967	3.26527	4.74742e-61	-0.430086	0.155621	Pgam1	478.773	417.209	414.27	497.968	583.653	540.269	5170.19	5394.04	5288.49	549.85	533.748	499.467	763.873	730.76	413.752	563.189	472.971	372.545	0	0	1	0	0	0	0	0	0	0	0	0
Phb	0.472739	0.0392828	0.307389	0.262058	2.16191	1.48966e-32	-0.120146	0.758122	Phb	1068.89	1033.72	976.603	1368	1514.8	1401.98	6752.47	5860.37	6666.19	1401.47	1168.8	1247.28	1098.07	1321.7	913.008	1020.05	1319.25	724.769	0	0	1	0	0	0	0	0	0	0	0	0
Phb2	0.126024	0.481009	0.0834022	0.692945	2.30077	3.66712e-79	-0.205999	0.300047	Phb2	1466.94	1908	1604.91	1706.24	1944.11	1786.81	8443.94	9245.43	9218.49	1822.19	1747.91	1707.9	2032.45	2205.53	1796.82	1860.16	1951.01	1416.64	0	0	1	0	0	0	0	0	0	0	0	0
Phf5a	0.0581591	0.865033	-0.0773001	0.853394	1.71656	1.37732e-18	0.0566457	0.93063	Phf5a	760.841	736.094	571.539	663.331	834.996	656.472	2534.33	2030.83	2585.24	631.095	607.838	720.065	600.186	950.798	655.664	795.708	905.402	595.104	0	0	1	0	0	0	0	0	0	0	0	0
Pi4k2b	-0.147563	0.864468	0.52733	0.520047	2.0513	0.000100237	-0.410247	0.682132	Pi4k2b	16.7014	42.5181	50.633	36.6429	14.3383	45.2739	177.512	137.401	178.387	59.4825	46.8731	65.2082	28.9863	117.746	19.6032	19.8635	38.8512	59.0266	0	0	1	0	0	0	0	0	0	0	0	0
Pigf	-0.464051	0.379715	-0.437844	0.470645	1.81281	1.75638e-07	-0.158481	0.860859	Pigf	104.848	199.304	83.6211	91.1375	77.5956	104.13	409.937	250.861	373.24	92.8507	96.7702	88.7941	121.06	50.042	83.0007	74.7802	87.8375	61.9296	0	0	1	0	0	0	0	0	0	0	0	0
Pigm	0.108761	0.813184	-0.161138	0.715266	2.09075	3.2606e-17	0.100324	0.857739	Pigm	459.288	337.487	375.144	379.583	521.24	365.21	1799.38	1888.23	1803.08	349.641	338.696	356.564	453.55	237.7	408.33	567.862	268.58	344.483	0	0	1	0	0	0	0	0	0	0	0	0
Pigw	-0.76737	0.354454	-1.02751	0.209448	2.18289	0.00047153	0.576074	0.555311	Pigw	111.343	47.8329	59.0718	31.9451	65.7875	18.1096	182.62	230.043	219.553	14.5079	45.361	31.9104	34.1015	0.735912	39.6235	53.7483	43.9187	28.0618	0	0	1	0	0	0	0	0	0	0	0	0
Pin1	-0.0916919	0.720772	0.112293	0.612126	2.57965	6.50907e-85	-0.227106	0.261992	Pin1	680.118	786.585	666.668	693.397	650.284	656.472	4085.97	3791.02	4229.14	838.558	731.825	738.101	750.233	867.64	946.375	591.231	880.064	715.093	0	0	1	0	0	0	0	0	0	0	0	0
Pinx1	0.0575232	0.907283	-0.465524	0.243072	2.29439	5.50979e-18	0.643317	0.0736235	Pinx1	172.581	135.526	105.102	124.022	172.903	134.313	681.952	913.926	636.704	108.809	89.21	92.9563	83.5486	75.063	50.0507	92.3068	160.472	89.9914	0	0	1	0	0	0	0	0	0	0	0	0
Pitrm1	0.0327284	0.96063	0.023876	0.969244	2.766	1.67326e-42	-0.405328	0.190214	Pitrm1	707.954	526.161	620.638	749.77	413.281	734.947	4233.47	4586.29	4264.82	587.571	488.387	810.246	622.352	755.781	745.338	560.852	479.728	555.431	0	0	1	0	0	0	0	0	0	0	0	0
Plekha3	1.26485	4.95561e-05	0.470945	0.2446	1.78911	1.35374e-10	-0.027406	0.972737	Plekha3	327.533	398.607	328.347	953.655	688.239	934.152	3186.27	2661.63	3128.63	722.494	471.755	278.869	637.698	1146.55	1075.26	698.728	1136.82	969.585	0	0	1	0	0	0	0	0	0	0	0	0
Plk3	1.45356	2.38836e-06	1.38454	1.13128e-05	2.27648	7.86694e-17	0.241219	0.658696	Plk3	105.776	122.24	177.983	393.676	329.781	440.666	1966.68	1952.76	1836.01	494.72	374.985	238.634	651.338	1171.57	608.95	1028.23	846.28	1005.39	0	0	1	0	0	0	0	0	0	0	0	0
Pmpcb	0.0046881	0.984888	-0.0481658	0.916333	1.69836	2.55972e-21	-0.089081	0.857739	Pmpcb	552.074	621.827	523.975	524.276	549.916	629.308	2046.49	1523.9	2025.38	516.482	532.236	592.423	768.988	429.772	547.221	501.261	608.106	530.272	0	0	1	0	0	0	0	0	0	0	0	0
Pnn	-1.09002	0.00535306	-0.493002	0.328219	2.07928	3.95794e-10	0.725244	0.129636	Pnn	840.637	1015.12	839.28	425.622	420.028	404.447	1636.56	1975.66	1767.4	622.39	746.945	536.927	312.029	317.178	526.367	264.068	547.295	1118.6	0	0	1	0	0	0	0	0	0	0	0	0
Pnpt1	0.150491	0.748548	0.111568	0.838387	3.16737	9.71549e-32	-0.41705	0.352949	Pnpt1	305.264	427.838	545.455	438.775	512.805	470.849	4060.42	4874.62	4083.69	377.206	446.05	560.513	393.872	744.007	412.084	283.931	309.12	560.269	0	0	1	0	0	0	0	0	0	0	0	0
Pold2	0.275282	0.189502	0.277457	0.226585	1.80095	6.78073e-34	0.0608733	0.903923	Pold2	771.048	661.688	803.223	976.205	865.359	870.769	2939.16	3691.1	2895.36	934.31	917.805	864.355	591.661	641.715	781.208	720.928	790.537	591.234	0	0	1	0	0	0	0	0	0	0	0	0
Pole3	0.2863	0.23339	0.0479795	0.871387	1.80495	4.61638e-23	0.0925306	0.828954	Pole3	151.24	186.017	162.639	203.885	225.196	187.132	749.636	770.279	708.059	190.054	172.372	155.39	192.673	222.245	154.323	231.351	211.148	166.436	0	0	1	0	0	0	0	0	0	0	0	0
Polr1b	0.117344	0.766693	0.0847307	0.856268	3.88886	1.09861e-73	0.173688	0.700879	Polr1b	462.072	390.635	444.189	517.699	434.366	457.267	6935.09	7284.34	7072.36	523.736	338.696	514.728	380.232	470.248	241.078	393.765	521.957	319.324	0	0	1	0	0	0	0	0	0	0	0	0
Polr1c	-0.12092	0.758863	-0.0644605	0.893759	3.14485	1.99145e-51	-0.0489283	0.918649	Polr1c	432.381	480.986	421.174	339.182	527.987	357.664	4123	3048.85	3897.07	465.704	408.249	400.961	329.079	295.837	377.049	239.53	442.566	285.457	0	0	1	0	0	0	0	0	0	0	0	0
Polr1e	-0.0747487	0.862179	-0.42633	0.0823902	2.38413	7.42067e-46	0.0286181	0.934646	Polr1e	451.866	483.643	325.279	411.528	423.402	360.682	2132.7	2188.01	2047.33	326.428	293.335	310.779	376.821	277.439	314.485	418.302	282.093	288.36	0	0	1	0	0	0	0	0	0	0	0	0
Polr2f	0.0763764	0.803009	0.0067435	0.969244	1.72663	1.95195e-18	-0.21553	0.545786	Polr2f	596.611	659.03	410.434	529.913	665.466	562.906	2081.61	1663.39	2143.39	626.742	468.731	578.549	543.919	503.364	516.773	413.628	569.254	359.966	0	0	1	0	0	0	0	0	0	0	0	0
Polr2h	0.0457478	0.927087	-0.379961	0.332724	1.98277	6.64693e-15	0.0904347	0.897165	Polr2h	665.272	555.393	429.613	446.292	761.617	496.504	2549.02	1680.04	2596.22	433.787	343.232	484.205	312.029	398.864	303.641	433.492	369.931	278.683	0	0	1	0	0	0	0	0	0	0	0	0
Polr2l	0.240596	0.47635	0.287593	0.441313	1.6559	2.49385e-11	-0.0928618	0.878793	Polr2l	203.2	310.914	213.272	282.808	339.059	242.97	1033.14	658.901	1097.77	300.314	290.311	303.842	225.07	300.252	173.926	197.467	261.823	194.498	0	0	1	0	0	0	0	0	0	0	0	0
Polr3b	0.0568398	0.928426	0.0663261	0.917309	1.69891	1.77385e-09	-0.0805002	0.914986	Polr3b	582.693	446.44	485.616	548.704	433.523	594.598	1759.16	1583.24	1844.25	480.212	573.061	534.152	370.001	797.728	269.023	551.504	454.39	351.257	0	0	1	0	0	0	0	0	0	0	0	0
Polr3d	0.23675	0.59345	0.521103	0.185087	3.05783	1.52967e-30	-0.285484	0.535357	Polr3d	274.645	199.304	243.192	279.989	271.584	298.808	2315.32	2598.13	2387.64	329.33	400.689	312.167	156.867	285.534	226.062	86.4646	246.621	209.98	0	0	1	0	0	0	0	0	0	0	0	0
Polr3h	-0.00146767	0.990652	0.311419	0.566221	2.72983	3.24296e-16	0.0862541	0.92253	Polr3h	156.808	310.914	227.081	254.621	188.928	250.516	1668.48	1320.93	1783.87	311.92	232.853	324.653	231.89	72.8553	260.264	234.857	165.54	201.271	0	0	1	0	0	0	0	0	0	0	0	0
Pom121	-0.460507	0.340958	-0.843324	0.0581218	2.08566	4.85159e-10	-0.368409	0.54753	Pom121	460.216	587.281	263.905	273.413	371.109	300.317	1157.02	1847.63	1103.26	355.444	169.348	192.85	354.655	317.914	162.665	217.33	271.958	150.953	0	0	1	0	0	0	0	0	0	0	0	0
Pomt2	-0.575995	0.663269	-0.408857	0.798258	2.87749	0.00157799	0.0571173	0.976694	Pomt2	38.0421	66.4345	39.1255	15.033	54.8229	16.6004	261.798	306.03	257.975	37.7206	24.1926	38.8474	76.7283	0	13.3469	0	59.1214	35.803	0	0	1	0	0	0	0	0	0	0	0	0
Pop1	0.736225	0.173613	0.289929	0.692332	3.20921	3.16329e-13	0.333504	0.716828	Pop1	68.6613	45.1755	24.5493	40.4012	167.843	42.2557	823.706	834.816	905.657	79.7936	37.8009	58.2711	35.8066	61.0807	73.8248	80.6224	79.3916	62.8972	0	0	1	0	0	0	0	0	0	0	0	0
Ppa1	0.179194	0.58204	0.2323	0.487207	4.82634	4.42739e-135	-0.424102	0.143696	Ppa1	720.016	547.42	524.742	727.221	513.649	792.294	20798.9	17053.4	20651.7	705.085	639.591	765.849	903.689	958.157	865.46	702.233	770.267	552.528	0	0	1	0	0	0	0	0	0	0	0	0
Ppan	-0.247797	0.240712	0.0793779	0.784719	4.10614	4.0811e-170	0.497538	0.0222818	Ppan	432.381	542.106	597.623	438.775	421.715	458.776	7562.77	8384.6	7258.98	581.768	591.205	489.755	213.134	248.738	314.902	324.827	429.052	355.127	0	0	1	0	0	0	0	0	0	0	0	0
Ppat	-0.42359	0.260466	-0.442781	0.273542	3.13011	8.14635e-32	-0.49689	0.227937	Ppat	498.258	930.083	909.092	479.177	783.546	472.358	5001.62	5627.2	4794.49	610.783	379.521	721.452	915.625	571.803	915.094	512.946	662.159	518.66	0	0	1	0	0	0	0	0	0	0	0	0
Pphln1	-0.0905415	0.800205	0.0950758	0.771805	2.29619	1.35421e-35	0.0386974	0.946207	Pphln1	462.072	523.504	418.873	468.841	374.483	473.867	2048.41	2266.08	2272.38	419.279	429.418	653.469	516.637	598.296	456.296	626.284	574.322	414.154	0	0	1	0	0	0	0	0	0	0	0	0
Ppid	-0.388497	0.0952444	0.133942	0.657664	3.75758	1.27228e-104	0.219341	0.478001	Ppid	823.008	927.426	709.629	590.984	673.057	608.18	8636.78	8004.66	9056.57	1019.91	902.685	779.723	613.827	748.422	482.572	594.736	770.267	787.667	0	0	1	0	0	0	0	0	0	0	0	0
Ppif	0.102577	0.700884	0.127301	0.668915	2.85574	2.47077e-64	-0.270477	0.321915	Ppif	459.288	571.337	534.715	477.297	671.37	534.232	3865.03	4546.73	3957.45	648.504	520.14	543.864	513.227	442.283	601.025	354.038	521.957	409.316	0	0	1	0	0	0	0	0	0	0	0	0
Ppig	-0.983291	0.0107357	-0.715943	0.102312	1.90463	3.71739e-09	0.601044	0.222413	Ppig	977.032	1368.55	1051.79	536.49	607.27	559.888	1802.58	3014.5	1643.9	803.739	724.264	528.602	308.618	249.474	537.211	290.942	576.011	809.922	0	0	1	0	0	0	0	0	0	0	0	0
Ppp1r14b	1.26026	0.000710052	0.584301	0.202778	2.25387	5.67829e-12	-0.815966	0.0673005	Ppp1r14b	241.242	478.329	285.386	896.342	629.199	923.588	4271.78	3090.49	4432.23	802.288	379.521	339.915	487.651	659.377	429.185	269.91	412.16	200.303	0	0	1	0	0	0	0	0	0	0	0	0
Ppp2r2a	-0.110807	0.412984	-0.0586041	0.724662	1.80632	2.10578e-80	0.0828709	0.672563	Ppp2r2a	2088.6	1777.79	2023.02	1959.93	1587.34	1904.52	6426.18	6686.86	6029.48	1781.57	1834.1	2038.1	1964.25	1754.41	1949.89	1993.36	2043.91	1968.2	0	0	1	0	0	0	0	0	0	0	0	0
Ppp5c	-0.37548	0.0642261	0.0574396	0.858604	2.23386	1.18108e-45	0.14792	0.628935	Ppp5c	609.601	688.262	701.19	550.583	404.003	579.506	2331.92	2662.67	2332.75	590.472	852.787	638.208	676.914	565.916	626.885	626.284	690.876	757.669	0	0	1	0	0	0	0	0	0	0	0	0
Pprc1	-0.720532	0.0306498	-0.33268	0.448959	2.97755	1.74277e-28	-0.269553	0.600358	Pprc1	627.23	674.975	650.557	441.594	269.898	461.794	2801.88	3810.8	2834.98	487.466	367.424	689.542	349.54	369.428	423.763	170.592	351.35	420.927	0	0	1	0	0	0	0	0	0	0	0	0
Pqlc1	0.259875	0.710757	0.555428	0.404628	3.12933	2.407e-13	-0.224463	0.794977	Pqlc1	57.527	74.4067	125.048	69.5276	161.095	83.0022	807.104	1327.17	842.536	187.152	108.866	95.7311	57.9725	158.957	121.79	42.0639	128.378	115.15	0	0	1	0	0	0	0	0	0	0	0	0
Prdm4	0.147877	0.716553	0.0636421	0.906211	1.64859	1.24957e-12	-0.0105952	0.999815	Prdm4	452.793	435.81	576.909	587.226	464.73	574.979	1741.91	1705.02	1718	541.145	435.466	556.35	526.868	447.434	497.587	267.573	496.62	696.708	0	0	1	0	0	0	0	0	0	0	0	0
Prkci	-0.217262	0.749665	0.203384	0.802571	2.3014	4.81883e-08	0.0558686	0.953283	Prkci	245.882	178.045	182.586	226.434	55.6664	235.424	739.42	1111.7	817.836	246.635	216.221	240.022	286.452	83.158	130.966	223.172	163.851	134.503	0	0	1	0	0	0	0	0	0	0	0	0
Prkrip1	-0.40477	0.176575	-0.182657	0.663273	1.65364	7.6464e-14	-0.182533	0.679342	Prkrip1	278.357	268.395	202.532	158.786	185.555	214.297	681.313	490.272	650.426	246.635	193.54	216.436	199.494	278.911	158.911	172.929	212.837	172.242	0	0	1	0	0	0	0	0	0	0	0	0
Prmt1	0.184302	0.598163	0.474724	0.120756	2.80216	1.94448e-37	-0.418186	0.215986	Prmt1	628.158	1039.04	1280.4	1190.42	1012.96	1149.96	8685.95	6352.72	8529.64	1356.49	1549.84	1201.5	862.767	1368.8	958.471	674.19	839.524	866.046	0	0	1	0	0	0	0	0	0	0	0	0
Prmt6	0.259242	0.442162	0.143711	0.740428	2.35001	1.08427e-25	-0.216927	0.658741	Prmt6	286.707	268.395	269.275	336.363	348.337	307.863	1670.4	1858.04	1654.88	275.65	370.448	267.77	456.96	237.7	357.028	320.153	219.594	360.933	0	0	1	0	0	0	0	0	0	0	0	0
Prmt7	0.242884	0.391185	0.151448	0.665746	1.88985	3.45371e-22	-0.618976	0.0144658	Prmt7	678.262	579.309	466.437	590.984	872.107	582.525	2643.52	2469.06	2549.56	665.914	598.766	653.469	699.08	858.073	591.432	372.733	572.633	443.183	0	0	1	0	0	0	0	0	0	0	0	0
Prnp	1.12853	0.00386633	1.25597	0.00149999	4.15313	6.36858e-37	-1.55196	4.69587e-05	Prnp	102.992	61.1198	62.9076	189.792	153.504	188.641	2967.26	3877.42	3123.14	126.219	232.853	224.76	231.89	180.298	449.205	101.654	52.3647	119.989	0	0	1	0	0	0	0	0	0	0	0	0
Proser1	-0.521461	0.164752	-0.520836	0.210403	1.67368	2.94927e-09	0.318141	0.502421	Proser1	115.054	186.017	194.86	109.929	101.212	125.258	328.205	492.354	318.352	153.784	113.403	69.3704	141.521	150.126	82.1666	181.108	152.026	140.309	0	0	1	0	0	0	0	0	0	0	0	0
Prpf19	0.254792	0.734444	-0.0904118	0.92382	2.12183	2.22706e-06	-0.0865771	0.945142	Prpf19	561.352	608.54	908.325	926.408	581.123	977.917	4181.11	2557.54	4179.74	618.037	810.45	521.665	552.444	1343.04	321.159	382.08	1297.29	406.413	0	0	1	0	0	0	0	0	0	0	0	0
Prpf3	-0.581788	0.036936	0.00256466	0.989819	2.58716	1.11347e-31	0.463262	0.168064	Prpf3	564.136	512.874	339.088	342.94	252.186	341.064	1819.82	2103.7	1852.48	591.923	402.201	424.547	259.171	453.322	280.284	491.914	452.701	435.442	0	0	1	0	0	0	0	0	0	0	0	0
Prpf31	0.131372	0.480397	0.237292	0.203383	2.43063	3.93092e-80	0.0771229	0.797566	Prpf31	694.964	797.214	698.121	835.271	825.718	740.983	4271.78	4319.81	4489.86	774.723	831.619	980.897	782.629	744.007	893.822	994.343	738.173	822.502	0	0	1	0	0	0	0	0	0	0	0	0
Prpf40a	-0.929932	7.50313e-05	-0.657114	0.0107557	2.32021	2.59461e-29	-0.079118	0.883835	Prpf40a	2485.72	2157.79	2090.53	1183.85	1185.02	1151.47	5277.47	7172.97	5250.07	1433.38	1412.24	1413.77	1457.84	1186.29	2075.44	1495.6	1043.91	1926.59	0	0	1	0	0	0	0	0	0	0	0	0
Prps1	-0.0447785	0.857522	-0.192542	0.377725	2.14881	1.26765e-54	-0.122554	0.657831	Prps1	1421.47	1248.97	1344.08	1248.68	1336.84	1305.4	6185.46	4838.19	6334.11	1043.12	1236.84	1229.24	1176.5	1506.41	1050.65	1159.09	1249.99	1017.97	0	0	1	0	0	0	0	0	0	0	0	0
Prr3	-0.816994	0.0285294	-0.475304	0.302256	1.76296	8.42168e-09	-0.252955	0.669064	Prr3	227.325	308.256	302.264	173.819	119.767	169.023	533.174	543.359	565.35	163.939	288.799	141.516	150.047	206.791	165.584	67.7696	179.053	186.756	0	0	1	0	0	0	0	0	0	0	0	0
Psma3	0.046887	0.89441	-0.128305	0.677852	1.62765	5.21885e-21	-0.0128467	0.98612	Psma3	3622.35	2484.65	2621.41	2900.43	3172.98	2944.31	10520.5	6350.64	11057.2	2488.11	2552.31	2942.69	3072.54	2758.93	3056.85	3012.24	2983.1	2813.92	0	0	1	0	0	0	0	0	0	0	0	0
Psma4	-0.0164613	0.964134	-0.0762521	0.731633	1.66162	1.71996e-51	-0.124066	0.548473	Psma4	1953.14	2046.18	1690.83	1821.81	1959.29	1844.16	6278.68	5268.09	6314.9	1989.04	1605.78	1800.86	2816.78	2864.17	2454.99	2570.57	2510.12	2382.35	0	0	1	0	0	0	0	0	0	0	0	0
Psma5	-0.0567836	0.887222	-0.252624	0.448568	1.97354	8.215e-22	0.0209307	0.976784	Psma5	1627.46	1283.51	1155.35	1224.25	1532.51	1151.47	5849.59	3442.32	6144.75	1104.05	973.75	1330.52	1266.87	1167.89	1479.42	1510.79	1146.95	1314.07	0	0	1	0	0	0	0	0	0	0	0	0
Psma7	-0.144561	0.577568	-0.0709287	0.83272	1.8852	1.57476e-31	-0.0452248	0.919169	Psma7	3660.39	3996.7	2648.26	2972.77	3306.25	3040.9	12592.5	9253.76	12662.7	3463.04	2833.55	3512.92	3370.93	4273.44	3684.57	3341.74	3905.39	3731.26	0	0	1	0	0	0	0	0	0	0	0	0
Psmb7	0.0582558	0.873379	-0.219882	0.523165	1.62761	9.53101e-16	-0.0376931	0.9488	Psmb7	1006.72	1009.8	836.211	862.518	1195.98	913.024	3262.26	2519.02	3463.45	873.377	722.752	849.093	1091.25	1340.1	804.982	1138.06	1219.59	794.44	0	0	1	0	0	0	0	0	0	0	0	0
Psmc4	-0.251261	0.134402	-0.0335539	0.885115	1.75082	1.22378e-42	-0.307846	0.0881732	Psmc4	2400.36	1642.26	1894.13	1646.11	1785.54	1551.39	5295.34	6065.43	5480.6	2058.67	1823.51	1917.4	2240.47	2418.94	2573.86	1783.04	2091.21	1963.36	0	0	1	0	0	0	0	0	0	0	0	0
Psmd1	-0.0832037	0.619168	-0.0123203	0.947836	2.10824	1.15372e-82	-0.185202	0.304014	Psmd1	1876.12	1618.34	1804.38	1750.4	1459.98	1789.83	7109.41	7369.7	7179.39	1732.25	1734.3	1786.98	2383.69	2629.41	2266.88	2459.57	1956.07	1983.68	0	0	1	0	0	0	0	0	0	0	0	0
Psmd12	-0.180495	0.353844	-0.104237	0.670556	2.03359	5.05019e-51	-0.15368	0.541469	Psmd12	1502.2	1434.99	1530.5	1414.04	1059.35	1465.37	5250.65	5487.72	5480.6	1458.05	1250.45	1445.68	1473.18	1530.7	1790.15	1308.65	1300.67	1697.26	0	0	1	0	0	0	0	0	0	0	0	0
Psmd7	0.373565	0.0214066	0.215364	0.276756	2.2444	9.96842e-66	-0.15401	0.502421	Psmd7	1326.83	1403.1	1189.88	1679	1838.68	1569.5	7953.55	8285.71	7978.02	1450.79	1496.91	1608.01	1391.34	1886.14	1657.93	1318	1734.79	1379.87	0	0	1	0	0	0	0	0	0	0	0	0
Psme3	0.266906	0.0893729	0.254514	0.136426	2.74337	3.46384e-120	-0.0869467	0.730331	Psme3	1785.19	1740.58	1951.67	2154.42	2235.93	2206.35	14287.1	15588.8	14468.6	1967.27	2051.83	2520.92	2572.96	3183.55	2477.93	2612.63	2728.03	2410.41	0	0	1	0	0	0	0	0	0	0	0	0
Psmg2	-0.307604	0.220577	-0.188126	0.551012	1.81186	1.89623e-23	-0.235026	0.46288	Psmg2	942.701	826.445	656.694	628.567	651.128	674.582	2497.94	1971.5	2467.23	686.225	630.518	808.859	630.877	931.664	586.01	578.378	596.281	646.39	0	0	1	0	0	0	0	0	0	0	0	0
Psmg3	-0.323526	0.32664	-0.178611	0.688689	1.60586	7.48643e-13	0.0821973	0.888878	Psmg3	279.284	297.627	196.395	190.731	194.832	226.37	689.614	545.441	688.848	188.603	235.877	255.283	247.236	225.925	203.957	266.405	277.026	175.145	0	0	1	0	0	0	0	0	0	0	0	0
Ptcd3	-0.445263	0.0372061	-0.347402	0.153714	2.37281	6.34859e-43	-0.0230885	0.97422	Ptcd3	1041.05	693.576	880.707	601.32	638.476	673.073	3296.1	3498.53	3238.41	638.348	621.446	789.435	830.371	745.479	907.586	753.644	628.376	1061.51	0	0	1	0	0	0	0	0	0	0	0	0
Ptdss1	-0.267831	0.313676	0.0201708	0.9623	1.72537	3.48471e-20	0.251061	0.444002	Ptdss1	1100.44	1094.84	1036.44	982.782	709.325	986.972	2963.43	2997.84	2966.71	1230.27	954.094	1093.28	1239.59	950.062	1050.23	1224.53	1726.34	910.558	0	0	1	0	0	0	0	0	0	0	0	0
Ptges3	0.150749	0.708692	0.241247	0.558848	2.03329	4.36875e-17	-0.0592004	0.935691	Ptges3	1847.36	1389.81	1164.56	1371.76	2108.57	1409.53	6412.14	7107.39	6589.34	2129.76	1581.59	1497.01	1507.29	1573.38	965.561	1414.98	1515.2	952.167	0	0	1	0	0	0	0	0	0	0	0	0
Ptma	-0.107771	0.829223	-0.292757	0.520428	2.33772	9.21263e-18	0.134882	0.836579	Ptma	5436.3	6080.09	5116.23	4951.49	5379.4	5102.37	25884.8	24621.9	27630.8	4810.83	5269.44	3492.11	3481.76	4345.56	1512.78	3547.39	4420.59	2290.43	0	0	1	0	0	0	0	0	0	0	0	0
Pum3	0.246012	0.232785	0.285345	0.184816	2.75122	7.39775e-81	-0.269604	0.260601	Pum3	847.132	908.824	1067.13	1170.69	1037.42	1145.43	7168.8	8413.74	7168.41	1205.61	985.846	1255.6	1038.39	984.65	861.706	689.38	748.308	950.232	0	0	1	0	0	0	0	0	0	0	0	0
Purb	0.159766	0.833218	-0.700198	0.272932	2.03554	2.89465e-06	0.420024	0.61538	Purb	379.493	709.521	342.923	684.941	220.979	697.219	2294.88	2224.44	2146.13	326.428	364.4	178.976	237.005	518.818	281.118	327.163	822.632	247.718	0	0	1	0	0	0	0	0	0	0	0	0
Pus1	-0.34745	0.282577	0.0097939	0.973281	2.1213	2.00329e-21	-0.359968	0.32478	Pus1	295.058	395.95	356.732	220.797	338.215	258.061	1146.8	1421.89	1086.79	332.231	370.448	352.402	281.337	417.262	224.394	212.656	248.31	251.589	0	0	1	0	0	0	0	0	0	0	0	0
Pus7	-0.187005	0.551894	-0.0949309	0.799121	4.35277	2.90327e-95	0.0360517	0.950783	Pus7	384.132	263.081	296.126	264.956	280.862	279.189	5444.76	6500.53	5494.32	340.936	294.847	245.571	179.033	248.002	131.383	157.74	209.459	206.109	0	0	1	0	0	0	0	0	0	0	0	0
Pus7l	-0.146801	0.776629	-0.259399	0.616863	1.99579	1.27821e-10	-0.532448	0.269333	Pus7l	343.306	223.22	290.756	197.308	364.362	209.769	919.486	1239.73	1007.2	211.816	269.142	230.31	182.443	380.466	144.73	167.087	150.337	162.565	0	0	1	0	0	0	0	0	0	0	0	0
Pusl1	-0.440585	0.305457	-0.382541	0.442697	3.27658	1.57102e-30	-0.0886079	0.861312	Pusl1	154.952	204.618	101.266	111.808	117.237	102.621	1187.67	1027.39	1259.69	124.768	114.915	106.83	52.8573	84.6299	90.0913	32.7163	89.5267	89.9914	0	0	1	0	0	0	0	0	0	0	0	0
Pwp2	0.332521	0.407398	0.481831	0.22533	3.17419	1.85381e-32	-0.728912	0.0451413	Pwp2	541.867	526.161	724.972	755.408	675.587	834.55	6913.38	6839.87	6937.88	896.589	860.348	758.912	453.55	1216.46	493.834	521.125	435.809	336.742	0	0	1	0	0	0	0	0	0	0	0	0
Pycrl	0.237976	0.408437	0.345383	0.229712	2.29323	8.77929e-35	-0.321941	0.265303	Pycrl	280.212	255.109	270.81	331.665	304.478	319.936	1819.82	1301.15	1682.33	316.273	388.593	327.428	337.605	450.378	396.652	370.396	329.391	241.912	0	0	1	0	0	0	0	0	0	0	0	0
Qtrt1	-0.0288195	0.934881	-0.0942879	0.798258	1.8681	1.09826e-19	-0.170438	0.692899	Qtrt1	274.645	300.284	424.243	315.693	356.771	306.354	1224.07	1289.7	1138.93	343.838	309.967	280.256	221.66	261.985	243.997	213.825	194.256	235.139	0	0	1	0	0	0	0	0	0	0	0	0
Qtrtd1	0.226615	0.826159	0.0928883	0.939674	3.04894	4.06853e-07	0.49776	0.631939	Qtrtd1	125.26	151.471	130.418	137.176	210.014	134.313	1339	1675.88	1188.33	163.939	155.74	116.542	139.816	2.20774	69.6539	101.654	55.743	153.856	0	0	1	0	0	0	0	0	0	0	0	0
Rab20	0.35246	0.409759	0.274706	0.586467	2.64705	7.74627e-20	0.0199339	0.955508	Rab20	210.623	191.331	193.326	241.467	280.862	245.988	1570.15	1676.92	1723.49	226.324	243.438	256.67	160.277	38.2674	102.187	107.497	116.554	81.2825	0	0	1	0	0	0	0	0	0	0	0	0
Rabggtb	-0.351468	0.565335	-0.785118	0.16163	1.81535	8.1049e-06	0.882146	0.0945472	Rabggtb	220.83	228.535	240.89	186.033	149.287	199.205	690.253	517.336	749.225	110.26	154.228	123.479	97.1892	19.1337	81.7495	71.2749	94.5942	224.495	0	0	1	0	0	0	0	0	0	0	0	0
Rae1	-0.218596	0.18026	-0.169057	0.371438	1.84394	7.88144e-52	0.0984505	0.711196	Rae1	1660.86	1506.73	1837.36	1472.29	1407.68	1417.07	5157.42	5200.43	5145.78	1408.72	1460.63	1578.87	1498.76	1673.46	1347.62	1597.26	1903.71	1340.19	0	0	1	0	0	0	0	0	0	0	0	0
Ran	0.17653	0.553934	-0.0191656	0.965509	2.71674	4.86738e-46	-0.364354	0.217898	Ran	4242.15	3640.61	3203.69	3895.42	4595.01	4042.96	30353.9	20387.4	31818.8	3802.53	3152.59	3984.63	3872.22	4848.92	2980.1	3326.55	3234.78	2521.69	0	0	1	0	0	0	0	0	0	0	0	0
Ranbp1	0.327017	0.0771709	0.294403	0.149459	2.63027	4.59243e-76	-0.0826825	0.797682	Ranbp1	1824.16	1963.8	1881.86	2272.8	2533.66	2313.5	15395.6	13174.9	15667.9	2876.92	1953.55	2129.67	2317.2	2252.63	2427.88	2057.62	2545.6	2003.03	0	0	1	0	0	0	0	0	0	0	0	0
Ranbp2	-1.23896	0.00273898	-0.31298	0.611475	1.92901	6.2855e-08	0.297017	0.665254	Ranbp2	883.318	1012.46	749.522	442.534	214.231	446.703	1245.78	1816.4	1224.01	851.615	821.035	450.907	690.555	312.763	381.219	866.983	278.715	562.204	0	0	1	0	0	0	0	0	0	0	0	0
Rangap1	0.215037	0.462379	0.280689	0.351954	2.22818	1.21029e-30	-0.0976642	0.831789	Rangap1	1189.51	1166.59	1027.24	1352.03	1182.49	1397.46	5962.61	6755.56	5815.42	1664.06	1070.52	1381.86	1778.39	1448.27	1534.89	1340.2	1994.92	1112.8	0	0	1	0	0	0	0	0	0	0	0	0
Rangrf	-0.402919	0.553197	-0.525958	0.461965	3.27688	3.96298e-12	-1.54812	0.00259535	Rangrf	97.4248	66.4345	70.5793	44.1594	70.0047	55.8379	741.335	437.186	730.015	59.4825	48.3851	45.7845	37.5116	119.218	42.126	2.33688	16.8918	29.0295	0	0	1	0	0	0	0	0	0	0	0	0
Rbbp7	0.119242	0.535492	-0.0228666	0.928523	2.40006	6.9538e-88	-0.536578	0.000235329	Rbbp7	3414.51	3024.1	3194.48	3389	3527.22	3549.48	17322.7	20388.5	17657.6	3587.81	2924.27	2969.05	4136.51	3466.14	4198.84	2783.23	2974.65	2368.81	0	0	1	0	0	0	0	0	0	0	0	0
Rbbp8	0.0679419	0.90755	0.157788	0.771858	2.05404	8.22054e-15	0.303575	0.534697	Rbbp8	210.623	140.841	138.09	158.786	197.363	158.459	764.961	673.474	793.136	174.095	229.829	145.678	127.881	253.89	176.012	165.919	204.391	325.13	0	0	1	0	0	0	0	0	0	0	0	0
Rbm12	-0.329174	0.443977	-0.0812633	0.893759	1.90897	9.86126e-11	-0.139961	0.844099	Rbm12	650.427	491.615	459.533	481.056	292.67	494.995	1679.34	1502.04	1665.86	726.847	287.287	498.079	768.988	799.2	596.02	938.258	569.254	453.828	0	0	1	0	0	0	0	0	0	0	0	0
Rbm15b	1.08124	0.0177121	0.44118	0.452143	1.614	3.89062e-05	0.0935708	0.936113	Rbm15b	92.7855	294.969	174.914	495.149	271.584	457.267	1093.8	1710.23	1004.46	433.787	163.3	177.588	436.499	436.396	389.978	514.114	555.741	279.651	0	0	1	0	0	0	0	0	0	0	0	0
Rbm19	-0.183407	0.786132	0.00727307	0.985872	2.71402	1.07021e-12	-0.379124	0.584916	Rbm19	89.0741	193.989	187.189	155.967	88.5601	166.004	780.924	1308.43	771.181	208.914	120.963	142.903	131.291	173.675	58.8096	68.938	135.135	68.7031	0	0	1	0	0	0	0	0	0	0	0	0
Rbm25	-0.748802	0.0197804	-0.338	0.421007	1.95276	1.18978e-13	0.297835	0.538275	Rbm25	1701.69	2670.67	2095.9	1268.41	1319.12	1249.56	4313.92	6386.03	4240.12	1706.13	2106.26	1298.61	721.246	1147.29	1190.37	808.561	1152.02	1806.6	0	0	1	0	0	0	0	0	0	0	0	0
Rbm26	-0.425701	0.344147	-0.321169	0.547415	2.19871	3.29269e-12	0.0534502	0.95285	Rbm26	645.787	571.337	425.01	393.676	403.159	418.029	1842.16	1981.91	1860.71	696.38	322.063	289.968	656.454	469.512	575.583	283.931	660.47	822.502	0	0	1	0	0	0	0	0	0	0	0	0
Rbm28	-0.0833877	0.910309	0.208104	0.757887	2.37914	6.53353e-11	0.64471	0.247529	Rbm28	376.709	499.588	452.628	457.567	348.337	446.703	2300.63	2077.67	2264.14	441.041	588.181	510.566	404.103	80.9503	432.521	365.722	471.282	614.457	0	0	1	0	0	0	0	0	0	0	0	0
Rbm34	-0.307398	0.219342	0.0331868	0.947983	2.30797	1.69859e-35	-0.271838	0.38536	Rbm34	601.25	486.301	526.276	514.88	296.044	487.449	2239.33	2173.44	2135.16	471.507	621.446	559.125	491.061	609.335	564.739	394.933	459.458	519.628	0	0	1	0	0	0	0	0	0	0	0	0
Rbm8a	0.101886	0.618193	-0.0331494	0.920479	1.83858	2.04222e-44	0.131951	0.602777	Rbm8a	1425.19	1581.14	1380.9	1472.29	1757.71	1480.46	5396.87	5967.58	5560.19	1368.1	1460.63	1458.17	1531.16	1108.28	1302.99	1425.5	1652.02	1245.36	0	0	1	0	0	0	0	0	0	0	0	0
Rbmxl1	-0.189213	0.705422	-0.107283	0.860617	2.13678	1.00801e-12	-0.0157523	0.999186	Rbmxl1	711.665	608.54	482.548	454.748	636.79	485.94	2487.72	2034.99	2516.63	664.463	568.525	438.421	758.758	626.261	253.173	632.127	591.214	396.736	0	0	1	0	0	0	0	0	0	0	0	0
Rcc1	-0.303623	0.492752	-0.0161555	0.989819	4.15254	3.05594e-47	-0.476603	0.306969	Rcc1	319.182	366.719	291.523	279.05	215.918	291.262	4753.87	5184.81	4547.5	425.082	219.245	321.879	542.214	687.342	310.731	460.366	395.269	242.88	0	0	1	0	0	0	0	0	0	0	0	0
Rcl1	-0.0578653	0.862042	0.0837271	0.831153	3.58803	8.93435e-85	-0.682842	0.00347271	Rcl1	1068.89	738.752	724.972	821.177	806.319	804.367	9118.23	11282.5	9174.58	935.761	813.474	936.5	815.025	968.46	596.02	422.976	570.944	477.051	0	0	1	0	0	0	0	0	0	0	0	0
Rdh13	-0.425701	0.76483	-0.622645	0.667254	1.94166	0.0284749	-1.27638	0.28033	Rdh13	218.974	87.6936	42.9613	33.8242	193.145	25.6552	210.077	637.042	208.576	50.7777	75.6017	90.1815	148.341	19.1337	32.1159	0	20.2702	44.5119	0	0	1	0	0	0	0	0	0	0	0	0
Rev1	-1.27308	0.0333052	-0.596498	0.4531	2.2	9.85127e-06	-0.036589	0.996362	Rev1	182.787	297.627	283.084	129.66	25.3029	143.367	485.923	506.927	485.762	100.105	226.805	167.876	144.931	145.711	63.3976	136.708	35.4728	172.242	0	0	1	0	0	0	0	0	0	0	0	0
Rfc3	-0.445419	0.330802	0.418555	0.404208	2.07493	2.04135e-10	-0.133263	0.859531	Rfc3	92.7855	138.184	134.254	117.445	44.7018	98.0935	401.637	406.999	384.218	185.701	122.475	190.075	189.263	300.252	181.851	128.529	278.715	202.239	0	0	1	0	0	0	0	0	0	0	0	0
Rhbdf2	0.222369	0.760633	0.0826523	0.932095	1.73522	2.44049e-05	1.46616	0.00303956	Rhbdf2	215.262	156.785	263.138	322.27	118.924	304.845	611.075	1234.53	708.059	277.101	123.987	273.319	134.701	71.3834	214.801	347.027	486.484	382.221	0	0	1	0	0	0	0	0	0	0	0	0
Rhot1	-0.381441	0.396403	0.0037845	1	1.67663	1.16454e-07	-0.0335915	0.97422	Rhot1	728.366	480.986	695.82	466.023	461.356	528.196	1685.09	1340.7	1693.3	580.317	716.704	613.234	741.707	603.448	783.293	246.541	880.064	952.167	0	0	1	0	0	0	0	0	0	0	0	0
Rif1	-0.588675	0.050798	-0.283456	0.472277	2.04645	7.65981e-18	0.208718	0.660849	Rif1	920.432	1490.79	1148.45	796.749	778.486	781.73	2898.3	3877.42	3054.53	1076.49	1267.08	575.774	1110	783.746	1267.12	1111.19	1165.54	1380.84	0	0	1	0	0	0	0	0	0	0	0	0
Riok2	-0.279669	0.334978	-0.0730029	0.850885	2.99185	6.95229e-49	-0.141847	0.757337	Riok2	610.529	462.384	507.097	356.094	508.588	431.612	3417.42	3636.97	3466.2	499.072	468.731	532.765	492.766	325.273	543.884	308.468	398.647	524.466	0	0	1	0	0	0	0	0	0	0	0	0
Rmdn3	0.0153019	0.97428	0.173609	0.738587	2.56919	1.38066e-19	0.0546847	0.961153	Rmdn3	235.675	316.228	328.347	259.319	392.195	238.443	1789.8	1985.03	1654.88	364.149	284.262	348.239	235.3	383.41	302.807	164.75	464.525	329.001	0	0	1	0	0	0	0	0	0	0	0	0
Rnf126	0.0320319	0.966143	0.405238	0.103673	1.71035	2.43939e-23	-0.08801	0.837137	Rnf126	219.902	241.822	304.565	293.143	205.797	285.226	859.464	899.353	875.469	356.895	340.208	327.428	283.042	291.421	276.947	207.983	278.715	312.551	0	0	1	0	0	0	0	0	0	0	0	0
Rnf128	2.46195	0.000111131	3.03705	4.80421e-06	2.76723	0.000360488	-0.85926	0.480996	Rnf128	0.927855	5.31476	6.13733	81.7419	31.2069	90.5479	464.851	617.264	477.528	120.416	72.5777	124.867	131.291	2.20774	89.2571	10.516	52.3647	46.4472	0	0	1	0	0	0	0	0	0	0	0	0
Rnf213	-0.59857	0.539553	-0.109764	0.938105	3.38844	1.57039e-07	0.862375	0.419591	Rnf213	253.304	504.902	398.159	229.253	291.827	232.406	1977.53	4229.25	1967.75	340.936	506.532	221.985	127.881	33.8519	287.374	418.302	54.0538	368.674	0	0	1	0	0	0	0	0	0	0	0	0
Rnf4	0.493845	0.015526	0.421741	0.0598298	1.73021	1.41992e-25	0.0729711	0.85699	Rnf4	2227.78	1591.77	1970.85	2718.15	2865.97	2582.12	8289.42	10604.9	8268.92	2341.58	2579.53	2845.57	3270.33	2017.13	2806.59	2876.7	3165.53	2473.31	0	0	1	0	0	0	0	0	0	0	0	0
Rnmt	-0.483865	0.0431592	-0.384012	0.162031	1.88448	1.30257e-22	-0.15035	0.705829	Rnmt	876.823	728.122	824.704	580.649	484.129	664.018	2170.37	2139.09	2154.37	503.425	556.429	794.985	572.905	837.468	813.741	715.086	511.822	774.119	0	0	1	0	0	0	0	0	0	0	0	0
Rnmtl1	0.191866	0.665249	0.27484	0.573347	2.24839	2.04041e-14	-0.187644	0.75222	Rnmtl1	175.365	223.22	188.723	197.308	295.2	182.605	1125.09	1130.44	1064.83	264.044	241.926	210.886	225.07	253.89	190.61	121.518	310.81	151.921	0	0	1	0	0	0	0	0	0	0	0	0
Rpf1	-0.30355	0.103036	-0.317717	0.107587	1.68925	4.23891e-33	-0.112644	0.6829	Rpf1	1195.08	1177.22	1159.19	953.655	1022.24	879.823	3066.23	2908.33	3301.53	1009.75	878.492	939.275	903.689	903.7	1279.21	827.256	983.104	1042.16	0	0	1	0	0	0	0	0	0	0	0	0
Rpf2	-0.34942	0.17659	-0.244296	0.434551	3.05039	5.35118e-59	-0.169666	0.661786	Rpf2	778.471	674.975	509.399	521.457	495.093	517.632	4435.88	3868.05	4624.34	481.663	603.302	567.45	480.831	596.824	432.521	378.575	452.701	508.016	0	0	1	0	0	0	0	0	0	0	0	0
Rpl36al	-0.194376	0.62044	-0.159842	0.724527	1.62577	4.73241e-11	0.166568	0.751255	Rpl36al	2130.36	1706.04	1314.92	1414.04	1635.41	1448.77	5338.13	3199.78	5406.5	1584.26	1537.74	1485.91	1309.5	1342.3	722.816	1357.73	1488.17	945.393	0	0	1	0	0	0	0	0	0	0	0	0
Rpl7l1	-0.306206	0.138407	-0.284007	0.214505	2.36933	1.1524e-52	-0.132926	0.67563	Rpl7l1	2267.68	1934.57	1864.98	1643.29	1558.66	1699.28	8525.68	8155.59	8768.41	1710.48	1530.18	1737.03	1514.11	1270.18	2049.99	1302.81	1334.45	1768.86	0	0	1	0	0	0	0	0	0	0	0	0
Rpp14	-0.069003	0.859713	-0.211627	0.556644	1.66295	1.97248e-14	-0.453312	0.156826	Rpp14	910.226	531.476	550.825	551.523	827.405	519.141	2189.53	1781.01	2104.97	441.041	629.006	646.532	566.085	594.617	658.584	419.47	462.836	438.345	0	0	1	0	0	0	0	0	0	0	0	0
Rpp25	-0.122447	0.629317	-0.122447	0.724016	4.01816	5.98224e-08	-0.133985	0.553928	Rpp25	0	2.65738	0	0	0	0	117.49	212.347	126.243	0	0	0	0	0	2.91962	0	0	0	0	0	1	0	0	0	0	0	0	0	0	0
Rpp40	-0.427089	0.51655	-0.451885	0.530807	1.86947	4.31655e-05	-0.702818	0.294217	Rpp40	221.757	100.98	197.162	101.473	170.373	107.148	525.512	395.549	543.394	133.473	83.1619	155.39	115.945	91.989	155.157	16.3582	128.378	66.7678	0	0	1	0	0	0	0	0	0	0	0	0
Rps19bp1	-0.319564	0.407896	-0.0087802	0.991423	2.70727	7.51654e-25	-0.420928	0.316525	Rps19bp1	248.665	209.933	173.38	187.912	137.479	175.059	1262.38	975.34	1196.57	252.438	213.197	162.327	138.111	270.816	155.991	128.529	136.824	149.018	0	0	1	0	0	0	0	0	0	0	0	0
Rps6kb1	-0.444737	0.114119	-0.16704	0.668915	1.64524	2.49546e-14	0.236684	0.555482	Rps6kb1	714.449	786.585	763.331	589.105	447.861	618.744	1466.07	2261.92	1514.92	629.644	765.089	618.784	530.278	500.42	690.7	502.43	621.619	909.59	0	0	1	0	0	0	0	0	0	0	0	0
Rpusd2	0.0113579	0.979923	0.357604	0.529451	1.96383	3.30147e-08	-0.412141	0.494092	Rpusd2	71.4449	66.4345	49.8658	58.2528	70.8481	60.3652	280.954	278.966	266.208	108.809	68.0415	72.1452	86.9588	124.369	59.2267	100.486	69.2565	26.1265	0	0	1	0	0	0	0	0	0	0	0	0
Rragd	-0.994358	0.0462803	-1.19493	0.018189	4.19366	1.13438e-15	0.0953197	0.4012	Rragd	21.3407	23.9164	27.618	14.0934	0	7.54566	330.759	268.557	315.608	4.35238	10.5842	0	1.70507	0	0	0	0	3.8706	0	0	1	0	0	0	0	0	0	0	0	0
Rrn3	0.0192991	0.981307	0.176587	0.771468	2.06437	7.14554e-11	0.0994911	0.905323	Rrn3	835.07	611.198	782.51	678.364	974.162	606.671	3036.86	3584.92	2922.8	931.408	641.103	950.374	753.643	244.323	870.882	761.824	530.403	712.19	0	0	1	0	0	0	0	0	0	0	0	0
Rrp1	-0.281618	0.295853	-0.16989	0.612105	1.96913	8.21056e-25	-0.298405	0.340776	Rrp1	2936.66	3242	3439.21	2903.25	2050.38	2953.37	9335.34	11880	9830.5	2720.24	3166.2	2659.66	2651.39	4071.8	3065.19	2052.95	3439.18	2461.7	0	0	1	0	0	0	0	0	0	0	0	0
Rrp1b	0.402344	0.0626303	0.26082	0.316754	3.75382	7.19439e-117	0.490206	0.0335079	Rrp1b	300.625	433.153	537.017	579.71	525.457	584.034	7165.6	8858.21	7138.22	513.58	480.827	534.152	341.015	455.529	431.27	593.568	608.106	535.11	0	0	1	0	0	0	0	0	0	0	0	0
Rrp7a	-0.367989	0.0599958	0.194619	0.336282	2.21526	1.86883e-54	-0.160018	0.532478	Rrp7a	501.97	741.409	529.345	474.479	391.351	501.032	2164.62	2126.6	2165.34	706.536	709.144	617.396	605.301	710.155	742.836	667.18	564.187	607.684	0	0	1	0	0	0	0	0	0	0	0	0
Rrp8	-0.21437	0.59345	-0.314439	0.432661	2.32497	1.19589e-22	0.0655442	0.934351	Rrp8	409.184	762.668	517.07	498.907	490.876	461.794	2439.83	2491.96	2461.74	484.565	411.273	456.457	341.015	269.344	414.17	237.194	462.836	373.513	0	0	1	0	0	0	0	0	0	0	0	0
Rrp9	0.230898	0.542417	-0.0146085	0.977059	3.16624	4.06194e-39	0.005082	1	Rrp9	873.112	704.206	695.053	839.968	973.318	858.696	7501.47	9158	7566.35	845.812	698.56	704.803	502.997	823.485	455.044	439.334	905.402	443.183	0	0	1	0	0	0	0	0	0	0	0	0
Rrs1	0.145783	0.666553	0.13024	0.737922	3.31399	4.86112e-59	-0.0957749	0.85699	Rrs1	597.539	520.847	457.231	643.6	518.709	584.034	5580.77	6530.72	5524.51	681.872	547.356	498.079	506.407	487.174	338.676	331.837	508.444	404.477	0	0	1	0	0	0	0	0	0	0	0	0
Rsad2	-0.364943	0.633141	0.565971	0.479647	3.82789	1.33886e-14	-0.597285	0.480901	Rsad2	132.683	98.3231	112.773	77.0441	127.358	55.8379	967.376	2191.13	933.101	214.717	142.131	166.489	59.6776	298.78	171.007	120.349	81.0807	138.374	0	0	1	0	0	0	0	0	0	0	0	0
Rsl1d1	-0.553813	5.93987e-05	-0.219528	0.211579	3.5613	6.01944e-194	0.463927	0.00182753	Rsl1d1	2269.53	1687.44	1740.7	1295.66	1246.59	1329.54	14896.9	15904.2	15228.8	1665.51	1675.33	1548.35	1406.69	1270.92	1250.85	1667.37	1638.51	2123.99	0	0	1	0	0	0	0	0	0	0	0	0
Rsl24d1	0.0055064	0.998232	-0.103671	0.84487	2.78981	1.53473e-25	-0.305226	0.530213	Rsl24d1	1136.62	698.891	583.046	787.353	925.243	715.328	6133.1	5326.38	5508.04	948.818	672.855	627.108	693.965	928.721	428.351	535.146	687.497	431.572	0	0	1	0	0	0	0	0	0	0	0	0
Rtp4	-0.0921519	0.845806	0.0324686	0.951562	1.61393	1.33782e-10	0.62331	0.0746968	Rtp4	1028.99	1052.32	875.337	871.913	1030.67	869.26	2487.72	3613.03	2445.27	1037.32	848.251	1139.06	445.024	522.497	701.961	680.033	819.253	1088.61	0	0	1	0	0	0	0	0	0	0	0	0
Rufy3	-0.934616	0.32844	-0.72025	0.529895	2.42039	0.00106127	0.629521	0.601993	Rufy3	90.9298	42.5181	100.499	62.9507	5.90401	39.2374	223.486	301.866	183.876	68.1872	28.7287	33.2978	51.1522	0	36.7038	33.8848	37.162	81.2825	0	0	1	0	0	0	0	0	0	0	0	0
Ruvbl1	0.0774684	0.817627	0.0340361	0.938131	2.96685	1.20908e-59	-0.0259591	0.966556	Ruvbl1	805.378	733.437	803.223	826.815	948.859	697.219	6502.81	6481.8	6553.66	963.326	632.03	803.309	796.27	517.346	694.036	563.189	795.605	612.522	0	0	1	0	0	0	0	0	0	0	0	0
Ruvbl2	0.293985	0.254518	0.264583	0.364273	2.82476	1.13388e-56	-0.520447	0.0288202	Ruvbl2	766.408	544.763	568.47	748.831	756.557	805.876	5175.3	6135.17	5247.32	809.542	780.21	674.28	666.684	1046.47	718.645	590.063	645.268	450.925	0	0	1	0	0	0	0	0	0	0	0	0
Rwdd4a	-0.21484	0.30566	-0.347342	0.0937521	1.67704	2.3549e-28	0.268581	0.297165	Rwdd4a	607.745	449.097	511.7	416.226	508.588	422.557	1338.36	1614.46	1421.61	430.885	378.009	417.61	422.858	510.723	517.608	524.63	679.051	550.592	0	0	1	0	0	0	0	0	0	0	0	0
Sap30	0.228767	0.802909	0.680855	0.42113	3.30557	1.14636e-08	0.0316078	0.993066	Sap30	17.6293	63.7771	67.5106	70.4671	33.7372	75.4566	676.205	762.993	603.771	105.908	63.5054	87.4067	92.074	32.3801	102.187	9.34753	123.31	99.6679	0	0	1	0	0	0	0	0	0	0	0	0
Sar1a	-0.129893	0.523878	-0.279577	0.135288	1.69965	1.37923e-37	0.0251417	0.957157	Sar1a	2287.16	1961.15	2075.19	1873.49	2030.14	1872.83	6491.31	5590.77	6748.52	1816.39	1495.4	1892.42	1624.94	2333.58	1811.84	1830.95	2048.98	1992.39	0	0	1	0	0	0	0	0	0	0	0	0
Sbno1	-0.798975	0.00306313	-0.861938	0.00162368	1.95682	1.14096e-17	-0.105249	0.853386	Sbno1	1733.23	2040.87	2127.35	1058.89	1360.45	959.807	3900.79	5595.98	3707.71	995.243	1217.19	1021.13	1069.08	1078.85	1384.74	1149.75	660.47	1471.79	0	0	1	0	0	0	0	0	0	0	0	0
Sbno2	-0.113027	0.845381	-0.050198	0.942973	2.44283	4.37252e-14	0.310448	0.61713	Sbno2	376.709	438.468	530.112	505.484	233.63	502.541	2149.3	2580.44	2154.37	414.927	449.074	434.259	593.366	193.545	576	411.291	663.849	622.199	0	0	1	0	0	0	0	0	0	0	0	0
Scarb1	0.461603	0.221968	0.382669	0.375794	1.64674	1.18929e-09	-0.844621	0.0143529	Scarb1	174.437	167.415	209.436	336.363	138.323	295.79	734.312	924.335	817.836	275.65	217.733	234.472	259.171	220.774	244.414	87.6331	175.675	126.762	0	0	1	0	0	0	0	0	0	0	0	0
Sdad1	-0.0352475	0.960035	-0.210448	0.699613	2.95548	7.57083e-23	-0.627481	0.168064	Sdad1	414.751	523.504	619.103	464.144	594.618	460.285	3345.27	5347.2	3293.3	342.387	427.906	571.612	475.716	503.364	267.354	167.087	217.905	411.251	0	0	1	0	0	0	0	0	0	0	0	0
Sdc4	-0.747046	0.414868	-1.09102	0.20726	4.04673	6.09987e-07	-0.658165	0.102506	Sdc4	37.1142	21.259	19.1792	15.9726	0	18.1096	272.015	449.677	307.375	7.25396	9.07221	4.16222	0	0	19.1861	1.16844	0	0	0	0	1	0	0	0	0	0	0	0	0	0
Sdccag3	-0.486123	0.0273767	0.100146	0.771025	1.75826	5.49639e-23	0.205618	0.517327	Sdccag3	1025.28	1185.19	1354.82	887.886	725.35	923.588	2820.4	3187.29	2645.62	1517.53	1199.04	1107.15	1079.31	1069.28	1074.42	1070.29	1011.82	1639.2	0	0	1	0	0	0	0	0	0	0	0	0
Sdf4	0.436656	0.00708118	0.279818	0.14286	1.63647	4.10732e-34	0.0625201	0.852398	Sdf4	5851.98	4615.87	4724.98	6204.87	7980.53	6388.15	22648.1	18710.5	22668.9	6236.95	6002.78	6211.42	5232.87	4762.82	6029.02	6158.85	5827.68	4749.22	0	0	1	0	0	0	0	0	0	0	0	0
Sec14l1	0.587216	0.0699252	0.390608	0.302322	3.06467	9.59825e-34	-0.513714	0.182881	Sec14l1	192.066	239.164	196.395	354.215	215.918	387.847	2554.13	3105.06	2577.01	377.206	166.324	288.581	613.827	467.304	539.296	488.408	332.769	304.81	0	0	1	0	0	0	0	0	0	0	0	0
Sec61a2	-0.464257	0.619168	-0.384593	0.718399	1.829	0.0031878	0.274666	0.831789	Sec61a2	84.4348	106.295	121.979	58.2528	116.393	43.7648	277.123	257.107	318.352	81.2444	84.6739	66.5956	39.2167	77.2707	49.2165	71.2749	0	135.471	0	0	1	0	0	0	0	0	0	0	0	0
Senp2	-0.378271	0.221255	-0.166402	0.68214	2.08922	1.57214e-19	0.123941	0.817383	Senp2	899.092	613.855	839.28	722.523	348.337	731.929	2561.79	2627.28	2579.75	670.266	660.759	761.687	688.85	757.989	794.555	668.348	695.943	1080.86	0	0	1	0	0	0	0	0	0	0	0	0
Senp3	-0.388099	0.258766	-0.245739	0.568325	2.90641	9.16288e-33	0.531029	0.146909	Senp3	303.409	411.894	381.282	298.781	230.256	301.826	2158.24	2117.23	2148.88	266.946	400.689	252.508	143.226	247.266	228.565	400.775	179.053	328.033	0	0	1	0	0	0	0	0	0	0	0	0
Set	0.118284	0.513856	0.0149919	0.957642	2.3474	4.78064e-92	0.0163081	0.963454	Set	3460.9	3212.77	3140.78	3490.47	3564.33	3600.79	17507.3	19061.3	17781.1	3715.48	3334.04	2867.77	3345.36	3189.44	2672.71	2731.82	3515.19	3065.51	0	0	1	0	0	0	0	0	0	0	0	0
Sf3a2	-0.466764	0.0432097	0.28396	0.286949	2.00111	8.12662e-29	0.0135649	1	Sf3a2	529.805	704.206	661.297	478.237	456.296	428.593	1624.42	2209.87	1712.52	723.945	675.879	914.302	417.743	486.438	548.055	411.291	596.281	458.666	0	0	1	0	0	0	0	0	0	0	0	0
Sf3b3	0.240308	0.128465	0.0666717	0.774135	1.95259	5.79359e-62	-0.0984905	0.70029	Sf3b3	2448.61	2559.06	2871.5	3085.52	3119.85	3107.3	12277.1	11599	12256.6	2856.61	2402.62	2994.03	3590.89	2588.2	2927.13	3080.01	2771.95	2651.36	0	0	1	0	0	0	0	0	0	0	0	0
Sf3b4	0.21899	0.407398	0.15489	0.62097	1.79438	2.02144e-23	-0.0503737	0.916298	Sf3b4	907.442	1134.7	1143.85	1057.95	1402.62	1252.58	3770.53	5228.53	3954.7	1384.06	967.702	1198.72	1150.92	1291.53	1075.26	1140.4	1368.24	887.334	0	0	1	0	0	0	0	0	0	0	0	0
Sh2b3	-0.0639856	0.869159	0.0504244	0.902419	1.65491	2.53268e-16	0.388903	0.207894	Sh2b3	522.383	619.17	606.061	646.419	402.316	621.762	1502.47	2230.69	1591.76	478.761	591.205	740.876	465.485	423.149	462.135	495.419	608.106	674.452	0	0	1	0	0	0	0	0	0	0	0	0
Sh2d2a	0.702123	5.75825e-05	0.62707	0.000581908	2.2283	1.68334e-48	-0.0356651	0.936433	Sh2d2a	1809.32	1889.4	1988.5	2902.31	3542.41	2826.6	12515.9	18378.4	12660	2975.57	2776.1	3048.13	3766.51	4540.58	4492.88	3743.69	4646.94	4096.06	0	0	1	0	0	0	0	0	0	0	0	0
Shmt1	-0.214123	0.570544	-0.168122	0.721554	6.45502	5.12093e-134	-0.771852	0.0239134	Shmt1	160.519	135.526	147.296	157.846	63.2572	156.95	12088	11978.9	11702.2	133.473	131.547	126.254	209.724	291.421	275.696	207.983	136.824	97.7326	0	0	1	0	0	0	0	0	0	0	0	0
Shmt2	0.455705	0.0478972	0.0253294	0.963006	2.89216	2.65743e-59	-0.506722	0.0377263	Shmt2	791.461	680.289	845.417	1077.68	1110.8	1000.55	8081.9	8076.48	7709.06	735.552	840.691	782.498	1149.22	671.152	1134.07	692.886	805.74	571.881	0	0	1	0	0	0	0	0	0	0	0	0
Shq1	0.0807517	0.79722	0.26382	0.400516	2.72857	3.80367e-45	-0.346528	0.237063	Shq1	105.776	146.156	159.571	146.572	156.035	134.313	969.291	1038.84	1056.6	168.292	170.86	160.939	151.752	117.746	173.509	108.665	138.513	94.8296	0	0	1	0	0	0	0	0	0	0	0	0
Siah2	0.303161	0.718585	0.534785	0.528653	2.11743	6.91619e-05	-0.662556	0.462057	Siah2	114.126	260.423	193.326	248.044	201.58	258.061	987.809	1211.63	971.523	400.419	287.287	148.453	247.236	1033.22	256.093	141.381	619.93	198.368	0	0	1	0	0	0	0	0	0	0	0	0
Simc1	-0.37724	0.415563	0.188498	0.73873	2.89114	3.29677e-20	0.90098	0.0224105	Simc1	113.198	193.989	206.368	146.572	104.585	137.331	913.1	1266.8	894.679	181.349	204.125	203.949	76.7283	110.387	30.0304	150.729	131.756	149.018	0	0	1	0	0	0	0	0	0	0	0	0
Skiv2l2	0.0650033	0.806864	0.103771	0.695925	1.87398	7.18759e-40	-0.0151964	0.984909	Skiv2l2	956.619	1097.5	1278.87	1224.25	1074.53	1189.2	4172.81	4353.12	4338.92	1083.74	1076.57	1423.48	1841.48	1581.47	1287.55	1635.82	1592.9	1432.12	0	0	1	0	0	0	0	0	0	0	0	0
Slc10a3	0.502028	0.0159127	0.401933	0.0870946	1.73339	4.62682e-26	-0.76682	6.91171e-05	Slc10a3	460.216	377.348	432.682	614.474	596.305	600.634	2009.46	1975.66	2107.71	557.104	489.899	640.982	729.772	861.017	855.033	394.933	554.052	476.083	0	0	1	0	0	0	0	0	0	0	0	0
Slc12a2	0.671178	0.474326	-0.283554	0.793777	2.62172	5.90698e-05	-0.692995	0.531896	Slc12a2	108.559	39.8607	65.9763	189.792	3.37372	166.004	724.734	825.448	815.091	65.2856	68.0415	37.46	109.125	135.408	172.258	44.4008	108.108	93.862	0	0	1	0	0	0	0	0	0	0	0	0
Slc19a2	-0.429576	0.708452	0.346864	0.798297	3.08478	3.36515e-05	0.484046	0.737881	Slc19a2	69.5891	87.6936	88.9913	58.2528	56.5098	60.3652	615.545	526.705	568.094	94.3015	95.2582	131.804	122.765	0	69.6539	19.8635	113.175	148.05	0	0	1	0	0	0	0	0	0	0	0	0
Slc20a2	-0.160662	0.870119	0.324476	0.768147	2.99553	7.32959e-07	-0.285723	0.841846	Slc20a2	35.2585	58.4624	94.3615	81.7419	3.37372	79.984	502.525	556.891	466.551	103.006	49.8971	90.1815	98.8943	141.295	101.353	108.665	28.7161	137.406	0	0	1	0	0	0	0	0	0	0	0	0
Slc25a15	0.367953	0.169921	-0.464216	0.0743702	2.63011	3.86724e-48	-0.0516765	0.899901	Slc25a15	190.21	156.785	171.078	228.314	186.398	262.589	1388.81	1642.57	1317.32	126.219	96.7702	144.29	146.636	139.823	201.037	169.424	140.202	159.662	0	0	1	0	0	0	0	0	0	0	0	0
Slc25a22	-0.0980357	0.858046	0.0911512	0.871812	2.93506	1.86167e-25	0.345007	0.474894	Slc25a22	221.757	364.061	409.667	314.753	307.008	306.354	2088	3184.17	2025.38	383.009	347.768	331.59	225.07	180.298	193.112	135.539	239.864	392.866	0	0	1	0	0	0	0	0	0	0	0	0
Slc25a26	-0.449	0.598246	-0.387835	0.701973	2.34575	1.34846e-05	-0.0247415	0.986438	Slc25a26	63.0942	143.499	29.9195	87.3793	8.4343	69.42	277.761	388.262	296.397	68.1872	68.0415	37.46	34.1015	29.4365	52.9703	29.211	42.2296	42.5766	0	0	1	0	0	0	0	0	0	0	0	0
Slc25a32	-0.39231	0.145836	0.0703318	0.882931	2.75116	9.46451e-41	0.375067	0.238867	Slc25a32	828.575	544.763	592.252	550.583	369.422	570.452	3321	3630.72	3254.88	792.132	616.91	656.244	637.698	395.921	560.568	833.098	631.754	611.554	0	0	1	0	0	0	0	0	0	0	0	0
Slc25a5	0.157031	0.379992	-0.00124015	1	1.78521	8.92354e-49	-0.348062	0.0341429	Slc25a5	8217.09	7972.14	8178.76	8488	10100.1	8585.45	33501.8	25697.1	34533	8101.22	7986.57	8259.24	10109.4	12006.4	10950.3	9118.51	9255.03	7597.98	0	0	1	0	0	0	0	0	0	0	0	0
Slc29a1	1.02158	3.31596e-05	0.730789	0.00667984	2.05066	1.26704e-21	-1.06678	1.78753e-05	Slc29a1	620.735	496.93	810.128	1507.06	1062.72	1374.82	4993.96	6360.01	5082.66	1295.56	848.251	1075.24	2075.08	1677.88	2410.78	999.017	988.172	939.587	0	0	1	0	0	0	0	0	0	0	0	0
Slc29a2	0.859017	0.444809	0.555711	0.677852	4.01835	6.54791e-06	-0.579684	0.646371	Slc29a2	17.6293	13.2869	33.7553	82.6815	1.68686	57.347	899.053	854.594	998.967	50.7777	18.1444	40.2348	35.8066	0	22.5228	11.6844	0	17.4177	0	0	1	0	0	0	0	0	0	0	0	0
Slc31a1	0.105011	0.873379	0.190183	0.757814	2.63676	4.0937e-16	-0.484744	0.368092	Slc31a1	194.85	231.192	278.481	300.66	119.767	339.555	1754.69	1259.51	1868.95	249.536	261.582	296.905	351.245	325.273	330.752	154.234	234.796	322.227	0	0	1	0	0	0	0	0	0	0	0	0
Slc35a4	0.345439	0.0622848	0.283212	0.176491	1.68326	9.05936e-32	0.00511663	0.999186	Slc35a4	1655.29	1735.27	2137.33	2410.92	2331.24	2289.35	6954.89	8840.52	6852.81	2345.93	2177.33	2210.14	2081.9	1759.57	2280.23	2461.91	1954.38	1727.25	0	0	1	0	0	0	0	0	0	0	0	0
Slc35f2	1.19371	8.56474e-05	0.891967	0.007359	2.11033	8.32212e-16	0.283076	0.517327	Slc35f2	109.487	95.6657	115.842	244.286	261.463	267.116	1147.44	1128.36	1160.89	176.997	257.046	187.3	271.107	153.07	193.946	178.771	197.634	382.221	0	0	1	0	0	0	0	0	0	0	0	0
Slc39a6	0.50459	0.0217149	1.01004	2.6187e-07	2.55666	5.65294e-50	-0.491107	0.0349367	Slc39a6	476.918	401.264	427.312	638.902	597.992	627.799	3483.19	4296.91	3337.21	951.72	875.468	832.445	1353.83	1262.09	1616.64	1285.29	738.173	979.261	0	0	1	0	0	0	0	0	0	0	0	0
Slc5a3	-1.18544	0.288722	-0.568418	0.7089	1.9725	0.0214139	-1.42527	0.196319	Slc5a3	64.9499	162.1	42.1942	35.7034	23.616	42.2557	114.936	234.207	137.221	82.6951	71.0656	18.0363	115.945	0	51.7191	11.6844	6.75673	25.1589	0	0	1	0	0	0	0	0	0	0	0	0
Slc5a6	-0.715894	0.0230274	0.346062	0.364273	4.81615	3.83324e-79	-0.255264	0.635924	Slc5a6	150.313	196.646	147.296	100.533	57.3532	131.294	3092.41	2762.6	3106.68	156.686	231.341	248.346	167.097	184.714	143.062	174.098	82.7699	152.889	0	0	1	0	0	0	0	0	0	0	0	0
Slc7a6	-0.406691	0.157485	-0.440869	0.153239	2.71414	3.54765e-37	-0.117168	0.828472	Slc7a6	426.813	459.727	428.079	332.605	298.574	353.137	2002.44	2598.13	2025.38	294.511	405.225	260.833	462.075	333.368	491.748	311.974	334.458	538.013	0	0	1	0	0	0	0	0	0	0	0	0
Slmo2	-0.196875	0.45261	0.224714	0.351816	2.44013	6.1407e-52	0.134532	0.668198	Slmo2	540.94	757.353	599.157	588.166	503.528	559.888	3147.32	2850.03	3098.45	674.618	783.234	764.462	973.597	635.828	777.037	791.035	937.496	894.108	0	0	1	0	0	0	0	0	0	0	0	0
Smarca5	0.220155	0.47754	-0.0246077	0.960081	1.97951	4.6058e-22	-0.0297329	0.964021	Smarca5	1401.99	1575.83	1554.28	1873.49	1504.68	1906.03	6841.23	7049.1	7036.68	1868.62	1584.61	1001.71	2083.6	1462.99	2472.92	1636.99	1935.8	2323.33	0	0	1	0	0	0	0	0	0	0	0	0
Smarcc1	-0.321831	0.533455	-0.625843	0.194292	2.55665	3.01114e-14	0.00897458	0.995892	Smarcc1	829.503	831.76	786.346	625.748	722.819	603.652	3259.07	5307.64	3065.51	622.39	455.122	498.079	995.763	266.4	740.333	944.1	432.431	638.649	0	0	1	0	0	0	0	0	0	0	0	0
Smcr8	0.243638	0.677023	0.0980618	0.880525	2.08903	1.5259e-06	0.856817	0.167497	Smcr8	79.7956	151.471	56.0031	81.7419	191.459	72.4383	484.007	590.201	493.995	62.3841	137.595	109.605	209.724	117.01	94.2622	434.66	239.864	112.247	0	0	1	0	0	0	0	0	0	0	0	0
Smg7	-0.169435	0.596686	-0.392358	0.173772	1.66992	5.62757e-17	0.739333	0.00210108	Smg7	535.373	674.975	738.781	551.523	619.921	558.379	1746.38	2033.95	1789.36	513.58	471.755	492.53	588.251	307.611	336.591	553.841	819.253	704.449	0	0	1	0	0	0	0	0	0	0	0	0
Smim13	-0.683927	0.0862724	-0.362255	0.480741	2.37079	5.80082e-15	0.384282	0.456625	Smim13	121.549	294.969	263.138	127.78	181.337	102.621	678.121	789.016	787.647	198.759	202.613	120.704	161.982	103.764	178.931	222.004	160.472	207.077	0	0	1	0	0	0	0	0	0	0	0	0
Smn1	-0.159047	0.690335	0.0208241	0.972843	2.67534	1.42484e-28	-0.0227241	0.993386	Smn1	332.172	271.053	238.589	295.962	213.388	241.461	1576.54	1676.92	1704.28	226.324	332.648	295.518	303.503	200.904	295.299	189.287	222.972	374.48	0	0	1	0	0	0	0	0	0	0	0	0
Snapc4	-0.913142	0.0901775	-0.499435	0.473043	2.26403	1.2869e-07	1.02586	0.0685243	Snapc4	191.138	271.053	214.807	153.149	48.9189	143.367	563.185	625.592	584.56	132.022	179.932	158.164	206.314	31.6442	94.2622	285.1	168.918	253.524	0	0	1	0	0	0	0	0	0	0	0	0
Snrnp70	0.174598	0.58021	-0.294896	0.359858	1.58486	9.10278e-15	0.280835	0.416611	Snrnp70	758.986	738.752	624.473	778.897	910.904	709.292	2063.1	3143.57	2050.08	693.479	622.958	407.898	777.514	745.479	550.141	949.943	851.348	723.802	0	0	1	0	0	0	0	0	0	0	0	0
Snrpa	0.300404	0.261946	0.325869	0.262546	2.21097	1.14224e-29	-0.336374	0.281748	Snrpa	540.94	661.688	599.924	675.545	929.46	621.762	3269.28	3949.24	3199.99	774.723	749.969	742.263	714.426	880.886	660.669	716.254	624.997	439.313	0	0	1	0	0	0	0	0	0	0	0	0
Snrpa1	0.0455072	0.870011	-0.032178	0.932095	2.69807	8.28456e-74	0.0793064	0.828954	Snrpa1	859.194	829.103	682.778	901.04	695.83	851.15	5151.04	5668.84	5230.86	755.863	858.836	703.416	1009.4	1226.03	880.475	995.512	1261.82	1036.35	0	0	1	0	0	0	0	0	0	0	0	0
Snrpd1	-0.238329	0.550338	-0.304571	0.47055	2.87445	5.08448e-29	0.0172602	0.987938	Snrpd1	959.402	680.289	504.028	566.556	612.33	633.835	5051.43	3231.01	5200.67	451.196	618.422	660.406	593.366	506.307	416.672	494.251	680.74	359.966	0	0	1	0	0	0	0	0	0	0	0	0
Snrpd2	-0.0929008	0.834013	-0.268805	0.493134	1.88412	2.07891e-15	-0.0690499	0.914195	Snrpd2	1080.95	791.899	589.951	670.847	972.475	664.018	2877.22	2652.26	3068.26	737.002	613.886	688.154	600.186	880.15	496.336	698.728	679.051	505.113	0	0	1	0	0	0	0	0	0	0	0	0
Spag9	-0.968753	0.00432191	-0.583416	0.151137	1.77644	8.02742e-10	0.712223	0.0788203	Spag9	391.555	427.838	385.885	198.248	193.145	209.769	612.352	894.149	625.727	365.6	287.287	141.516	98.8943	136.88	195.198	193.961	185.81	345.451	0	0	1	0	0	0	0	0	0	0	0	0
Sphk1	0	1	0	1	7.18124	3.92826e-35	0	1	Sphk1	0	0	0	0	0	0	1287.28	1702.94	1333.79	0	0	0	0	0	0	0	0	0	0	0	1	0	0	0	0	0	0	0	0	0
Spire1	-0.0364291	0.800205	-0.0364291	0.891761	4.71754	8.02844e-10	-0.887299	0.112109	Spire1	0	0	0.767166	0	0	0	271.376	251.902	236.02	0	0	0	27.2812	0	0	0	0	0.967649	0	0	1	0	0	0	0	0	0	0	0	0
Srfbp1	-0.149459	0.666111	0.27596	0.370223	2.14372	4.65882e-27	0.152181	0.694429	Srfbp1	424.958	390.635	282.317	317.572	358.458	310.881	1291.11	1676.92	1495.71	542.596	397.665	395.411	298.388	334.104	209.379	274.584	295.607	368.674	0	0	1	0	0	0	0	0	0	0	0	0
Srm	-0.243271	0.510193	0.151875	0.733414	4.72653	6.41244e-88	-0.640745	0.0500758	Srm	865.689	879.593	833.91	804.265	663.779	706.273	17906.3	22133	18288.8	1098.25	878.492	892.103	574.61	968.46	416.255	330.669	545.606	369.642	0	0	1	0	0	0	0	0	0	0	0	0
Srpr	0.464282	5.95352e-05	0.423067	0.000444376	1.68728	1.26504e-67	-0.0451756	0.838197	Srpr	1597.77	1424.36	1733.8	2251.19	1964.35	2357.26	6848.89	7422.79	6962.58	2177.64	2101.73	2107.47	2347.89	2681.66	2417.87	2225.88	2670.6	2320.42	0	0	1	0	0	0	0	0	0	0	0	0
Srprb	0.0514909	0.889995	-0.145552	0.684977	1.95755	1.027e-23	0.0416312	0.945766	Srprb	977.032	807.844	661.297	816.479	916.808	802.858	3223.31	3895.12	2818.51	747.158	695.536	765.849	796.27	816.862	726.152	961.627	913.848	533.175	0	0	1	0	0	0	0	0	0	0	0	0
Srsf10	-0.470695	0.0438003	-0.362106	0.176277	2.93289	1.56844e-57	0.0792069	0.859762	Srsf10	1126.42	1275.54	1186.04	846.545	861.985	872.278	6717.99	5908.25	7280.93	932.859	907.221	944.825	1026.45	959.629	933.446	639.137	1104.73	1342.13	0	0	1	0	0	0	0	0	0	0	0	0
Srsf2	0.242343	0.239772	-0.120744	0.660918	3.52184	1.59284e-125	0.15167	0.594547	Srsf2	1954.06	2051.5	1718.45	2254.01	2187.86	2334.63	24296.1	29111.4	24743.6	2118.16	1885.51	1258.38	2347.89	2165.05	1985.34	2592.77	2344.58	2284.62	0	0	1	0	0	0	0	0	0	0	0	0
Srsf3	-0.138217	0.574338	-0.123421	0.660951	1.95731	7.23603e-37	0.150857	0.61713	Srsf3	4532.57	4897.55	3750.68	3837.17	4134.49	4002.22	16612	12321.3	17652.1	4574.35	3813.35	3709.93	3036.74	3302.77	2259.79	3298.51	3400.32	2851.66	0	0	1	0	0	0	0	0	0	0	0	0
Ssb	-0.50768	0.00398899	-0.451154	0.016168	2.02674	1.31409e-43	0.273919	0.224421	Ssb	2701.91	3021.44	2260.07	1817.11	1952.54	1836.61	6674.57	9376.59	6885.74	1739.5	2144.06	1947.92	1909.68	1817.7	1475.66	1894.04	2089.52	2313.65	0	0	1	0	0	0	0	0	0	0	0	0
Ssr1	-0.220399	0.652229	-0.525969	0.236169	1.85786	1.36165e-09	0.412186	0.429112	Ssr1	2083.04	1161.28	1265.06	952.716	1985.43	928.116	4042.54	5996.73	4053.5	1215.76	898.148	1008.65	1940.37	1030.28	1447.3	2589.27	1773.64	1525.98	0	0	1	0	0	0	0	0	0	0	0	0
Sssca1	0.483722	0.0149452	0.313909	0.186885	2.0198	1.46611e-37	-0.363632	0.119	Sssca1	282.068	265.738	237.054	361.731	371.953	375.774	1489.06	1597.81	1503.94	362.698	320.551	299.68	288.158	268.608	259.429	218.498	253.377	155.792	0	0	1	0	0	0	0	0	0	0	0	0
Ssx2ip	-0.858474	0.436515	0.428187	0.775909	1.97003	0.0158091	-1.76867	0.0700069	Ssx2ip	66.8056	79.7214	81.3196	56.3737	0	55.8379	185.813	151.974	189.365	82.6951	98.2822	135.966	57.9725	66.968	101.353	0	8.44591	36.7707	0	0	1	0	0	0	0	0	0	0	0	0
St13	-0.106567	0.746466	-0.282109	0.34356	1.93938	2.29102e-24	-0.388272	0.177084	St13	909.298	938.055	922.134	982.782	692.456	894.915	3144.77	3457.93	3339.95	934.31	645.639	692.316	1838.07	1632.99	1294.64	1270.1	1334.45	1029.58	0	0	1	0	0	0	0	0	0	0	0	0
Stard3	-0.288622	0.330626	-0.441699	0.130084	1.96668	4.03254e-21	0.138531	0.783168	Stard3	594.755	483.643	527.811	425.622	490.033	393.883	1779.59	1716.47	1709.77	446.844	296.359	431.484	456.96	610.807	499.673	438.165	814.186	476.083	0	0	1	0	0	0	0	0	0	0	0	0
Stom	0.631032	0.631088	0.891834	0.527016	3.10896	0.00603611	0.88333	0.58847	Stom	0	2.65738	21.4807	28.1869	0	25.6552	215.185	299.784	178.387	56.5809	0	13.8741	18.7558	0	13.3469	42.0639	33.7836	8.70884	0	0	1	0	0	0	0	0	0	0	0	0
Strap	0.100262	0.596515	0.129262	0.514695	2.35162	5.15531e-97	0.0745217	0.768951	Strap	2131.28	1833.59	2003.07	2052.94	2173.52	2173.15	11052.3	10369.6	11364.6	2309.66	2154.65	2065.85	2339.36	1949.43	2216.83	2560.05	2420.6	1871.43	0	0	1	0	0	0	0	0	0	0	0	0
Stt3a	0.318525	0.275757	0.163095	0.665471	2.14558	5.40812e-25	-0.164463	0.704682	Stt3a	2583.15	2338.49	3234.37	3319.47	3537.34	3321.6	15203.4	15113.1	14822.6	3106.15	2457.06	3572.57	4032.5	2686.08	5430.08	4419.04	2994.92	3422.58	0	0	1	0	0	0	0	0	0	0	0	0
Stt3b	-1.28358	3.53241e-15	-1.33384	3.57697e-16	1.73002	9.11483e-29	-0.244856	0.339336	Stt3b	3003.47	2609.55	3653.25	1213.91	1355.39	1219.38	3919.31	4722.65	3995.87	1054.73	1217.19	1386.02	1234.47	1496.84	1467.74	1464.06	988.172	1086.67	0	0	1	0	0	0	0	0	0	0	0	0
Sult2b1	1.01917	0.0730389	0.398988	0.546853	3.96465	2.99581e-11	-0.872291	0.209292	Sult2b1	4.63928	21.259	13.0418	21.6099	70.0047	18.1096	644.279	895.19	612.005	20.3111	21.1685	19.4237	20.4609	67.7039	5.00507	11.6844	16.8918	8.70884	0	0	1	0	0	0	0	0	0	0	0	0
Supv3l1	-0.21989	0.657341	-0.247934	0.658201	2.01229	3.11037e-10	0.153058	0.842301	Supv3l1	331.244	324.2	384.35	355.154	142.54	390.865	1275.79	1082.55	1317.32	236.479	408.249	226.147	237.005	457.001	233.153	386.754	317.566	329.968	0	0	1	0	0	0	0	0	0	0	0	0
Surf2	-0.65822	0.0578029	-0.41283	0.340898	2.4348	9.96366e-20	0.358178	0.433174	Surf2	317.327	558.05	286.153	302.539	156.878	265.607	1251.52	1469.78	1331.04	210.365	334.16	320.491	269.402	217.83	213.55	227.846	361.485	317.389	0	0	1	0	0	0	0	0	0	0	0	0
Syce2	0.960405	0.00761325	1.09033	0.00339547	2.19491	2.1451e-13	0.0503874	0.968675	Syce2	34.3306	21.259	29.9195	60.132	81.8127	52.8196	379.926	240.452	378.729	82.6951	68.0415	65.2082	78.4334	119.954	85.9204	127.36	101.351	66.7678	0	0	1	0	0	0	0	0	0	0	0	0
Syncrip	-0.435779	0.0788926	-0.53218	0.0331949	3.39025	3.09189e-71	0.0630666	0.887224	Syncrip	1764.78	1799.05	1591.87	1057.01	1626.98	1119.78	12804.5	13972.2	13390	1167.89	1182.41	1205.66	1399.87	861.753	923.853	1240.88	842.902	1245.36	0	0	1	0	0	0	0	0	0	0	0	0
Tada2a	0.288728	0.567233	0.0564009	0.933292	2.5216	2.27044e-13	-0.148206	0.867129	Tada2a	81.6513	87.6936	77.4838	69.5276	145.07	93.5661	565.101	748.42	598.283	87.0475	86.186	84.6319	155.162	44.1547	145.147	96.9806	106.418	104.506	0	0	1	0	0	0	0	0	0	0	0	0
Taf1a	-0.2081	0.786441	-0.251032	0.757408	1.73603	7.43163e-05	-0.229753	0.797566	Taf1a	167.942	186.017	144.994	151.269	161.939	114.694	529.343	482.986	483.017	165.39	143.643	105.443	81.8436	161.165	133.469	17.5266	152.026	147.083	0	0	1	0	0	0	0	0	0	0	0	0
Taf1d	-0.358106	0.221259	-0.49187	0.0868475	1.7133	6.23555e-17	0.434614	0.145908	Taf1d	479.701	515.532	326.046	312.874	406.533	304.845	1153.83	1071.1	1202.05	245.184	424.882	260.833	208.019	203.112	166.419	218.498	280.404	292.23	0	0	1	0	0	0	0	0	0	0	0	0
Taf4b	0.202965	0.664101	0.532761	0.201399	2.79125	1.00375e-22	-0.54193	0.227815	Taf4b	379.493	260.423	299.962	299.72	519.553	267.116	2223.37	3204.99	2269.63	455.549	393.129	524.44	296.683	341.463	158.911	167.087	143.58	227.398	0	0	1	0	0	0	0	0	0	0	0	0
Tagap1	-0.57835	0.445086	-0.887964	0.237143	1.63232	0.00243461	0.0145423	0.996534	Tagap1	185.571	178.045	217.875	154.088	70.0047	155.441	401.637	445.513	392.451	87.0475	148.179	65.2082	88.6639	234.02	88.4229	66.6011	42.2296	306.745	0	0	1	0	0	0	0	0	0	0	0	0
Tardbp	-0.690838	0.0151294	-0.489286	0.136996	2.9746	1.19766e-37	-0.210748	0.651561	Tardbp	1171.88	1363.24	1051.79	791.111	610.643	808.894	5828.52	6149.74	5604.1	996.694	843.715	706.19	881.523	1557.19	651.076	743.128	903.713	1018.93	0	0	1	0	0	0	0	0	0	0	0	0
Tbc1d15	-0.650523	3.49201e-06	-0.440737	0.00425438	1.72261	4.22695e-43	0.423863	0.00781709	Tbc1d15	1689.62	1740.58	1950.14	1175.39	1076.22	1165.05	3637.72	3889.91	3817.48	1185.3	1230.8	1540.02	1147.51	921.362	1096.53	1670.87	1260.13	1325.68	0	0	1	0	0	0	0	0	0	0	0	0
Tbl3	0.406909	0.0470455	0.326773	0.16285	3.10568	6.80464e-86	-0.345699	0.141904	Tbl3	615.168	640.429	717.301	899.161	887.288	839.077	7550.64	7709.04	7569.1	755.863	895.124	831.057	954.841	1134.78	895.908	993.175	797.294	552.528	0	0	1	0	0	0	0	0	0	0	0	0
Tcerg1	-0.147769	0.724885	-0.263497	0.532119	2.38523	6.39115e-21	-0.203004	0.699598	Tcerg1	948.268	701.548	1046.42	715.007	1001.99	713.819	3607.07	5470.02	3748.87	737.002	709.144	794.985	651.338	959.629	1041.47	524.63	650.335	1125.38	0	0	1	0	0	0	0	0	0	0	0	0
Tcp1	-0.186687	0.492338	-0.0212182	0.964685	2.48653	2.0378e-46	0.20874	0.506945	Tcp1	2530.26	2955.01	1969.32	2138.44	2337.14	2070.53	12576.5	11629.1	12618.8	2585.31	2101.73	2658.27	2673.56	1875.84	2493.78	2739.99	3307.42	2096.9	0	0	1	0	0	0	0	0	0	0	0	0
Tdg	-0.568398	0.208832	-0.475034	0.360067	3.19137	5.87519e-21	0.902745	0.0436627	Tdg	192.994	191.331	256.234	155.028	122.297	144.877	1450.11	1174.16	1476.5	185.701	155.74	110.993	271.107	58.137	183.102	297.952	305.742	380.286	0	0	1	0	0	0	0	0	0	0	0	0
Tdrd7	-0.73481	0.542521	0.500943	0.748264	2.2631	0.00865867	-0.195364	0.917163	Tdrd7	73.3006	71.7493	82.854	59.1924	8.4343	57.347	232.426	289.375	192.109	91.3999	110.379	133.191	35.8066	0	41.2918	0	35.4728	28.0618	0	0	1	0	0	0	0	0	0	0	0	0
Tex30	-0.527731	0.0472379	-0.474704	0.101937	2.12902	1.58194e-24	0.544452	0.0608409	Tex30	764.553	709.521	500.193	371.127	586.184	402.938	2112.9	1707.11	2231.21	490.368	446.05	475.881	344.425	269.344	369.124	403.112	557.43	486.728	0	0	1	0	0	0	0	0	0	0	0	0
Tfb2m	0.036464	0.975646	-0.217656	0.665514	1.7741	6.97635e-09	-0.225163	0.757337	Tfb2m	291.347	148.813	220.944	219.857	252.186	206.751	805.189	793.18	795.88	139.276	258.558	166.489	279.632	113.33	174.76	185.782	116.554	179.015	0	0	1	0	0	0	0	0	0	0	0	0
Tfdp1	0.807676	0.00964558	0.365883	0.37661	1.94725	2.23983e-14	-0.309593	0.500836	Tfdp1	727.439	326.858	596.855	1075.8	747.279	1089.59	3740.52	3875.34	3702.22	796.485	653.199	686.767	1640.28	958.157	1217.9	1340.2	782.091	951.199	0	0	1	0	0	0	0	0	0	0	0	0
Tfrc	-0.867065	0.38731	-0.324737	0.811291	7.36377	1.07626e-24	0.340668	0.835981	Tfrc	191.138	154.128	173.38	128.72	9.27773	132.804	15852.2	17994.4	15667.9	114.613	176.908	116.542	364.886	26.4928	115.534	271.078	96.2834	282.554	0	0	1	0	0	0	0	0	0	0	0	0
Tgfb1	-0.309355	0.337749	0.0694289	0.882146	2.70652	9.15635e-34	-0.212104	0.618736	Tgfb1	655.066	815.816	924.436	689.638	609.8	627.799	3873.33	4898.56	3973.91	918.351	752.993	843.544	659.864	866.168	591.85	593.568	858.105	372.545	0	0	1	0	0	0	0	0	0	0	0	0
Tgif2	-1.03839	0.00702193	-0.72612	0.104223	2.41215	3.36331e-14	0.0880189	0.943759	Tgif2	156.808	241.822	129.651	81.7419	101.212	58.8561	469.959	482.986	463.806	103.006	90.7221	113.767	69.908	36.0597	77.1615	37.3901	109.797	49.3501	0	0	1	0	0	0	0	0	0	0	0	0
Tgs1	-0.537619	0.0626113	-0.388914	0.250697	1.76587	1.70959e-14	0.506108	0.136653	Tgs1	593.827	690.919	953.588	539.309	397.255	596.107	1806.41	1705.02	1772.89	618.037	530.724	553.576	375.116	252.418	555.146	599.41	528.714	564.14	0	0	1	0	0	0	0	0	0	0	0	0
Thap4	0.100653	0.859713	0.197434	0.69796	2.1771	2.22568e-14	-0.187855	0.760415	Thap4	196.705	162.1	120.445	207.643	91.0904	217.315	782.84	912.885	743.737	210.365	128.523	215.048	334.195	288.477	285.289	281.594	305.742	206.109	0	0	1	0	0	0	0	0	0	0	0	0
Thoc1	-0.200008	0.620695	0.155474	0.736496	1.86773	8.9897e-14	0.255328	0.60128	Thoc1	661.561	924.768	1002.69	697.155	915.965	636.853	2930.22	2325.41	3035.32	884.983	1127.98	874.067	480.831	727.817	678.187	433.492	893.577	930.879	0	0	1	0	0	0	0	0	0	0	0	0
Thoc3	-0.0255368	0.928623	0.112876	0.654082	1.91317	1.66724e-47	-0.316217	0.0872921	Thoc3	566.92	573.994	619.87	572.193	619.921	537.251	2071.4	2321.25	2203.77	632.545	677.391	596.585	639.403	799.2	643.151	572.536	630.065	463.504	0	0	1	0	0	0	0	0	0	0	0	0
Thop1	0.503874	0.377891	0.177808	0.833414	3.53574	3.08386e-19	-0.358363	0.623898	Thop1	69.5891	63.7771	110.472	129.66	129.045	99.6027	1361.99	1752.91	1358.49	52.2285	134.571	92.9563	127.881	186.186	88.4229	130.865	136.824	39.6736	0	0	1	0	0	0	0	0	0	0	0	0
Thumpd1	0.188707	0.550977	0.160342	0.660482	1.98364	1.88816e-22	-0.0818881	0.865599	Thumpd1	981.671	1365.89	1588.03	1468.54	1510.58	1510.64	6095.42	5541.85	6207.87	1588.62	1155.19	1657.95	953.136	1338.62	1199.13	762.992	1332.76	1200.85	0	0	1	0	0	0	0	0	0	0	0	0
Timm10	0.0977058	0.845081	0.150649	0.768893	2.63275	1.18125e-24	-0.429407	0.294217	Timm10	328.461	257.766	293.825	279.05	379.543	285.226	2264.87	1340.7	2404.11	339.485	249.486	391.249	219.955	284.062	163.916	155.403	199.324	133.536	0	0	1	0	0	0	0	0	0	0	0	0
Timm17a	0.0523492	0.870318	0.0728401	0.827219	2.42404	5.31375e-48	-0.133044	0.686474	Timm17a	972.392	930.083	859.226	886.946	1004.53	973.39	5571.19	4544.65	5390.03	883.532	991.895	1030.84	654.748	1062.66	1052.32	705.738	836.145	981.196	0	0	1	0	0	0	0	0	0	0	0	0
Timm23	0.181922	0.475675	0.131715	0.665471	2.43309	1.22903e-47	-0.113206	0.744264	Timm23	733.934	701.548	634.447	714.067	872.95	765.13	4704.7	3195.62	4934.46	780.526	691	799.147	746.822	996.425	856.284	715.086	927.361	758.637	0	0	1	0	0	0	0	0	0	0	0	0
Timm44	-0.29023	0.329507	-0.179741	0.625385	1.7898	1.04629e-17	-0.197996	0.635597	Timm44	427.741	473.014	509.399	412.468	332.311	402.938	1286	1493.72	1262.43	400.419	491.411	349.627	395.577	532.8	321.576	251.215	388.512	446.086	0	0	1	0	0	0	0	0	0	0	0	0
Timm50	0.347164	0.125401	0.220837	0.426929	2.55052	6.61669e-51	-0.407657	0.0877219	Timm50	686.613	706.863	689.683	864.397	953.076	840.586	5195.73	5346.16	5175.97	947.367	716.704	768.624	915.625	1038.37	1029.79	683.538	972.969	585.428	0	0	1	0	0	0	0	0	0	0	0	0
Timm8a1	-0.376294	0.44018	-0.357116	0.523927	3.14096	1.87606e-21	-0.512618	0.339274	Timm8a1	178.148	172.73	128.884	122.143	106.272	134.313	1325.59	846.266	1262.43	150.882	92.2341	124.867	78.4334	122.897	40.4576	61.9274	47.2971	51.2854	0	0	1	0	0	0	0	0	0	0	0	0
Timm9	-0.479469	0.219342	-0.161916	0.78234	2.95845	3.9439e-27	-0.183126	0.76779	Timm9	183.715	329.515	241.657	171.94	196.519	164.495	1457.13	1469.78	1418.86	208.914	243.438	219.21	218.249	135.408	128.046	87.6331	211.148	121.924	0	0	1	0	0	0	0	0	0	0	0	0
Timp1	0	1	0	1	7.25879	2.98404e-36	0	1	Timp1	0	0	0	0	0	0	1593.78	1324.05	1646.65	0	0	0	0	0	0	0	0	0	0	0	1	0	0	0	0	0	0	0	0	0
Tlcd1	-0.962336	0.0848112	0.444196	0.646554	5.67233	1.5401e-21	0.162975	0.88818	Tlcd1	14.8457	18.6017	33.7553	0	16.8686	3.01826	855.633	799.425	859.002	29.0158	46.8731	26.3607	8.52537	0	20.4374	14.0213	8.44591	13.5471	0	0	1	0	0	0	0	0	0	0	0	0
Tm2d3	-0.371642	0.241268	-0.350521	0.320748	2.2844	1.79815e-23	-0.0302197	0.968372	Tm2d3	733.006	632.457	517.837	478.237	481.598	488.959	2538.16	2149.5	2486.44	467.155	408.249	595.198	506.407	264.928	529.703	399.607	464.525	409.316	0	0	1	0	0	0	0	0	0	0	0	0
Tm9sf4	0.25614	0.675482	0.154224	0.837948	1.78229	2.5849e-06	0.183102	0.835159	Tm9sf4	566.92	536.791	830.841	700.913	878.854	736.456	2504.32	3296.59	2239.44	773.272	703.096	679.83	913.92	182.506	904.666	982.659	574.322	718.963	0	0	1	0	0	0	0	0	0	0	0	0
Tmed5	0.246124	0.271134	0.464316	0.0238755	2.35767	8.42881e-50	0.249726	0.342162	Tmed5	1390.86	1411.07	1311.85	1631.08	1631.19	1622.32	7262.02	10495.6	7401.69	1587.17	1970.18	2129.67	2284.8	2254.1	2028.72	2861.51	2712.83	2240.11	0	0	1	0	0	0	0	0	0	0	0	0
Tmem11	0.0693146	0.747685	0.0424454	0.861329	1.75369	2.07241e-36	-0.327708	0.0873868	Tmem11	554.857	592.596	497.891	582.528	592.931	552.342	2013.29	1730.01	2154.37	528.088	544.332	622.946	533.688	646.131	609.367	454.524	576.011	388.995	0	0	1	0	0	0	0	0	0	0	0	0
Tmem170b	-1.1549	0.200064	-0.716302	0.526417	1.886	0.00749241	0.212687	0.899928	Tmem170b	60.3106	154.128	225.547	51.6759	75.0653	54.3287	233.064	250.861	266.208	88.4983	63.5054	104.056	104.01	0	98.8501	45.5692	87.8375	106.441	0	0	1	0	0	0	0	0	0	0	0	0
Tmem183a	0.430177	0.270932	0.326263	0.479938	1.65007	9.98816e-09	0.246837	0.669245	Tmem183a	442.587	624.484	576.909	663.331	969.101	593.089	2588.61	1908	2552.31	676.069	636.566	756.137	509.817	756.517	539.296	347.027	834.456	966.682	0	0	1	0	0	0	0	0	0	0	0	0
Tmem184b	0.696322	0.0370666	0.6256	0.0871081	1.70478	2.29502e-10	0.206288	0.716575	Tmem184b	266.294	313.571	431.915	463.204	698.36	496.504	1625.7	2252.55	1594.51	456.999	462.683	657.631	501.292	596.089	449.205	359.88	844.591	584.46	0	0	1	0	0	0	0	0	0	0	0	0
Tmem185b	0.167502	0.605583	-0.0496107	0.887485	2.94423	1.23107e-54	-0.432459	0.116469	Tmem185b	482.485	433.153	586.882	556.221	552.447	582.525	4556.56	4050.21	4610.62	516.482	376.497	557.738	460.37	581.37	554.312	533.978	349.661	291.262	0	0	1	0	0	0	0	0	0	0	0	0
Tmem194	-1.11238	0.235042	-0.948102	0.380294	1.86569	0.0103573	1.03968	0.33479	Tmem194	201.345	127.554	76.7166	69.5276	29.52	72.4383	259.244	222.756	222.298	76.892	45.361	73.5326	76.7283	0	57.9754	191.624	47.2971	69.6708	0	0	1	0	0	0	0	0	0	0	0	0
Tmem201	-0.314883	0.523738	-0.290508	0.613866	2.61211	2.02556e-14	0.412066	0.496613	Tmem201	147.529	178.045	310.702	215.16	64.1007	226.37	968.653	1216.83	1059.34	182.8	139.107	192.85	168.802	130.992	178.514	181.108	273.648	191.595	0	0	1	0	0	0	0	0	0	0	0	0
Tmem248	0.338555	0.142317	0.150172	0.622163	1.60862	2.52611e-20	-0.0401675	0.943759	Tmem248	943.629	1248.97	1390.11	1444.11	1643.84	1450.28	4462.7	4904.81	4533.77	1285.4	1236.84	1456.78	1478.3	1184.82	1490.68	1672.04	969.591	1397.29	0	0	1	0	0	0	0	0	0	0	0	0
Tmem39a	-0.0299616	0.928857	0.115653	0.784757	1.60356	4.07092e-15	0.0655448	0.914195	Tmem39a	282.996	228.535	245.493	225.495	264.837	250.516	702.385	869.167	740.992	319.174	217.733	285.806	288.158	351.766	225.645	309.637	374.998	222.559	0	0	1	0	0	0	0	0	0	0	0	0
Tmem39b	0.369621	0.408106	0.157368	0.782829	1.7168	5.37777e-08	-0.102934	0.88557	Tmem39b	203.2	201.961	153.433	209.522	303.635	217.315	742.612	1049.25	677.871	221.971	160.276	244.184	272.812	373.107	359.531	255.889	511.822	166.436	0	0	1	0	0	0	0	0	0	0	0	0
Tmem68	-0.237486	0.471926	-0.01262	0.979863	1.83957	9.05752e-17	0.410131	0.23132	Tmem68	469.495	526.161	563.1	483.874	343.276	490.468	1665.29	1300.11	1827.78	470.057	635.054	439.808	306.913	279.646	369.541	565.525	307.431	407.38	0	0	1	0	0	0	0	0	0	0	0	0
Tmem70	-0.528908	0.003018	-0.052675	0.854956	1.7856	2.97209e-32	-0.122303	0.728805	Tmem70	762.697	667.003	707.327	524.276	407.377	540.269	1814.71	1447.92	1885.41	689.126	683.44	686.767	697.375	567.388	619.377	531.641	511.822	685.096	0	0	1	0	0	0	0	0	0	0	0	0
Tnfaip2	1.62449	0.0876577	2.27586	0.0250559	2.6548	0.014788	-0.310095	0.554413	Tnfaip2	0	2.65738	11.5075	56.3737	0	49.8013	270.099	274.802	282.675	71.0888	89.21	23.5859	0	0	9.59305	0	0	1.9353	0	0	1	0	0	0	0	0	0	0	0	0
Tnfsf9	0.217568	0.688531	1.20123	0.016168	4.91299	1.37967e-28	0.325927	0.708395	Tnfsf9	28.7635	34.5459	15.3433	30.066	34.5806	31.6918	1111.68	1583.24	1081.3	130.571	39.3129	49.9467	153.457	34.5879	102.604	80.6224	179.053	112.247	0	0	1	0	0	0	0	0	0	0	0	0
Tomm40	0.0712942	0.848726	0.271505	0.41205	2.96959	1.43866e-46	-0.221703	0.554413	Tomm40	724.655	821.131	766.399	774.199	920.182	736.456	6196.31	6833.63	6216.1	1164.99	798.354	833.832	753.643	1262.09	977.657	795.708	1135.13	631.875	0	0	1	0	0	0	0	0	0	0	0	0
Tomm70a	-0.554341	0.00086151	-0.319001	0.104796	2.56101	6.4242e-73	-0.00469029	0.995892	Tomm70a	1909.53	1820.31	2187.96	1407.46	1207.79	1405	7467.63	9117.4	7286.42	1727.89	1439.46	1570.55	1411.8	1565.28	1450.22	1111.19	1640.2	1661.45	0	0	1	0	0	0	0	0	0	0	0	0
Top1mt	-0.0881158	0.841054	0.426444	0.352967	2.69046	1.51075e-20	0.303252	0.574693	Top1mt	87.2184	103.638	133.487	107.11	64.9441	131.294	777.093	543.359	801.369	136.374	190.516	119.317	104.01	88.3094	81.7495	106.328	153.716	85.1531	0	0	1	0	0	0	0	0	0	0	0	0
Tor1b	0.121803	0.668957	0.433095	0.0811488	1.71784	8.27855e-21	-0.441838	0.101504	Tor1b	451.866	478.329	378.98	480.116	473.164	473.867	1609.1	1584.28	1569.81	758.764	583.645	435.646	775.809	596.089	495.085	407.786	459.458	499.307	0	0	1	0	0	0	0	0	0	0	0	0
Tra2b	-0.17486	0.688255	-0.087742	0.87211	1.94545	2.35301e-13	0.194375	0.731795	Tra2b	1530.96	1860.17	1944	1685.57	1368.04	1669.1	6113.3	5948.85	6213.36	1946.96	2035.2	1036.39	1319.73	2262.19	942.622	1381.1	2082.76	1717.58	0	0	1	0	0	0	0	0	0	0	0	0
Traf4	-0.886951	0.00163819	-0.678814	0.0297159	2.65996	7.62044e-29	0.386925	0.330908	Traf4	331.244	491.615	503.261	235.83	226.039	241.461	1499.91	1721.68	1383.19	353.993	249.486	213.661	221.66	336.312	199.369	357.543	408.782	233.203	0	0	1	0	0	0	0	0	0	0	0	0
Trim25	-0.666327	0.0100351	-0.764327	0.00327336	1.9328	1.54696e-19	0.384556	0.242044	Trim25	725.583	948.685	1095.51	504.545	734.627	494.995	1931.56	2888.55	1885.41	513.58	660.759	443.97	436.499	389.297	374.129	495.419	462.836	617.36	0	0	1	0	0	0	0	0	0	0	0	0
Trim28	-0.106245	0.795605	-0.0498423	0.928523	1.79451	1.77629e-16	-0.812303	0.00240502	Trim28	817.441	1169.25	801.689	946.139	682.335	959.807	3141.58	2919.78	2991.41	1156.28	864.884	671.505	907.099	1501.26	1044.39	745.465	682.43	525.434	0	0	1	0	0	0	0	0	0	0	0	0
Trim30d	0.29685	0.441693	0.710818	0.0200779	4.3593	6.14359e-86	0.199276	0.664789	Trim30d	135.467	93.0083	144.227	169.121	134.105	161.477	2870.2	4220.92	3032.58	190.054	243.438	195.624	141.521	203.848	128.463	205.646	184.121	158.694	0	0	1	0	0	0	0	0	0	0	0	0
Trmt1	-0.196755	0.638895	-0.0148971	0.981998	1.89693	1.43612e-13	-0.763524	0.02503	Trmt1	284.852	369.376	406.598	301.599	350.023	270.134	1123.18	1268.88	1122.47	412.025	362.888	274.707	196.084	314.97	241.078	84.1278	124.999	221.592	0	0	1	0	0	0	0	0	0	0	0	0
Trmt10a	-0.0852185	0.924993	0.0932053	0.915948	2.04293	1.12897e-06	-0.194032	0.840895	Trmt10a	64.9499	124.897	164.174	91.1375	151.817	89.0387	510.187	476.74	474.784	118.965	149.691	110.993	92.074	40.4751	93.428	22.2004	77.7024	93.862	0	0	1	0	0	0	0	0	0	0	0	0
Trmt5	-0.538303	0.250653	-0.342727	0.561192	2.10041	2.3178e-09	0.170225	0.831962	Trmt5	199.489	191.331	209.436	170.061	57.3532	176.568	667.266	499.641	664.149	134.924	157.252	174.813	219.955	81.6862	216.886	231.351	187.499	168.371	0	0	1	0	0	0	0	0	0	0	0	0
Trmt6	0.0617494	0.913093	0.0721126	0.904205	2.12569	3.74081e-14	-0.422366	0.372653	Trmt6	524.238	555.393	570.772	553.402	603.052	567.433	2524.75	2607.5	2491.93	571.612	633.542	531.377	656.454	352.502	605.196	212.656	344.593	639.616	0	0	1	0	0	0	0	0	0	0	0	0
Trnt1	-1.12552	5.41789e-05	-0.662794	0.0419156	2.22885	7.62745e-20	0.17148	0.751255	Trnt1	657.849	1331.35	643.653	420.924	321.347	448.212	1847.27	2059.98	1783.87	532.441	588.181	531.377	426.269	600.504	610.619	483.735	599.66	764.443	0	0	1	0	0	0	0	0	0	0	0	0
Trp53rkb	0.138668	0.851703	0.378095	0.557551	1.6784	8.90119e-06	0.541336	0.379549	Trp53rkb	80.7234	55.805	65.2091	76.1045	75.0653	73.9474	248.389	266.475	271.697	100.105	89.21	81.8571	47.7421	22.0774	93.8451	119.181	59.1214	73.5413	0	0	1	0	0	0	0	0	0	0	0	0
Tsen54	0.971534	4.54645e-05	0.81886	0.00138681	1.90066	1.07605e-21	-0.917641	0.000108916	Tsen54	155.88	130.212	209.436	349.517	320.503	330.5	1268.12	1224.12	1325.55	298.863	305.431	292.743	557.559	751.366	452.125	345.859	229.729	342.548	0	0	1	0	0	0	0	0	0	0	0	0
Tsr1	-0.68769	0.0354576	-0.963534	0.00230525	2.92009	1.91633e-30	-0.132296	0.814663	Tsr1	334.956	924.768	448.792	356.094	320.503	372.755	2543.91	3079.04	2516.63	272.749	258.558	330.203	233.595	315.706	298.636	247.709	273.648	249.654	0	0	1	0	0	0	0	0	0	0	0	0
Tsr2	0.278497	0.314984	0.195542	0.543374	2.17978	8.70014e-27	-0.142308	0.714505	Tsr2	205.984	289.654	225.547	284.687	282.549	313.899	1315.38	1396.91	1385.93	335.133	216.221	278.869	167.097	280.382	173.092	171.761	228.04	159.662	0	0	1	0	0	0	0	0	0	0	0	0
Ttc19	0.229796	0.47381	0.107683	0.799334	2.27583	2.58142e-24	-0.40143	0.247336	Ttc19	102.064	100.98	85.9226	122.143	122.297	99.6027	582.98	589.16	609.26	87.0475	140.619	86.0193	141.521	214.15	120.956	103.991	126.689	122.891	0	0	1	0	0	0	0	0	0	0	0	0
Tuft1	-1.04336	0.24889	0.202575	0.900984	3.42823	3.68055e-05	-0.16953	0.948999	Tuft1	25.0521	34.5459	19.1792	12.2143	0	10.5639	223.486	128.033	186.62	73.9904	4.5361	16.6489	66.4979	0	57.9754	35.0532	15.2026	57.0913	0	0	1	0	0	0	0	0	0	0	0	0
Twistnb	-0.207018	0.316836	-0.22329	0.322667	1.90907	5.66989e-40	-0.13966	0.645796	Twistnb	899.092	924.768	974.301	862.518	732.097	825.495	3018.34	3167.51	2985.92	683.323	740.897	968.411	791.154	771.971	608.116	640.306	689.186	638.649	0	0	1	0	0	0	0	0	0	0	0	0
Txlna	-0.0314381	0.901328	0.152824	0.526106	1.95633	7.87489e-46	0.0980001	0.73612	Txlna	685.685	762.668	885.31	804.265	704.264	774.184	2815.29	3410.05	2719.72	956.072	728.801	912.914	838.896	929.457	752.012	996.68	824.321	878.626	0	0	1	0	0	0	0	0	0	0	0	0
Txlng	-0.0868369	0.843398	-0.166955	0.713908	1.73513	1.2376e-10	0.022503	0.950783	Txlng	195.777	156.785	210.971	176.638	184.711	167.514	618.737	555.85	655.915	171.193	202.613	124.867	175.623	203.112	85.9204	171.761	108.108	192.562	0	0	1	0	0	0	0	0	0	0	0	0
Txnrd1	0.743818	3.03356e-05	0.665947	0.00033605	2.22545	2.26463e-47	0.192088	0.486169	Txnrd1	867.545	807.844	974.301	1538.06	1438.89	1480.46	7488.06	6167.44	7300.15	1629.24	1069.01	1523.37	1594.24	1911.16	1335.52	1882.36	1896.95	1755.32	0	0	1	0	0	0	0	0	0	0	0	0
Txnrd3	-0.243097	0.850517	-0.782318	0.441313	4.85343	2.39095e-12	-2.12055	2.47726e-05	Txnrd3	45.4649	106.295	23.7822	77.0441	9.27773	57.347	1564.4	1889.27	1536.87	0	42.337	47.1719	34.1015	52.2497	22.5228	0	0	1.9353	0	0	1	0	0	0	0	0	0	0	0	0
Tyw3	-0.174466	0.870119	0.371115	0.713849	2.90986	2.59112e-06	0.0394108	1	Tyw3	25.0521	53.1476	44.4957	41.3407	12.6514	51.3105	353.108	285.212	348.541	53.6793	84.6739	29.1356	5.11522	66.968	60.0608	10.516	64.1889	61.9296	0	0	1	0	0	0	0	0	0	0	0	0
Tyw5	-0.639059	0.125128	-0.537295	0.262446	1.90124	1.43797e-08	0.255002	0.706557	Tyw5	176.293	103.638	141.159	65.7693	92.7773	101.112	348	306.03	397.94	87.0475	78.6258	115.155	83.5486	52.9856	133.051	92.3068	72.6348	162.565	0	0	1	0	0	0	0	0	0	0	0	0
U2af1	0.00859379	0.988413	-0.195642	0.683874	1.99176	5.22563e-14	0.0638855	0.937738	U2af1	560.425	720.15	737.247	668.968	678.961	682.127	2851.68	2410.77	2900.85	606.431	742.409	409.285	482.536	740.327	304.475	536.314	670.605	390.93	0	0	1	0	0	0	0	0	0	0	0	0
U2af2	-0.417791	0.494113	-0.618281	0.3116	1.68993	4.63287e-05	-0.420696	0.590683	U2af2	1175.59	550.078	293.058	524.276	436.053	543.287	1297.5	2278.57	1342.02	513.58	272.166	518.89	610.417	334.104	286.957	444.008	172.297	296.101	0	0	1	0	0	0	0	0	0	0	0	0
Uba6	0.264899	0.642519	0.244556	0.70256	2.34318	1.32432e-10	0.394961	0.543915	Uba6	205.984	300.284	267.741	303.479	296.044	336.536	1602.08	1664.43	1605.48	272.749	409.761	240.022	588.251	130.992	445.034	741.96	351.35	447.054	0	0	1	0	0	0	0	0	0	0	0	0
Ube2cbp	0.0277426	0.969396	-0.396382	0.539779	1.67171	3.83498e-05	-0.00866954	0.994936	Ube2cbp	87.2184	87.6936	90.5256	78.9232	127.358	64.8926	360.77	209.225	359.518	39.1714	99.7943	55.4963	10.2304	25.7569	24.1912	30.3795	5.06755	24.1912	0	0	1	0	0	0	0	0	0	0	0	0
Ube2o	-0.100575	0.876712	-0.612012	0.166935	2.14941	8.38112e-13	-0.547479	0.212279	Ube2o	156.808	172.73	95.1286	165.363	79.2824	149.404	673.013	566.259	612.005	124.768	65.0175	77.6948	114.24	220.774	152.655	113.339	133.445	77.4119	0	0	1	0	0	0	0	0	0	0	0	0
Ube2q2	0.169621	0.512276	0.218148	0.415481	2.00938	1.64841e-33	-0.176622	0.565685	Ube2q2	629.086	722.808	708.862	890.705	603.896	827.004	3147.96	3122.75	3167.06	864.672	759.041	778.336	930.97	917.682	1253.77	710.412	983.104	1047.96	0	0	1	0	0	0	0	0	0	0	0	0
Ubfd1	-0.485409	0.0562167	-0.222014	0.518321	1.73707	1.2127e-18	-0.40297	0.186022	Ubfd1	548.362	603.225	464.136	376.764	385.447	383.319	1215.76	1509.33	1163.63	461.352	468.731	450.907	688.85	553.406	466.306	540.988	386.823	357.063	0	0	1	0	0	0	0	0	0	0	0	0
Ubp1	-0.601546	0.117962	-0.406036	0.38057	1.65652	1.78903e-08	0.392367	0.431961	Ubp1	364.647	555.393	443.422	236.77	390.508	261.08	905.438	1141.89	817.836	404.771	279.726	337.14	359.771	574.011	445.034	469.713	374.998	974.423	0	0	1	0	0	0	0	0	0	0	0	0
Ubqln4	-0.417639	0.261052	0.189811	0.694862	2.72213	2.21944e-24	-0.0872033	0.890128	Ubqln4	413.823	608.54	673.572	453.808	352.554	455.758	2591.16	3237.26	2667.57	771.821	639.591	527.215	293.273	755.045	498.422	399.607	618.241	436.41	0	0	1	0	0	0	0	0	0	0	0	0
Ubxn2a	0.381719	0.152907	0.660776	0.00723602	2.04694	2.74646e-25	0.493177	0.0769591	Ubxn2a	617.952	552.735	538.551	774.199	646.911	814.931	2669.7	4015.86	2648.36	879.18	783.234	1057.2	656.454	755.045	668.177	965.132	1233.1	741.219	0	0	1	0	0	0	0	0	0	0	0	0
Uchl5	-0.308842	0.14792	-0.0753646	0.82069	1.63337	2.11331e-25	0.052749	0.91659	Uchl5	784.966	1009.8	958.191	695.276	789.45	731.929	2285.31	2228.61	2426.06	958.974	824.059	828.282	803.09	906.643	895.073	709.244	1133.44	860.24	0	0	1	0	0	0	0	0	0	0	0	0
Uhmk1	0.293167	0.422905	0.414393	0.262058	1.70066	1.75083e-12	0.0528024	0.873399	Uhmk1	70.517	95.6657	118.911	130.599	106.272	119.221	374.818	463.209	386.963	117.514	140.619	131.804	134.701	111.123	78.8299	155.403	69.2565	113.215	0	0	1	0	0	0	0	0	0	0	0	0
Uimc1	-0.412643	0.332139	-0.0716494	0.915948	1.65665	3.47077e-08	-0.0708963	0.938639	Uimc1	578.054	794.557	637.515	483.874	495.093	523.669	1551.63	1708.15	1542.36	770.371	678.903	462.007	474.011	980.234	404.576	447.513	432.431	888.302	0	0	1	0	0	0	0	0	0	0	0	0
Umps	-0.0915139	0.802504	-0.0567927	0.894636	3.73681	2.24553e-80	0.0927337	0.853389	Umps	717.232	712.178	691.217	631.386	762.461	594.598	8952.22	8986.25	8941.31	863.221	495.947	678.442	751.938	657.169	676.519	737.286	945.942	542.851	0	0	1	0	0	0	0	0	0	0	0	0
[truncated: 418 more rows]

## Sheet: 1568 M28Ag down genes
Gene	Fold Change analysis									Read Counts																		3 fold deregulated gene groups						Deregulated DHSs
	M28/Naïve		M56/Naïve		M28stim/M28		CXCR5			Naïve			M28			M28Ag			M56			CXCR5pos			CXCR5neg
[truncated: 1,569 more rows]

## Sheet: 133 CXCR5neg up
Gene	Fold Change analysis									Read Counts																		3 fold deregulated gene groups						Deregulated DHSs
[truncated: 135 more rows]

[truncated: 1 more sheets: 85 CXCR5pos up]
