# Supplementary material for: Stable Epigenetic Programming of Effector and Central Memory CD4 T Cells Occurs Within 7 Days of Antigen Exposure In Vivo
Source: Front Immunol. 2021 May 24;12:642807. doi: 10.3389/fimmu.2021.642807 (PMC8181421; doi:10.3389/fimmu.2021.642807)
Supplement: Supplementary file 5 [file Table_4.xlsx]

## Sheet: 612 CXCR5pos
Annotation						Read counts				DeSeq2 FC analysis
										CXCR5neg/CXCR5pos		M28/Naïve		M56/Naïve		M7/Naïve		M28Ag/M28		M56Ag/M56
Chr	Start	End	Annotation	Distance to TSS	Closest gene	CXCR5neg_1	CXCR5neg_2	CXCR5pos_1	CXCR5pos_2	log2 FC	P-adj	log2 FC	P-adj	log2 FC	P-adj	log2 FC	P-adj	log2 FC	P-adj	log2 FC	P-adj
chr1	78537567	78537766	intron (NM_026713, intron 6 of 6)	26606	Mogat1	426.553	486.568	810.764	1134.38	-1.01492	0.00280652	0.290558	0.858333	0.288777	0.842702	0.288796	0.896155	-0.438199	0.541914	-0.171698	0.819274
chr12	28834421	28834620	intron (NM_201357, intron 4 of 8)	82692	Eipr1	297.024	215.041	756.539	603.014	-1.30168	0.000123893	0.00476043	0.998059	0.084943	0.955532	0.555488	0.53308	0.648924	0.211935	0.95419	0.0345094
chr7	102322265	102322464	intron (NM_009287, intron 1 of 11)	54540	Stim1	119.479	218.014	705.811	1041.84	-2.12816	8.35243e-10	-0.815659	0.278251	-0.660173	0.38	-1.56503	0.00226506	-0.353628	0.575827	-0.83913	0.0664107
chr2	168575083	168575282	intron (NM_001291168, intron 1 of 9)	15183	Nfatc2	343.922	304.229	647.212	800.039	-1.08161	0.000973318	-0.752146	0.261887	-0.67943	0.284528	-1.2922	0.00725943	-0.658942	0.15646	-1.35541	0.000245437
chr15	73118051	73118250	intron (NM_153178, intron 13 of 18)	27738	Chrac1	304.84	289.364	703.187	680.63	-1.14421	0.00021672	-0.143736	0.931195	-0.0193732	0.99007	-0.249397	0.898047	0.0595643	0.943463	-0.329121	0.572675
chr11	75318974	75319173	intron (NM_001164223, intron 6 of 17)	29310	Rpa1	170.844	125.854	685.695	548.285	-1.89041	1.55657e-09	0.188632	0.9267	0.689267	0.509139	0.153408	0.966683	1.2715	0.0445311	-0.165314	0.84239
chr9	44526349	44526548	promoter-TSS (NM_007551)	-27	Cxcr5	133.996	133.781	453.049	541.32	-1.74483	1.74092e-08	-2.40306	0.000118174	-1.90087	0.00366824	-2.6685	6.78927e-06	-0.630243	0.310267	-2.11207	2.34682e-06
chr15	36396244	36396443	Intergenic	100448	Ankrd46	257.942	225.942	552.754	524.404	-1.07625	0.00122289	0.377952	0.758818	0.178483	0.900295	0.087696	0.978364	-0.132039	0.866302	-0.938785	0.0444659
chr16	32972703	32972902	intron (NM_001310674, intron 6 of 21)	58702	Lrch3	177.544	109.998	448.675	444.798	-1.48716	4.19767e-05	-0.63403	0.521325	-0.626454	0.466735	-1.02918	0.128721	0.447698	0.50834	0.696032	0.204537
chr8	119569982	119570181	intron (NM_175185, intron 1 of 4)	5119	Hsdl1	149.628	135.763	502.901	401.014	-1.52911	4.28148e-06	0.399588	0.739553	0.278969	0.821942	0.507105	0.636191	1.6356	0.000970364	1.54892	0.000700341
chr2	33215803	33216002	promoter-TSS (NM_011923)	-59	Angptl2	142.929	155.583	272.004	387.083	-1.0347	0.0102618	-1.04942	0.223013	-1.02917	0.189579	-2.0408	0.000602629	-0.718298	0.259139	-1.61889	0.000755662
chr12	17724791	17724990	intron (NM_016677, intron 1 of 3)	34076	Hpcal1	174.194	138.736	486.284	372.157	-1.3324	0.000210755	0.101228	0.95218	0.191089	0.883791	0.202745	0.924275	1.37923	0.00351543	1.01737	0.0264875
chr12	55466366	55466565	intron (NR_035430, intron 1 of 3)	26182	Nfkbia	120.596	112.971	323.606	371.162	-1.43737	4.28112e-05	-0.322074	0.828716	-0.152287	0.923652	-0.600293	0.563595	-1.94173	2.79676e-05	-2.70062	9.60773e-11
chr14	75444762	75444961	Intergenic	-11121	Siah3	136.229	93.1515	338.474	359.221	-1.45542	7.90785e-05	0.0385113	0.985819	0.6336	0.458786	-0.388864	0.799531	-2.14253	2.77654e-06	-2.95578	2.70401e-12
chr11	117092872	117093071	Intergenic	15623	Mir6516	154.095	161.529	364.713	358.226	-1.10148	0.00207401	-1.05062	0.299659	-0.91114	0.346386	-1.75027	0.0154673	-1.93566	0.000493275	-3.20029	5.3637e-11
chr7	35119040	35119239	promoter-TSS (NM_001287514)	-154	Cebpa	90.4471	82.2508	418.939	355.241	-1.9714	1.55657e-09	-1.96325	0.00233159	-1.73132	0.00780568	-2.34935	7.46199e-05	-1.10954	0.0419456	-1.38432	0.00474377
chr2	135891240	135891439	intron (NM_013829, intron 3 of 36)	149509	Plcb4	167.495	82.2508	442.553	352.256	-1.47808	0.00039271	-1.94157	0.00790723	-2.17249	0.00141433	-2.88752	4.76819e-06	-1.96689	0.000458639	-0.614822	0.363468
chr3	121967658	121967857	intron (NM_172525, intron 1 of 22)	14431	Arhgap29	142.929	148.646	321.857	347.281	-1.09984	0.00273484	1.12473	0.186511	0.994262	0.236544	0.758718	0.489702	-0.761723	0.267889	0.646615	0.339178
chr14	48226103	48226302	intron (NR_003630, intron 2 of 2)	27486	Gm6498	78.1641	80.2689	244.891	344.295	-1.69286	6.90433e-06	0.521446	0.698891	0.509657	0.655635	-0.126682	0.973628	0.331522	0.699255	1.33393	0.0216597
chr11	22814507	22814706	Intergenic	45129	B3gnt2	156.328	119.908	294.744	343.3	-1.09947	0.00483493	0.27488	0.887518	-0.102113	0.961198	-0.497863	0.775992	-2.25595	6.7528e-05	-2.28149	1.18999e-05
chr16	30769604	30769803	Intergenic	169980	Fam43a	142.929	99.0974	457.422	340.315	-1.55553	2.56389e-05	-0.685281	0.549713	-0.906074	0.281601	-1.55406	0.0190796	-0.886636	0.150526	-0.361444	0.601231
chr16	10668995	10669194	intron (NM_001204229, intron 18 of 22)	116442	Socs1	131.762	127.836	397.073	340.315	-1.38127	7.12966e-05	-0.0493098	0.983984	-0.535342	0.659619	-0.557684	0.712944	-1.37548	0.0206623	-1.04992	0.0758764
chr1	38557737	38557936	intron (NM_001290814, intron 1 of 21)	69408	Aff3	171.961	138.736	355.967	338.325	-1.06482	0.00453189	-0.30574	0.805201	-0.454631	0.593925	-0.38625	0.753087	0.838602	0.0893063	1.38266	0.00104776
chr7	24373696	24373895	intron (NM_008433, intron 1 of 8)	3532	Kcnn4	116.13	149.637	278.126	336.335	-1.09476	0.00562256	0.113175	0.953495	0.574843	0.544581	-0.0747683	0.984973	-0.0211495	0.983642	-1.14842	0.0211667
chr16	95869545	95869744	intron (NR_040484, intron 1 of 3)	29069	1600002D24Rik	167.495	117.926	381.33	332.354	-1.204	0.00157711	1.01173	0.15874	0.981772	0.138989	0.393818	0.792584	0.371451	0.612661	0.303988	0.642623
chr19	14695416	14695615	Intergenic	-97332	Tle4	165.261	133.781	327.979	327.379	-1.03735	0.00646002	1.54985	0.00170294	1.28789	0.0106782	1.22221	0.0192807	2.65935	1.04519e-07	3.00839	1.60353e-11
chr13	28551721	28551920	intron (NR_045053, intron 7 of 8)	159053	Mir6368	144.045	125.854	493.281	318.423	-1.43608	0.000135608	1.3527	0.0942402	1.23489	0.122573	0.933152	0.344811	0.0433515	0.969706	1.41244	0.0206363
chr1	161761624	161761823	Intergenic	26772	Fasl	154.095	103.061	258.01	314.443	-1.03835	0.0149539	-0.0601619	0.978332	0.0796783	0.966496	-0.238377	0.92625	-2.08385	3.11199e-05	-2.3745	2.98829e-07
chr1	95268118	95268317	Intergenic	-45411	Fam174a	155.212	110.989	367.337	313.448	-1.23127	0.00130549	-0.921642	0.367948	-0.576701	0.631906	-1.39921	0.0643798	-1.0102	0.11046	0.166523	0.842269
chr7	49364541	49364740	intron (NM_175272, intron 2 of 37)	118451	Nav2	85.9805	98.1064	270.255	313.448	-1.50365	4.44857e-05	0.830823	0.496279	0.666454	0.582139	0.183119	0.960443	0.207206	0.847269	1.5211	0.0215113
chr10	61233312	61233511	intron (NM_001081127, intron 4 of 21)	40027	Adamts14	116.13	95.1335	341.973	309.468	-1.47875	4.08582e-05	0.906968	0.224081	1.01386	0.119012	1.43715	0.0129119	3.0161	2.72509e-08	3.97918	6.56429e-14
chr7	19093847	19094046	promoter-TSS (NM_011383)	-598	Six5	126.179	157.565	305.239	304.492	-1.00563	0.0102618	-0.331333	0.854331	-0.1383	0.942587	-0.886053	0.361874	-0.38967	0.640533	-1.37835	0.0111216
chr18	60624192	60624391	promoter-TSS (NM_177340)	14	Synpo	140.695	126.845	299.992	300.512	-1.06706	0.00512154	-1.07883	0.101654	-1.20438	0.0407037	-1.2025	0.0451025	-0.405152	0.519669	-0.237222	0.698515
chr8	88298088	88298287	intron (NM_001037723, intron 3 of 27)	3983	Adcy7	81.514	95.1335	146.935	296.532	-1.139	0.0221673	-1.36397	0.0749446	-0.749617	0.444035	-1.74096	0.00804844	-1.12142	0.0450594	-2.21925	2.20699e-06
chr2	84838076	84838275	Intergenic	-1233	Slc43a1	116.13	93.1515	348.97	295.537	-1.47304	5.59885e-05	-1.27813	0.199206	-1.37733	0.11975	-1.90694	0.0148384	-2.19999	0.000325446	-1.43515	0.0212432
chr8	115742706	115742905	Intergenic	-35911	Maf	148.512	113.962	292.995	282.601	-1.03079	0.00996366	-2.54265	0.000955854	-2.73996	0.000147748	-3.49487	3.08263e-07	-2.5082	6.60093e-06	-1.94561	0.000267133
chr12	52783135	52783334	intron (NM_198111, intron 1 of 13)	83851	Akap6	53.5983	43.6028	258.01	278.62	-2.18988	1.17446e-09	-0.213274	0.903263	0.0743276	0.967359	-0.707267	0.464221	-2.37665	6.48449e-07	-2.17398	1.67231e-06
chr12	71006915	71007114	intron (NR_045055, intron 3 of 3)	8809	3110056K07Rik	119.479	99.0974	277.252	277.625	-1.22025	0.0014904	0.0515267	0.980436	0.0698552	0.967493	0.162085	0.953594	2.66914	7.35877e-07	3.30254	7.57272e-11
chr1	181016604	181016803	intron (NM_001312918, intron 1 of 8)	866	Ephx1	129.529	110.989	300.866	276.63	-1.15101	0.00269475	0.288207	0.863057	0.422694	0.728587	-0.216033	0.934938	-0.368761	0.636252	-0.841474	0.138399
chr5	75066837	75067036	Intergenic	-8665	Gsx2	102.73	103.061	217.778	268.67	-1.1168	0.00635642	-0.379509	0.819727	-0.217174	0.901163	-0.884129	0.352239	-2.18924	3.67763e-05	-2.21633	8.88029e-06
chr15	73268319	73268518	intron (NM_001130409, intron 18 of 29)	-13536	Mir151	112.78	79.2779	339.349	261.704	-1.47593	0.000164895	0.0328693	0.988095	0.213688	0.883709	0.136632	0.965032	-0.211939	0.787191	-0.16376	0.81669
chr9	58112412	58112611	intron (NM_001166282, intron 3 of 19)	6312	Ccdc33	22.3326	31.7112	246.64	261.704	-2.79388	1.01588e-13	2.238	0.00484491	2.45201	0.000854191	1.6774	0.0487602	0.367366	0.740499	0.268331	0.788099
chr7	112213280	112213479	Intergenic	-12457	Mical2	98.2635	79.2779	259.759	260.709	-1.39876	0.000273219	-0.319742	0.877021	-0.231091	0.910032	-0.253235	0.94039	0.0819616	0.945261	0.469695	0.575367
chr2	75148024	75148223	Intergenic	296056	9430019J16Rik	87.0972	49.5487	401.446	256.729	-1.98077	6.44817e-07	-1.31491	0.0842491	-1.44993	0.0344434	-1.84597	0.00348751	1.97271	0.00100375	2.24311	2.83791e-05
chr12	107184359	107184558	Intergenic	-468134	4933406K04Rik	75.9309	87.2057	292.995	254.739	-1.57197	2.50336e-05	-0.144616	0.947085	-0.159525	0.93167	-0.302207	0.90312	0.10945	0.916105	-0.224724	0.776774
chr6	145193564	145193763	intron (NM_177222, intron 7 of 15)	17307	Casc1	119.479	81.2598	332.352	250.758	-1.37586	0.000691657	0.775388	0.333812	0.797365	0.261157	0.532045	0.614712	-0.196579	0.799757	-0.128228	0.852736
chr1	184793585	184793784	intron (NM_001290273, intron 6 of 6)	17616	2001-03-01	133.996	85.2237	254.512	249.763	-1.0756	0.0131236	1.26978	0.0412824	1.33043	0.0220578	1.1464	0.0682047	1.02134	0.0689864	1.17606	0.0210173
chr10	13060069	13060268	Intergenic	-30620	Plagl1	68.1145	52.5216	169.675	249.763	-1.56619	0.000270585	-0.769238	0.541999	-1.20353	0.141321	-1.83622	0.00794635	-2.64801	6.48449e-07	-2.55507	9.16121e-08
chr2	6351388	6351587	intron (NM_001080548, intron 2 of 14)	-1249	Usp6nl	160.795	96.1244	316.609	248.768	-1.01513	0.0251096	-0.227336	0.901236	-0.400791	0.761394	-0.516314	0.7232	0.587725	0.420089	1.11039	0.0527066
chr15	100189035	100189234	intron (NM_001159361, intron 23 of 37)	-1098	Mir3473a	97.1468	87.2057	274.628	248.768	-1.36011	0.000398473	-1.82931	0.0452143	-2.10884	0.00880867	-2.7105	0.000288686	-1.6596	0.00775544	-2.11115	9.76242e-05
chr1	78657718	78657917	promoter-TSS (NM_001136222)	-8	Utp14b	49.1317	94.1425	233.521	245.783	-1.51383	0.000462383	1.08074	0.180002	0.883743	0.285097	0.580198	0.646798	-0.049399	0.961576	0.47949	0.479131
chr1	156522258	156522457	Intergenic	-36430	Abl2	121.713	99.0974	259.759	244.788	-1.07901	0.00782717	1.02724	0.318186	0.253298	0.890751	0.52235	0.774188	0.407199	0.66296	2.04398	0.000741409
chr10	17548904	17549103	Intergenic	-174225	Cited2	98.2635	94.1425	226.524	234.837	-1.13742	0.00504614	-3.58644	1.07188e-05	-3.79416	1.33779e-06	-4.17771	5.94725e-08	-2.95019	1.16417e-07	-2.03189	0.000164292
chr2	157746650	157746849	intron (NM_025680, intron 1 of 15)	9348	Ctnnbl1	103.847	50.5397	343.722	231.852	-1.64177	0.000198933	0.262259	0.857495	0.105705	0.946511	0.449047	0.718834	0.064125	0.941506	0.182098	0.781937
chr2	157121901	157122100	intron (NM_018851, intron 4 of 15)	13222	Samhd1	78.1641	108.016	209.907	229.862	-1.10284	0.0105748	1.29359	0.0456131	0.871849	0.226013	1.29979	0.0362042	0.998701	0.0973064	1.28435	0.0122913
chr1	135807683	135807882	intron (NM_001112702, intron 6 of 8)	8271	Tnni1	77.0475	50.5397	358.591	228.867	-1.92873	1.17517e-06	0.793559	0.370722	0.925744	0.203582	0.208345	0.934419	0.516984	0.464208	1.41188	0.00773896
chr3	135513380	135513579	intron (NM_027288, intron 4 of 16)	27868	Manba	133.996	97.1154	272.004	228.867	-1.00424	0.0205714	1.04409	0.11888	0.711278	0.334649	0.620459	0.494987	-0.730846	0.194332	0.188881	0.77684
chr5	122291199	122291398	intron (NM_177242, intron 1 of 5)	6900	Pptc7	97.1468	65.4043	218.653	228.867	-1.29817	0.0020605	0.0626379	0.981352	0.36438	0.82276	-0.540397	0.748623	-0.697639	0.372313	-2.41323	4.42384e-06
chr2	27187550	27187749	TTS (NM_138665)	22142	Dbh	74.8142	69.3682	189.791	228.867	-1.36554	0.000952776	0.120077	0.956223	-0.115155	0.951248	-0.0565806	0.991598	0.801127	0.268591	0.217015	0.78308
chr1	78422696	78422895	intron (NM_001278075, intron 17 of 17)	66102	Farsb	75.9309	66.3952	273.753	227.872	-1.62507	2.32362e-05	-0.278759	0.902663	0.280436	0.891877	-1.07293	0.34256	-0.64542	0.471555	0.421253	0.643504
chr17	33947836	33948035	intron (NM_020603, intron 10 of 14)	3553	B3galt4	123.946	70.3591	265.882	227.872	-1.18905	0.00750742	0.726826	0.561845	1.34911	0.086115	1.26218	0.132004	3.0561	1.55483e-05	1.29761	0.0511716
chr19	47915321	47915520	intron (NM_001001738, intron 1 of 1)	3879	Itprip	39.0821	47.5667	202.035	227.872	-2.02005	1.7035e-07	-0.689748	0.703174	-0.389703	0.847667	-1.53979	0.116431	-0.733916	0.426672	-0.965418	0.21251
chr7	55960635	55960834	intron (NM_023647, intron 1 of 6)	1759	Nipa2	96.0302	132.79	305.239	225.882	-1.08464	0.0114175	0.0901004	0.967802	-0.302601	0.844688	0.0505456	0.992456	-0.984686	0.111741	0.413464	0.56026
chr4	136081863	136082062	Intergenic	-28591	Rpl11	158.562	101.079	350.719	223.891	-1.01499	0.0302208	-0.0530671	0.983647	0.171811	0.930623	-0.356011	0.883406	0.81575	0.289762	-0.730313	0.291052
chr15	59913910	59914109	Intergenic	102609	4933412E24Rik	94.9136	66.3952	262.383	216.926	-1.39777	0.000704367	0.348783	0.810795	0.474531	0.655363	1.12266	0.10628	0.362817	0.62571	-0.0611179	0.936937
chr3	35318411	35318610	Intergenic	347653	Gm6639	36.8488	51.5306	251.888	216.926	-2.10403	3.63463e-08	1.10121	0.325518	0.962332	0.378105	0.600752	0.748294	-0.904497	0.261976	0.291479	0.754435
chr4	155050177	155050376	Intergenic	-16754	Pex10	71.4643	61.4404	318.358	212.946	-1.76633	7.07023e-06	0.432899	0.771794	0.700086	0.467393	1.00386	0.233549	2.5075	4.54635e-05	2.33852	3.4095e-05
chr1	78538478	78538677	TTS (NM_026713)	27517	Mogat1	64.7646	90.1786	223.9	209.96	-1.31558	0.00166264	1.26681	0.457864	1.0397	0.550113	1.27416	0.45645	-1.86828	0.0561511	-1.36662	0.175751
chr11	97905626	97905825	Intergenic	-21571	Fbxo47	118.363	90.1786	251.013	207.97	-1.02092	0.0197213	0.223981	0.940192	0.428334	0.843602	-0.313678	0.937441	1.67246	0.0679757	0.47224	0.654181
chr17	84855659	84855858	Intergenic	-64972	Lrpprc	77.0475	61.4404	242.267	206.975	-1.50954	0.000184732	0.17727	0.929817	0.374179	0.790516	0.250674	0.926327	-0.437175	0.575388	-0.569657	0.388941
chr7	37490349	37490548	intron (NM_172385, intron 5 of 5)	279304	Zfp536	96.0302	69.3682	195.913	202	-1.12473	0.0106906	0.214892	0.897427	0.030221	0.986116	0.150741	0.960192	0.664798	0.296369	1.93696	8.76207e-05
chr18	7410270	7410469	intron (NM_001081287, intron 11 of 16)	-112468	Armc4	51.365	73.332	149.558	201.005	-1.28792	0.00535766	1.21801	0.305079	0.83322	0.511572	0.194135	0.964109	-2.7634	5.48815e-05	-0.579643	0.506412
chr4	154942568	154942767	Intergenic	-14590	Tnfrsf14	64.7646	67.3862	190.665	199.015	-1.38214	0.000879175	0.21336	0.930447	-0.205768	0.919108	-1.38922	0.0980881	-2.06919	0.00111662	-2.33491	1.48748e-05
chr17	5303528	5303727	intron (NM_001085355, intron 8 of 19)	115140	Ldhal6b	102.73	84.2328	216.029	197.024	-1.02417	0.0197348	-1.54635	0.0409891	-1.61119	0.0223935	-1.89314	0.00485647	0.535614	0.485132	0.380516	0.593614
chr9	61985589	61985788	intron (NM_028748, intron 2 of 7)	-38889	Kif23	71.4643	72.3411	213.405	197.024	-1.34696	0.00102707	0.181051	0.936512	0.36736	0.822214	0.361208	0.882779	2.08712	0.00256866	1.56793	0.0150207
chr12	112449192	112449391	Intergenic	-13953	B020018J22Rik	102.73	58.4674	259.759	194.039	-1.30462	0.00397348	1.0197	0.248035	1.13852	0.126321	0.837936	0.378541	-0.505241	0.514491	-0.525594	0.437283
chr13	99503618	99503817	intron (NM_008634, intron 2 of 6)	12885	Map1b	63.6479	60.4494	207.283	191.054	-1.4897	0.000270585	-1.63323	0.0396378	-1.57142	0.0399631	-1.76552	0.0175727	-0.56665	0.459631	-0.244132	0.758357
chr19	57430006	57430205	Intergenic	-22801	Trub1	50.2484	49.5487	187.167	189.064	-1.67924	4.27302e-05	2.27957	1.357e-05	2.60963	6.25063e-08	2.13758	2.84056e-05	-0.943718	0.09973	-1.39812	0.00354173
chr7	79301035	79301234	intron (NM_018811, intron 3 of 10)	27868	Abhd2	83.7473	75.314	278.126	187.074	-1.36962	0.00118206	-0.23234	0.921525	-1.03035	0.330151	-0.244161	0.945781	-0.697007	0.420703	-0.0903591	0.92806
chr2	132029944	132030143	promoter-TSS (NM_175445)	-55	Rassf2	64.7646	104.052	209.032	187.074	-1.07764	0.0213295	0.538554	0.638255	0.479637	0.638684	0.180652	0.945681	-0.0356068	0.971374	0.256779	0.706537
chr16	24860486	24860685	intron (NM_001145954, intron 4 of 7)	138730	Lpp	33.4989	19.8195	202.91	187.074	-2.43982	1.99507e-09	-1.55206	0.0512894	-1.62958	0.0273606	-1.02369	0.302888	0.430858	0.608987	0.263752	0.735311
chr13	28502243	28502442	intron (NR_045054, intron 7 of 7)	208531	Mir6368	101.613	85.2237	227.399	185.084	-1.0207	0.022166	0.903718	0.284275	0.81711	0.306817	0.538564	0.666374	1.29125	0.0274017	1.90242	0.000261254
chr11	17192223	17192422	intron (NM_024459, intron 2 of 5)	19267	Pno1	65.8812	57.4765	269.38	184.089	-1.64949	6.22993e-05	0.62899	0.542352	0.28143	0.838119	0.825429	0.318668	0.0788605	0.93306	1.64603	0.00095189
chr9	116091152	116091351	intron (NM_009371, intron 7 of 7)	84112	Tgfbr2	83.7473	46.5758	150.433	179.113	-1.15076	0.0215205	1.15105	0.150234	1.07323	0.135459	0.052029	0.991632	-2.71655	1.03096e-07	-2.85354	4.25684e-10
chr15	85233038	85233237	intron (NM_001347088, intron 8 of 14)	27129	Fbln1	20.0993	25.7653	227.399	178.118	-2.65862	7.50669e-11	1.49058	0.0700969	1.27249	0.118098	0.801223	0.494346	0.682562	0.434338	0.831058	0.251425
chr5	34430852	34431051	intron (NM_001243123, intron 5 of 20)	61018	Fam193a	33.4989	26.7563	298.242	176.128	-2.52562	7.18978e-10	-2.03758	0.0265554	-1.94144	0.0289849	-2.40536	0.00363196	-1.53104	0.0211253	-2.00291	0.000593464
chr1	40190087	40190286	Intergenic	-34894	Il1r1	60.298	54.5036	160.928	176.128	-1.36066	0.0018885	-2.43205	0.0102133	-2.09645	0.0310268	-2.1037	0.0326413	2.19464	0.0076174	1.26187	0.117025
chr14	21078567	21078766	intron (NM_001243041, intron 1 of 10)	2514	Adk	103.847	67.3862	220.402	175.133	-1.0634	0.0246108	-0.0590376	0.982096	-0.588169	0.627311	-0.222763	0.943751	2.05077	0.00288297	3.7039	6.03796e-09
chr13	43775172	43775371	Intergenic	-9841	Cd83	88.2138	78.2869	201.161	175.133	-1.04701	0.0195507	-1.38412	0.0513524	-0.87534	0.288848	-1.39832	0.0374099	-1.70748	0.000271586	-3.09444	4.53238e-14
chr1	179549482	179549681	intron (NM_146105, intron 1 of 10)	3052	Cnst	89.3304	63.4223	237.02	174.138	-1.25641	0.00483493	0.492697	0.662945	0.160112	0.915877	0.757702	0.354161	1.67953	0.00152041	1.60866	0.000706359
chr17	28697460	28697659	intron (NM_001168514, intron 2 of 12)	4991	Mapk14	73.6976	83.2418	204.659	174.138	-1.12702	0.0102618	-1.08631	0.383156	-0.675779	0.646023	-0.40349	0.89115	0.792786	0.382796	-0.530788	0.542073
chr1	36920431	36920630	intron (NM_018872, intron 1 of 40)	18997	Tmem131	72.581	62.4313	220.402	172.148	-1.35839	0.00149898	-0.194746	0.924172	0.465192	0.72559	-0.0441917	0.993611	-0.599861	0.418092	-1.79718	0.000799054
chr12	103550018	103550217	intron (NM_028980, intron 2 of 24)	17552	Ppp4r4	96.0302	53.5126	196.787	172.148	-1.13221	0.0199549	-3.4427	0.000204726	-3.47376	0.000102156	-4.65727	2.04283e-08	-2.20443	0.000248299	-2.04684	0.000240252
chr9	52349179	52349378	Intergenic	-181167	Zc3h12c	30.149	22.7924	157.43	172.148	-2.23215	1.08867e-07	-1.4701	0.36578	-0.430016	0.876853	-2.74368	0.0114697	-2.04393	0.0215766	-2.32918	0.00535322
chr5	74132782	74132981	Intergenic	39351	Snora26	56.9481	48.5577	153.932	172.148	-1.41739	0.00138511	0.489416	0.788061	0.28234	0.883709	0.454872	0.844117	0.0341414	0.979135	0.817713	0.284151
chr13	58213899	58214098	intron (NM_026842, intron 1 of 10)	1655	Ubqln1	46.8985	67.3862	139.063	172.148	-1.2418	0.00904066	-0.991598	0.42979	-0.989337	0.368336	-1.38846	0.144127	-0.00614107	0.996723	1.25891	0.080521
chr11	115463607	115463806	intron (NM_001080934, intron 1 of 3)	1233	Slc16a5	82.6306	70.3591	188.916	171.153	-1.0946	0.0147426	0.179746	0.941186	0.41257	0.805038	0.540748	0.779397	1.1219	0.139574	0.357331	0.680177
chr2	145832480	145832679	intron (NM_028724, intron 4 of 12)	46463	Rin2	98.2635	70.3591	227.399	170.158	-1.09141	0.0185004	0.760978	0.4269	0.458699	0.685211	0.303546	0.885008	1.05828	0.0844815	2.47	2.58435e-06
chr8	64826539	64826738	intron (NM_178633, intron 2 of 14)	23286	Klhl2	85.9805	82.2508	208.157	169.162	-1.03587	0.0221061	0.372154	0.851725	-0.0896288	0.968973	0.418292	0.862682	0.606095	0.489443	2.85997	4.65561e-06
chr5	151247198	151247397	Intergenic	-57104	Stard13	48.0151	44.5938	153.932	166.177	-1.55109	0.000409669	0.600191	0.614743	0.628007	0.525114	0.621394	0.596927	-0.539967	0.449024	0.104659	0.896326
chr2	6622142	6622341	intron (NM_001347094, intron 4 of 12)	99421	Celf2	63.6479	41.6209	265.882	165.182	-1.74798	7.01263e-05	1.26802	0.126916	1.1117	0.168647	0.158343	0.9644	-1.50549	0.0123886	-0.620554	0.365323
chr2	6380130	6380329	intron (NM_181399, intron 1 of 13)	27493	Usp6nl	34.6155	24.7743	162.678	165.182	-2.09486	8.45294e-07	-0.950425	0.467907	-2.03409	0.00781972	-1.9597	0.0135743	-3.35604	6.81226e-09	-2.22962	2.4204e-05
chr4	6970646	6970845	intron (NM_145711, intron 1 of 8)	19978	Tox	58.0648	56.4855	189.791	164.187	-1.42792	0.000890743	1.53122	0.00812121	1.10257	0.0799628	2.14017	3.50691e-05	1.02159	0.0722294	2.24757	3.17352e-06
chr15	89282602	89282801	intron (NM_026813, intron 22 of 24)	23031	Mir6959	120.596	76.305	281.625	162.197	-1.01704	0.048049	0.275991	0.851265	0.124979	0.936419	0.460445	0.712529	1.39692	0.00798837	1.39116	0.00348698
chr16	95893542	95893741	intron (NR_040484, intron 1 of 3)	5072	1600002D24Rik	75.9309	48.5577	150.433	161.202	-1.14658	0.0188537	-0.0401118	0.987508	0.251215	0.879035	-0.23839	0.932063	-0.599153	0.409826	-0.387702	0.58752
chr2	18307525	18307724	intron (NM_007869, intron 5 of 11)	85206	Dnajc1	102.73	46.5758	242.267	160.207	-1.21194	0.0191916	0.658632	0.704989	0.524061	0.756172	0.475764	0.850596	-0.546818	0.582503	0.172021	0.868126
chr10	128940540	128940739	intron (NM_001330160, intron 3 of 24)	6826	Itga7	88.2138	70.3591	208.157	160.207	-1.07309	0.0209403	-1.33753	0.130263	-1.27331	0.133667	-0.895561	0.430712	1.14636	0.0977804	1.28826	0.0429601
chr19	42019305	42019504	intron (NM_145500, intron 1 of 2)	-16634	Ankrd2	25.6825	28.7382	200.286	160.207	-2.31678	1.47242e-08	1.28829	0.125287	0.771164	0.428014	0.485115	0.777047	0.0541213	0.963684	-0.0229855	0.980302
chr10	130330872	130331071	intron (NM_183264, intron 1 of 8)	8119	Tespa1	79.2808	69.3682	200.286	160.207	-1.1285	0.0124288	0.377146	0.818085	-0.0305158	0.987378	-0.233716	0.933035	-1.04881	0.0887215	0.150236	0.852446
chr5	107754880	107755079	intron (NM_007964, intron 17 of 17)	-29174	Gfi1	90.4471	69.3682	198.537	160.207	-1.02957	0.0291183	-0.0997848	0.962625	-0.0962839	0.959043	0.248603	0.92434	-0.732181	0.257846	-0.918901	0.0967189
chr12	79628566	79628765	intron (NM_009014, intron 7 of 10)	296068	9430078K24Rik	43.5486	30.7202	147.809	160.207	-1.75127	8.76564e-05	0.777338	0.642723	1.5692	0.0990337	-0.365425	0.899142	-2.27442	0.00120491	-4.00635	3.6022e-11
chr5	100929745	100929944	Intergenic	83615	Gpat3	43.5486	39.6389	124.195	160.207	-1.51115	0.00118104	1.45019	0.0700873	1.3712	0.0671921	1.03092	0.256838	0.485392	0.59925	1.49055	0.0223792
chr18	32598167	32598366	Intergenic	-38232	Gypc	49.1317	32.7021	207.283	157.222	-1.84881	2.23706e-05	1.2931	0.0476056	0.788062	0.30225	0.988614	0.164008	-0.133212	0.881418	0.846733	0.125415
chr3	41077569	41077768	intron (NM_027558, intron 1 of 2)	5378	Pgrmc2	50.2484	48.5577	124.195	157.222	-1.29609	0.00640679	0.91351	0.541108	0.383596	0.844798	-0.422038	0.878866	-0.985531	0.269684	1.11722	0.173444
chr1	85761811	85762010	Intergenic	9962	Mir8096	62.5313	35.6751	116.323	156.226	-1.23824	0.0175809	-0.52369	0.794992	-0.515093	0.760636	-0.991481	0.437622	-2.74415	1.63442e-05	-3.16158	3.08666e-08
chr5	140208830	140209029	intron (NM_010752, intron 10 of 17)	112623	Mad1l1	68.1145	29.7292	260.634	155.231	-1.73829	0.000320996	0.803467	0.525617	1.21161	0.172212	0.445039	0.837944	0.0851047	0.942605	-0.199858	0.827745
chr5	140944723	140944922	intron (NM_175362, intron 1 of 24)	55774	Card11	45.7818	49.5487	121.571	155.231	-1.31479	0.00601065	0.0787354	0.977148	-0.0682165	0.97669	-0.478635	0.822569	-2.25763	0.000255103	-2.31804	2.79954e-05
chr10	67697929	67698128	Intergenic	-149073	Ado	62.5313	66.3952	144.311	154.236	-1.05843	0.0273554	0.0355171	0.989103	-0.49632	0.682356	-1.02893	0.222101	-2.25815	2.47558e-05	-1.67704	0.00084107
chr17	26531699	26531898	Intergenic	-23326	Dusp1	64.7646	60.4494	153.057	153.241	-1.12968	0.0154178	0.919846	0.502671	0.46831	0.770579	-0.190256	0.960785	-2.9886	3.68608e-06	-3.23542	5.22485e-09
chr3	116200086	116200285	Intergenic	53299	Gpr88	65.8812	57.4765	152.182	152.246	-1.13935	0.0149539	-3.14615	0.00112174	-3.32993	0.000222743	-4.32697	3.08263e-07	-2.72599	2.60178e-06	-1.46195	0.0111377
chr16	25485247	25485446	Intergenic	-198419	Trp63	65.8812	56.4855	188.916	151.251	-1.29045	0.00407214	-2.00655	0.0333247	-1.05651	0.391566	-2.7633	0.000474786	-3.69566	4.25768e-11	-3.92496	1.14013e-13
chr11	109591625	109591824	intron (NM_145940, intron 4 of 12)	19665	Wipi1	66.9978	64.4133	166.176	150.256	-1.11278	0.0166101	0.978106	0.360568	0.857745	0.392699	0.604036	0.699326	2.64933	0.000734937	1.69378	0.00986259
chr15	98066654	98066853	intron (NM_144851, intron 7 of 17)	-25836	Pfkm	56.9481	44.5938	125.944	149.261	-1.23506	0.010761	-0.702666	0.675134	-0.166109	0.942575	-1.90435	0.0172135	-2.29524	0.000182423	-3.55197	3.03068e-11
chr5	123781906	123782105	intron (NM_001042421, intron 30 of 63)	32279	Kntc1	84.8639	51.5306	161.803	148.266	-1.02613	0.046299	-0.609904	0.738213	-0.354103	0.860277	-0.207513	0.960785	2.348	0.00284648	1.44815	0.0557338
chr5	43355283	43355482	Intergenic	-120028	Gm7854	48.0151	61.4404	128.568	148.266	-1.14986	0.0197106	-1.0437	0.392853	-0.897021	0.450667	-1.85279	0.0262083	-2.28084	0.000361228	-1.03399	0.146413
chr17	5139017	5139216	intron (NM_001085355, intron 4 of 19)	144042	Arid1b	75.9309	63.4223	171.424	147.271	-1.04775	0.0283779	-0.838377	0.37902	-0.626735	0.535135	-0.0238971	0.996394	0.871411	0.171694	0.155247	0.840256
chr19	41031085	41031284	intron (NM_009345, intron 1 of 11)	1909	Dntt	44.6652	30.7202	125.069	147.271	-1.56541	0.00100536	1.79815	0.00183768	1.30883	0.0265752	1.29194	0.0335709	-2.39878	6.30024e-07	-2.2765	1.60714e-07
chr7	109265678	109265877	Intergenic	-90570	Lmo1	64.7646	61.4404	168.8	146.276	-1.15566	0.0123818	-1.02992	0.424229	-0.797969	0.548982	-1.58961	0.0864671	0.403222	0.702097	1.62986	0.0271555
chr8	81558703	81558902	intron (NM_001297591, intron 2 of 24)	216240	Inpp4b	92.6803	63.4223	210.781	145.281	-1.03603	0.0386102	0.860974	0.413541	-0.041683	0.983545	-0.219196	0.940085	-1.34401	0.0276667	-0.503112	0.459986
chr8	111582483	111582682	intron (NM_001168623, intron 1 of 4)	44239	Znrf1	59.1814	28.7382	341.973	144.286	-2.01188	3.36076e-05	1.25379	0.0759601	0.932482	0.21768	1.1454	0.105401	0.576226	0.423187	1.33205	0.0138999
chr2	158322906	158323105	intron (NM_008489, intron 9 of 14)	16512	Lbp	10.0497	16.8466	123.32	144.286	-2.62879	7.5258e-09	1.08963	0.390805	0.882108	0.485573	1.03448	0.421399	0.704416	0.486048	0.717521	0.417265
chr15	100182966	100183165	exon (NM_172819, exon 17 of 33)	4971	Mir3473a	45.7818	41.6209	221.277	143.291	-1.76612	5.71459e-05	0.644068	0.730391	0.973888	0.438698	1.26836	0.275012	1.38295	0.103856	1.57748	0.0461639
chr17	86872813	86873012	Intergenic	-44436	Tmem247	35.7322	26.7563	206.408	143.291	-2.10154	1.09413e-06	-0.070506	0.979212	0.177514	0.930464	-1.37567	0.0900287	-2.18277	0.000240137	-1.93509	0.000445456
chr3	8718306	8718505	Intergenic	-51367	Hey1	65.8812	54.5036	146.06	142.295	-1.09692	0.0238437	1.26362	0.125271	0.918446	0.297871	0.692889	0.564706	0.398964	0.65596	1.56258	0.00934845
chr13	43774303	43774502	Intergenic	-10710	Cd83	75.9309	33.6931	195.038	141.3	-1.35482	0.0079996	-1.38723	0.164271	-1.38422	0.120039	-2.51857	0.000355898	-2.14025	0.000163416	-3.23242	3.59995e-11
chr6	83415064	83415263	intron (NM_001347313, intron 3 of 11)	-14061	Mir6374	59.1814	36.666	148.684	141.3	-1.3646	0.00455248	0.831735	0.496978	1.46258	0.0682478	0.271248	0.928824	0.527717	0.574263	-0.43448	0.600273
chr5	20087220	20087419	intron (NM_001170746, intron 3 of 22)	179801	Magi2	40.1987	30.7202	205.534	140.305	-1.94101	9.81554e-06	-0.900918	0.468478	-0.391584	0.825262	-1.26585	0.181611	-1.81827	0.00407976	-0.834164	0.249533
chr12	69863590	69863789	intron (NM_201519, intron 2 of 30)	20003	4931403G20Rik	64.7646	64.4133	149.558	138.315	-1.00962	0.0409221	-0.287764	0.873566	-0.766381	0.42724	-0.307155	0.900222	0.185439	0.846154	1.2336	0.0346287
chr17	8092873	8093072	intron (NM_001033442, intron 2 of 3).2	8256	Gm1604b	63.6479	49.5487	141.687	138.315	-1.13138	0.0209713	1.04469	0.274058	0.794442	0.409886	0.682834	0.582989	0.263986	0.791387	0.389535	0.613916
chr11	100891739	100891938	intron (NM_213660, intron 21 of 23)	31354	Stat5a	37.9654	30.7202	141.687	137.32	-1.71611	0.000178524	1.1843	0.234505	1.36947	0.0988717	1.09167	0.268606	-1.04283	0.156799	-1.37335	0.0298001
chr12	117678986	117679185	intron (NM_175930, intron 11 of 27)	162606	Rapgef5	27.9158	16.8466	181.044	136.325	-2.33821	1.08867e-07	-0.379383	0.886637	-0.352356	0.883138	-1.88423	0.0693417	-2.23622	0.00457555	-0.635868	0.516905
chr8	120544227	120544426	intron (NM_001145896, intron 1 of 15)	5630	Mir7687	32.3823	21.8014	153.057	136.325	-2.02354	7.07023e-06	1.58468	0.0575427	1.36142	0.0926576	1.24077	0.158602	-0.992812	0.188528	-1.16505	0.0703313
chr12	103421377	103421576	intron (NM_020494, intron 2 of 8)	4304	Ddx24	58.0648	43.6028	134.69	136.325	-1.21613	0.0125526	-0.305298	0.88719	-0.575147	0.676214	-1.04748	0.316417	-1.55395	0.0172329	-1.03388	0.107615
chr9	114451706	114451905	intron (NR_108101, intron 10 of 14)	44739	Ccr4	75.9309	41.6209	189.791	135.33	-1.24883	0.0130162	-0.0896681	0.969672	-0.194407	0.913336	-0.741974	0.50423	-1.71362	0.00213822	-1.55892	0.00252766
chr5	122274848	122275047	Intergenic	-9451	Pptc7	68.1145	59.4584	162.678	135.33	-1.06763	0.0283547	-0.121036	0.961892	-0.246844	0.899946	-0.13413	0.975901	0.823133	0.329774	-0.461293	0.56066
chr4	136106901	136107100	Intergenic	-36822	Id3	42.432	34.6841	129.442	134.335	-1.50784	0.00138567	-0.271938	0.902539	-0.0111707	0.995631	-1.2423	0.165203	-2.39421	4.85589e-05	-3.7022	4.06657e-13
chr16	10665238	10665437	intron (NM_001204229, intron 18 of 22)	119998	Clec16a	85.9805	62.4313	216.029	133.34	-1.06742	0.035507	0.437623	0.810466	0.32976	0.852156	0.444284	0.842736	-2.19131	0.000363136	-2.37358	3.44767e-05
chr4	63486633	63486832	intron (NM_001008791, intron 1 of 12)	9259	Whrn	39.0821	22.7924	160.928	132.345	-1.87748	5.42489e-05	0.557551	0.681985	0.289508	0.852874	0.338243	0.877951	-0.392972	0.635558	0.474541	0.502959
chr19	33265332	33265531	intron (NM_001167818, intron 4 of 6)	126864	Rnls	101.613	49.5487	261.509	131.35	-1.14841	0.0385934	-0.346295	0.823953	-0.288124	0.84294	-0.375253	0.838256	2.0272	0.000572745	1.80667	0.000661606
chr13	44819466	44819665	intron (NM_001205044, intron 2 of 18)	88294	Jarid2	48.0151	57.4765	154.806	130.355	-1.23586	0.00940099	-0.336295	0.854331	-0.470263	0.724434	0.00129725	0.999863	1.71901	0.0109286	0.61597	0.375392
chr3	146192593	146192792	intron (NM_001005846, intron 13 of 13)	-28269	Lpar3	93.797	42.6119	224.775	129.36	-1.14656	0.0395451	-0.0409881	0.985712	-0.588208	0.542515	-0.271462	0.903941	-0.668401	0.288017	0.234733	0.736916
chr9	57866625	57866824	Intergenic	-32490	Arid3b	62.5313	34.6841	189.791	129.36	-1.44686	0.00312931	-0.0926269	0.974454	0.200983	0.929385	-0.551506	0.801743	-1.78516	0.0105861	-3.23709	5.69802e-08
chr15	75631968	75632167	Intergenic	15383	Zfp41	72.581	52.5216	172.298	128.364	-1.09319	0.0295015	-2.25881	0.0486188	-2.19144	0.0437256	-3.24275	0.000570003	-1.32349	0.106733	-2.02554	0.0025355
chr16	97401872	97402071	intron (NM_019517, intron 2 of 8)	45243	Bace2	29.0324	35.6751	82.2134	128.364	-1.3823	0.0100816	-1.02178	0.523705	-0.470546	0.823886	-1.79883	0.0737171	-3.91374	1.93847e-09	-3.26594	9.51325e-08
chr16	23174955	23175154	Intergenic	28518	Adipoq	78.1641	57.4765	203.784	126.374	-1.10426	0.0298187	0.796352	0.369806	0.305054	0.819821	1.20495	0.0713576	-0.440918	0.534748	0.304545	0.649037
chr4	149282681	149282880	intron (NM_008441, intron 2 of 20)	24918	Kif1b	26.7991	21.8014	198.537	126.374	-2.27109	2.71254e-07	0.672057	0.629017	0.650119	0.592442	1.44749	0.0788081	1.3205	0.064088	1.3944	0.0332365
chr4	7455254	7455453	Intergenic	-105335	8430436N08Rik	42.432	44.5938	132.066	126.374	-1.34086	0.00516673	1.84513	0.0457653	1.15048	0.290742	1.7807	0.0496397	-0.451615	0.67372	1.23324	0.115786
chr10	40462297	40462496	intron (NM_198164, intron 5 of 11)	-107966	Slc22a16	61.4147	46.5758	128.568	126.374	-1.06482	0.0395933	-0.155251	0.942961	-0.0911397	0.964434	0.53382	0.73602	1.07366	0.104121	1.71793	0.00289291
chr8	34398050	34398249	Intergenic	-231437	Mir6395	87.0972	60.4494	237.894	125.379	-1.10749	0.0349782	0.484863	0.735023	0.367116	0.792303	0.0456862	0.993348	-1.70364	0.00178392	-1.37546	0.00924462
chr1	132038868	132039067	exon (NM_001114662, exon 10 of 10)	29095	Mfsd4a	52.4816	32.7021	193.289	125.379	-1.60339	0.000834869	0.289554	0.893463	0.611237	0.65266	-0.0360141	0.995578	0.809007	0.357382	0.491241	0.567857
chr12	36468880	36469079	intron (NM_001289504, intron 3 of 4)	53363	Mir3472	25.6825	18.8285	111.95	125.379	-1.97453	4.08582e-05	-2.13828	0.0700332	-2.6992	0.00662845	-3.46332	0.000168163	-4.11624	1.20124e-09	-2.36168	0.000231083
chr15	74667673	74667872	Intergenic	4798	Arc	73.6976	52.5216	166.176	124.384	-1.03786	0.0454216	0.603601	0.641725	0.462986	0.71005	0.0388098	0.994495	-1.25926	0.0348322	-1.53832	0.00311129
chr1	73940941	73941140	exon (NM_001289895, exon 21 of 33)	-76574	6030407O03Rik	17.8661	17.8375	137.314	124.384	-2.34393	1.87747e-07	0.990084	0.423579	1.95736	0.0143309	-0.125428	0.978018	-2.40152	0.000223558	-2.75134	6.46712e-06
chr12	117761783	117761982	Intergenic	-81979	Cdca7l	63.6479	37.657	181.919	121.399	-1.33627	0.00767921	-3.26478	0.00012562	-2.60102	0.00380937	-3.83179	1.73126e-06	-0.454237	0.634954	0.795906	0.327627
chr18	65322396	65322595	intron (NM_001037294, intron 4 of 12)	71393	Alpk2	42.432	32.7021	127.693	121.399	-1.46079	0.00257505	-0.146178	0.947198	0.13912	0.940973	-1.19118	0.109188	-2.80286	3.03508e-08	-3.29444	2.86256e-13
chr7	107659256	107659455	intron (NM_001163557, intron 3 of 25)	52511	Ppfibp2	25.6825	40.6299	166.176	120.404	-1.7555	0.000219462	1.47456	0.0163468	1.10682	0.0839492	0.971781	0.169447	0.187362	0.83142	1.97227	0.000119302
chr2	122469119	122469318	Intergenic	-1421	Bambi-ps1	42.432	28.7382	156.555	120.404	-1.64831	0.000541232	2.07411	0.00279857	1.58447	0.0270587	1.47971	0.0481761	-0.725734	0.352687	-0.117562	0.895236
chr3	108865713	108865912	intron (NM_001165965, intron 8 of 11)	24196	Fndc7	54.7149	50.5397	195.038	119.409	-1.34744	0.00525429	1.26562	0.0608913	0.817596	0.290946	1.46745	0.0171454	1.39861	0.0172029	2.51716	1.02778e-06
chr2	61494306	61494505	Intergenic	-84181	Tank	59.1814	43.6028	135.565	119.409	-1.12175	0.0288485	0.681705	0.62818	0.789482	0.468583	0.157812	0.96906	-2.36335	7.76238e-05	-2.01545	0.000432997
chr3	10151738	10151937	Intergenic	32048	Pmp2	49.1317	29.7292	113.699	119.409	-1.30574	0.0120306	-2.28332	0.114979	-1.49694	0.376447	-3.36908	0.00357155	-0.0427403	0.981716	0.980326	0.412545
chr18	4031090	4031289	Intergenic	-134643	Lyzl1	33.4989	26.7563	91.8342	119.409	-1.48467	0.00412789	-1.51646	0.222519	-1.24676	0.324342	-1.70843	0.120238	-0.466294	0.682768	0.945231	0.303658
chr12	31756056	31756255	intron (NM_001163126, intron 6 of 22)	-42229	Gpr22	27.9158	17.8375	153.932	118.414	-2.11405	5.70738e-06	0.515436	0.80613	0.153125	0.950245	0.302893	0.934345	-0.107803	0.936823	1.87168	0.0148905
chr6	49208678	49208877	intron (NM_023670, intron 2 of 14)	6177	Igf2bp3	50.2484	44.5938	153.932	118.414	-1.30198	0.00705499	-0.0210296	0.994505	-0.286396	0.879482	-0.70024	0.633589	0.102008	0.932751	0.396565	0.637377
chr12	87130312	87130511	intron (NM_153415, intron 6 of 20)	-16754	Gstz1	29.0324	21.8014	112.825	118.414	-1.79931	0.000217951	-0.95717	0.565041	-0.478501	0.817554	-1.45697	0.199846	-2.79381	4.39765e-05	-3.14609	4.83575e-07
chr3	101066265	101066464	intron (NM_011197, intron 4 of 8)	-36869	Cd101	36.8488	39.6389	152.182	117.419	-1.53838	0.00114278	0.25	0.879999	0.700535	0.431014	1.40632	0.0324744	1.67221	0.00295552	1.78355	0.000835798
chr4	140776695	140776894	Intergenic	-2591	Padi4	7.81641	9.90974	122.446	117.419	-2.87983	9.01984e-10	0.107773	0.974453	-0.300434	0.902809	-1.02456	0.514047	-1.12796	0.242254	-0.290317	0.791264
chr11	115461902	115462101	promoter-TSS (NM_001080934)	-472	Slc16a5	39.0821	25.7653	97.0818	117.419	-1.42008	0.00656352	0.422627	0.87632	0.257886	0.924275	-0.0721751	0.99311	1.02098	0.379479	0.653933	0.550286
chr1	91626186	91626385	Intergenic	85205	Asb1	12.2829	12.8827	195.913	116.424	-2.87024	3.40757e-10	0.950443	0.423154	0.668386	0.596354	0.571367	0.753087	0.859192	0.330432	2.11261	0.0019289
chr11	113206263	113206462	intron (NR_040276, intron 3 of 3)	3307	4732490B19Rik	63.6479	48.5577	150.433	116.424	-1.0731	0.0386102	-0.108377	0.966231	-1.15608	0.196902	-0.837253	0.492266	0.414198	0.67339	1.43256	0.0234177
chr13	44770967	44771166	intron (NM_001205044, intron 2 of 18)	39795	Jarid2	25.6825	42.6119	116.323	116.424	-1.45875	0.00417204	-1.54627	0.144216	-1.37472	0.175783	-1.63691	0.0875899	-2.40407	8.76386e-05	-2.73334	7.65824e-07
chr7	143546592	143546791	intron (NM_001285489, intron 1 of 14)	2137	Nap1l4	36.8488	22.7924	106.703	115.428	-1.55952	0.00221442	0.268252	0.909969	0.714605	0.601523	0.0459837	0.994865	0.625021	0.531273	0.06155	0.954259
chr16	24836735	24836934	intron (NM_001145954, intron 3 of 7)	114979	Lpp	27.9158	26.7563	92.7088	115.428	-1.57683	0.00199626	-2.73101	0.0146298	-2.79023	0.00806514	-2.31643	0.0475569	-1.47954	0.0585615	-1.99095	0.00237681
chr14	122902249	122902448	intron (NM_145466, intron 1 of 2)	10817	Ggact	59.1814	28.7382	174.048	114.433	-1.41761	0.00645434	1.08833	0.304768	0.283246	0.881535	1.55473	0.0630308	0.721758	0.394827	2.65686	1.95768e-05
chr5	147341083	147341282	intron (NM_010229, intron 20 of 23)	-18742	Urad	14.5162	12.8827	155.681	114.433	-2.63351	6.82212e-09	1.84487	0.0395214	1.50942	0.0942295	1.31053	0.191832	1.21327	0.185666	1.10756	0.167805
chr17	84032545	84032744	Intergenic	34092	8430430B14Rik	77.0475	47.5667	232.647	113.438	-1.23048	0.0214225	1.31161	0.0880721	1.04831	0.185329	1.17561	0.129435	-0.454891	0.571699	0.254506	0.744727
chr5	134234361	134234560	Intergenic	-4835	Ncf1	41.3153	34.6841	145.185	113.438	-1.49212	0.00193545	1.35972	0.246558	1.15501	0.315344	1.00913	0.46861	0.468967	0.684303	2.5868	0.000920519
chr14	53039495	53039694	Intergenic	-543899	Olfr1507	41.3153	38.648	111.076	113.438	-1.25588	0.0137555	0.111306	0.967895	0.336898	0.858418	-0.752071	0.599939	-2.25884	0.000408991	-2.97452	7.30156e-08
chr11	90257142	90257341	intron (NM_026178, intron 1 of 6)	7765	Mmd	69.2311	47.5667	186.292	112.443	-1.14921	0.0285202	0.479061	0.787431	0.298192	0.869281	0.494925	0.807282	0.961868	0.242522	2.48609	0.000194084
chr13	95063502	95063701	intron (NM_001170669, intron 7 of 18)	87257	Wdr41	8.93304	8.91876	88.3357	112.443	-2.61905	1.18339e-07	-0.647206	0.807465	-0.28415	0.923613	-0.778759	0.778472	-0.448867	0.749167	1.13478	0.304291
chr3	101233532	101233731	Intergenic	54308	Cd2	60.298	43.6028	172.298	111.448	-1.2295	0.0159276	0.301355	0.865353	-0.109332	0.954253	0.167432	0.960362	-1.5065	0.00792361	-1.2079	0.0253464
chr2	75892110	75892309	intron (NM_172666, intron 13 of 19)	46253	Ttc30b	61.4147	43.6028	166.176	111.448	-1.19117	0.0209035	-1.73778	0.0153574	-1.41521	0.0582966	-1.013	0.285818	-1.40757	0.0110667	-1.21843	0.0242317
chr3	8766862	8767061	Intergenic	-99923	Hey1	56.9481	41.6209	150.433	111.448	-1.19854	0.0191916	0.59298	0.654817	0.180467	0.921037	0.494154	0.768015	0.344505	0.693171	1.79007	0.00158486
chr4	44624929	44625128	intron (NM_008782, intron 6 of 9)	-77772	5730488B01Rik	36.8488	15.8556	135.565	111.448	-1.79722	0.000452152	-1.9087	0.19167	-0.890915	0.666473	-2.49723	0.0336453	-2.59467	0.00130277	-3.47876	2.59453e-06
chr2	129385397	129385596	Intergenic	-14357	Il1b	45.7818	34.6841	117.198	110.453	-1.26328	0.0139277	-1.85349	0.0697512	-1.1153	0.36763	-2.26504	0.0107769	-2.77973	6.14564e-06	-3.70353	4.98086e-11
chr2	27122065	27122264	intron (NM_175427, intron 1 of 2)	20313	Fam163b	8.93304	4.95487	125.944	109.458	-3.04618	3.40757e-10	2.25796	0.0134103	1.9226	0.0301526	1.53834	0.123538	0.057813	0.970447	0.591356	0.545766
chr2	29670819	29671018	intron (NM_001039087, intron 1 of 25)	51198	Rapgef1	41.3153	30.7202	104.079	109.458	-1.30582	0.0123116	-0.254149	0.91676	-0.183375	0.935526	-0.167328	0.971444	-0.973947	0.227711	-2.13827	0.000425423
chr6	134148058	134148257	intron (NM_001303102, intron 3 of 8)	112457	Etv6	64.7646	22.7924	143.436	108.463	-1.22485	0.0383252	-0.77772	0.494102	-1.29548	0.0889467	-0.175413	0.960443	-0.8161	0.226502	-0.0799815	0.925336
chr8	108886793	108886992	intron (NM_007496, intron 4 of 9)	-49968	Mir3108	36.8488	40.6299	135.565	108.463	-1.3942	0.0046962	1.06518	0.281472	0.887826	0.361043	0.996907	0.311571	-1.14293	0.0884061	0.207635	0.812834
chr9	15552565	15552764	Intergenic	47169	Smco4	24.5659	16.8466	118.947	108.463	-1.99247	4.42401e-05	-1.61576	0.0971965	-1.60607	0.0772648	-2.17854	0.00734062	-0.183573	0.869609	-0.00527381	0.996428
chr8	61591105	61591304	promoter-TSS (NM_001293774)	-35	Palld	18.9827	25.7653	81.3388	108.463	-1.65469	0.00183319	-0.00964322	0.997201	0.534196	0.726091	0.13722	0.975901	-1.4517	0.0353669	-0.963573	0.186575
chr14	79236417	79236616	intron (NM_001033215, intron 1 of 2)	10851	Zfp957	62.5313	36.666	184.543	107.468	-1.29813	0.0136061	0.956483	0.303341	1.09015	0.154339	0.446718	0.79387	-1.2346	0.0393455	-1.27714	0.0195897
chr2	103668194	103668393	intron (NM_178890, intron 1 of 16)	92957	Nat10	31.2657	32.7021	142.562	107.468	-1.6411	0.000702014	-0.0307961	0.991677	-0.213745	0.916031	-0.167047	0.968906	0.213722	0.846966	0.0847267	0.930469
chr4	102967921	102968120	non-coding (NR_040444, exon 4 of 4)	-18359	Tctex1d1	21.216	13.8736	130.317	107.468	-2.21734	3.60743e-06	0.808345	0.632964	0.788408	0.587244	0.260586	0.948102	-0.0854641	0.951867	0.377932	0.713245
chr6	49321379	49321578	intron (NM_001311112, intron 1 of 3)	2204	Ccdc126	23.4492	8.91876	114.574	107.468	-2.16539	2.41551e-05	0.745199	0.527576	1.26071	0.104925	1.21175	0.141763	0.339038	0.71358	0.516655	0.501299
chr5	20082547	20082746	intron (NM_001170746, intron 3 of 22)	175128	Magi2	7.81641	8.91876	93.5834	107.468	-2.68145	5.20641e-08	-0.249757	0.939229	-0.363587	0.8848	-1.22407	0.41542	-3.025	0.000142854	-2.12705	0.00579591
chr5	122310810	122311009	intron (NM_177242, intron 2 of 5)	26511	Pptc7	21.216	10.9007	143.436	106.473	-2.34799	1.01818e-06	-0.170158	0.955956	0.0819271	0.976982	-0.190397	0.971622	0.541998	0.65191	0.0731381	0.951767
chr2	102733333	102733532	intron (NM_001077515, intron 1 of 10)	26994	Slc1a2	42.432	19.8195	137.314	106.473	-1.60158	0.0020605	-0.276314	0.920979	-0.395986	0.851424	-1.39312	0.209647	-3.23909	2.40851e-06	-2.51008	6.5679e-05
chr6	95515800	95515999	intron (NM_001326558, intron 9 of 10)	176983	Suclg2	34.6155	21.8014	138.189	105.478	-1.73543	0.000462266	1.00375	0.396564	1.17416	0.220845	0.309781	0.919752	-1.1881	0.110488	0.149501	0.881416
chr1	23256096	23256295	Intergenic	-16074	Mir30a	32.3823	35.6751	76.0912	105.478	-1.15095	0.048049	0.621769	0.688454	0.356211	0.839955	0.774037	0.567434	-0.907164	0.234507	0.0722028	0.941119
chr16	95900317	95900516	intron (NR_040484, intron 1 of 3)	-1703	1600002D24Rik	34.6155	44.5938	144.311	104.483	-1.38212	0.00592594	0.992474	0.37838	0.509737	0.727432	0.532864	0.782154	0.407911	0.679628	0.79447	0.288658
chr8	125391431	125391630	Intergenic	101180	Sipa1l2	44.6652	45.5848	142.562	104.483	-1.23007	0.0156503	1.71339	0.00568749	1.26227	0.048942	1.49387	0.0164567	0.349622	0.680816	0.632865	0.310646
chr7	130893134	130893333	intron (NM_001346515, intron 5 of 12)	-15035	Mir7061	21.216	16.8466	121.571	104.483	-2.07533	1.97645e-05	1.13484	0.418063	1.77954	0.0739282	0.205332	0.96595	-1.42708	0.0949654	-1.18196	0.166333
chr8	13979856	13980055	Intergenic	-5178	Tdrp	53.5983	24.7743	136.439	103.488	-1.3198	0.0164099	0.538607	0.68993	-0.0144332	0.993636	0.880504	0.348159	1.89158	0.00362615	2.46983	9.24113e-06
chr4	32932135	32932334	intron (NM_001012451, intron 1 of 15)	-8729	Ankrd6	43.5486	44.5938	120.696	103.488	-1.13876	0.0303342	0.568504	0.737366	0.334641	0.852929	0.0535445	0.993348	-0.550556	0.546774	-0.355793	0.678688
chr2	19554210	19554409	promoter-TSS (NM_027600)	-399	4921504E06Rik	34.6155	41.6209	93.5834	103.488	-1.13602	0.0407072	0.610893	0.706418	0.769482	0.521806	0.447759	0.846621	-0.554152	0.542025	-0.458083	0.586474
chr10	81249540	81249739	intron (NM_001034895, intron 15 of 17)	-3296	Matk	36.8488	34.6841	84.8373	103.488	-1.15075	0.0412549	-0.2759	0.934222	0.444418	0.865318	-0.683577	0.819108	-0.126643	0.939169	0.73824	0.534776
chr6	146489969	146490168	intron (NM_010586, intron 1 of 55)	12155	Itpr2	21.216	16.8466	80.4642	103.488	-1.7921	0.000727266	0.362921	0.88661	0.0869478	0.975447	0.377642	0.916788	-0.733238	0.486156	0.126844	0.913383
chr16	45261440	45261639	Intergenic	37202	Btla	58.0648	29.7292	211.656	102.493	-1.49467	0.00501908	1.10572	0.175951	1.17268	0.109325	1.66999	0.0107769	1.05421	0.105052	1.46041	0.0109821
chr5	143630827	143631026	intron (NM_011182, intron 1 of 12)	8479	Cyth3	44.6652	27.7473	139.063	101.497	-1.43521	0.0053096	0.46787	0.770884	0.353673	0.816612	-0.272574	0.919454	-1.19962	0.0575046	-1.4835	0.00607245
chr15	6726518	6726717	intron (NM_030168, intron 2 of 37)	18236	Rictor	32.3823	31.7112	106.703	101.497	-1.40887	0.00601065	1.07723	0.352742	0.540861	0.724785	1.00627	0.394041	-1.40786	0.0519997	-0.514409	0.542791
chrX	37141826	37142025	intron (NM_025937, intron 7 of 8)	15162	Nkap	62.5313	41.6209	169.675	100.502	-1.15243	0.0341909	-0.612078	0.603867	-0.7157	0.430148	0.341025	0.870199	0.936625	0.137434	1.43678	0.007217
chr13	73685627	73685826	intron (NM_028878, intron 8 of 11)	-7703	Slc6a18	23.4492	19.8195	146.935	100.502	-2.04291	2.34327e-05	-0.507563	0.826629	-0.034114	0.989593	-1.32992	0.271437	-2.27048	0.00225728	-1.6961	0.0227215
chr5	103404712	103404911	Intergenic	-20381	Ptpn13	59.1814	33.6931	136.439	100.502	-1.12565	0.0449143	-1.58822	0.142758	-2.1204	0.0153717	-1.92421	0.0384718	-2.02058	0.00294735	-0.631387	0.436445
chr1	191486608	191486807	Intergenic	88837	Dtl	25.6825	16.8466	122.446	100.502	-1.93056	0.000100159	-1.68562	0.0704259	-2.0301	0.0117253	-1.90325	0.0237216	-0.682894	0.406168	0.300717	0.724291
chr7	128376164	128376363	intron (NM_026418, intron 4 of 4)	41909	Rgs10	42.432	33.6931	111.95	100.502	-1.23794	0.0192449	1.46676	0.0956597	1.37666	0.0981863	1.03673	0.310982	-0.0937037	0.938624	-0.157338	0.867207
chr6	134700523	134700722	intron (NM_026371, intron 3 of 3)	59682	Borcs5	31.2657	27.7473	113.699	99.5073	-1.53015	0.00247774	1.52739	0.124293	1.05426	0.332932	1.44661	0.134848	-1.52353	0.0420865	-0.031016	0.977583
chr3	109421046	109421245	intron (NM_020505, intron 1 of 26)	80462	Vav3	20.0993	17.8375	108.452	99.5073	-1.97079	7.12966e-05	-0.914654	0.48214	-1.24031	0.187909	-1.21636	0.227864	-2.45202	4.3186e-05	-1.52456	0.00966092
chr17	72935930	72936129	intron (NM_029999, intron 2 of 2)	17724	Lbh	41.3153	35.6751	104.079	99.5073	-1.17215	0.0299299	-0.266881	0.925832	-0.507147	0.804788	-0.987061	0.533788	0.589449	0.619002	-0.223892	0.839084
chr4	32929154	32929353	intron (NM_001012451, intron 1 of 15)	-5748	Ankrd6	23.4492	23.7834	175.797	98.5122	-2.05553	2.24138e-05	-1.11743	0.436033	-1.6206	0.120385	-1.57022	0.150254	-0.12106	0.929938	0.907857	0.296567
chr16	44735761	44735960	exon (NM_145972, exon 9 of 9)	10503	Gtpbp8	65.8812	42.6119	174.922	98.5122	-1.11391	0.0465928	1.23961	0.0844455	0.70569	0.422036	1.32281	0.0471948	0.606826	0.404939	1.55673	0.00344881
chr7	117376070	117376269	Intergenic	-4810	Xylt1	42.432	31.7112	93.5834	98.5122	-1.13678	0.044243	0.237528	0.916904	0.308138	0.867065	-0.53407	0.779397	-1.14222	0.112602	-0.540554	0.492459
chr1	43403503	43403702	Intergenic	-42149	Nck2	37.9654	21.8014	125.069	97.5172	-1.54823	0.00287648	0.913858	0.445711	0.59964	0.655996	1.12208	0.269575	2.65996	0.000399586	3.60206	1.57461e-07
chr11	32139727	32139926	Intergenic	-38598	Gm12108	25.6825	17.8375	108.452	96.5221	-1.80125	0.000420064	1.17304	0.29914	1.13821	0.240565	0.424575	0.860078	-1.53272	0.0352278	-1.42302	0.0302249
chr2	168741354	168741553	intron (NM_001289446, intron 1 of 27)	347	Atp9a	23.4492	27.7473	108.452	96.5221	-1.63009	0.00138511	-0.38059	0.876086	-0.581962	0.744695	-0.970769	0.521053	-0.358548	0.761267	-0.165562	0.879332
chr3	148850910	148851109	exon (NM_001081298, exon 8 of 24)	103626	Adgrl2	25.6825	27.7473	100.58	96.5221	-1.53645	0.00288037	1.53374	0.0812755	1.24891	0.165634	1.52012	0.07249	1.2275	0.123155	2.93453	1.75435e-05
chr3	152355474	152355673	intron (NM_001076676, intron 1 of 23)	9095	Usp33	8.93304	15.8556	99.7057	96.5221	-2.28338	7.07023e-06	0.321936	0.861595	0.173287	0.926641	0.237119	0.937042	-1.08814	0.093784	-0.409466	0.582412
chr11	115462635	115462834	exon (NM_001080934, exon 1 of 4)	261	Slc16a5	26.7991	23.7834	95.3326	96.5221	-1.56173	0.0027271	-0.101369	0.975	0.756544	0.646051	-0.132981	0.982589	0.965212	0.352009	-0.338246	0.760973
chr18	77121605	77121804	intron (NM_008602, intron 5 of 13)	56024	Pias2	35.7322	18.8285	95.3326	96.5221	-1.45597	0.00792678	1.33772	0.155998	1.32916	0.116658	1.0763	0.284101	0.259709	0.817022	0.45176	0.597789
chr8	122769343	122769542	Intergenic	-6044	Acsf3	33.4989	12.8827	90.0849	96.5221	-1.56174	0.00601065	0.510456	0.82921	0.55544	0.77567	-0.371726	0.919637	-0.299501	0.82227	-0.385189	0.71984
chr2	173854965	173855164	Intergenic	117493	Vapb	25.6825	32.7021	96.2072	95.527	-1.39816	0.00847406	-0.0243689	0.994642	-0.386194	0.85749	-0.465472	0.874539	0.438862	0.716788	1.54952	0.060069
chr11	77887657	77887856	intron (NM_008952, intron 2 of 7)	6116	Pipox	58.0648	44.5938	158.305	94.532	-1.09153	0.0498401	0.290384	0.898261	0.570054	0.697027	0.179463	0.966504	-2.21004	0.000618638	-3.57788	1.51854e-10
chr13	83566230	83566429	intron (NM_001347566, intron 1 of 10)	-7278	Mef2c	35.7322	26.7563	130.317	94.532	-1.52181	0.00285525	0.405134	0.829187	-0.120617	0.956233	-0.0245889	0.996605	-1.548	0.0175851	0.981196	0.16262
chr19	47330777	47330976	intron (NM_001164717, intron 6 of 13)	-57287	Mir6995	35.7322	23.7834	84.8373	94.532	-1.28804	0.0225461	1.01544	0.603215	1.00565	0.549981	0.606543	0.847644	0.678644	0.606574	0.862075	0.44032
chr1	82974032	82974231	Intergenic	64317	Slc19a3	66.9978	22.7924	184.543	93.5369	-1.2808	0.0341985	0.807345	0.525999	0.391972	0.816183	1.1612	0.230737	1.73221	0.0124809	2.52975	4.98116e-05
chr12	69501770	69501969	Intergenic	-26319	5830428M24Rik	20.0993	28.7382	122.446	93.5369	-1.73201	0.000701599	0.791695	0.553124	0.21066	0.914779	0.527635	0.782368	0.551721	0.569474	1.74575	0.00825159
chr3	55659939	55660138	intron (NM_030595, intron 49 of 57)	-122472	Mab21l1	7.81641	9.90974	110.201	93.5369	-2.64804	7.18793e-08	-0.299721	0.904144	-0.0918724	0.972238	-0.725005	0.702098	0.780455	0.426512	1.1886	0.150927
chr7	55959890	55960089	intron (NM_023647, intron 1 of 6)	2504	Nipa2	36.8488	24.7743	156.555	91.5467	-1.63627	0.00145737	0.352337	0.864964	0.0242939	0.991495	0.306589	0.922643	-1.42711	0.0400509	0.889441	0.240704
chr4	15929281	15929480	intron (NM_026172, intron 5 of 9)	13611	Mir6400	32.3823	24.7743	104.079	91.5467	-1.45017	0.00602804	0.988509	0.502533	0.923226	0.490943	0.431229	0.887303	-0.482668	0.666945	0.481267	0.631374
chr3	133563614	133563813	Intergenic	-19323	Tet2	12.2829	12.8827	98.8311	91.5467	-2.25354	8.17251e-06	-0.910413	0.503202	-0.946038	0.415307	-0.712158	0.679629	-2.67504	2.20038e-05	-1.45179	0.0263821
chr8	106052942	106053141	exon (NM_025518, exon 15 of 16)	-6562	Nfatc3	26.7991	33.6931	128.568	90.5517	-1.51906	0.00312931	-0.404754	0.854331	-0.567181	0.721658	-0.741609	0.656937	-0.652125	0.482909	-0.53846	0.522949
chr7	49421319	49421518	intron (NM_175272, intron 6 of 37)	175229	Nav2	33.4989	10.9007	113.699	90.5517	-1.69706	0.00252427	1.74479	0.0312669	2.35198	0.000678233	1.67086	0.0344351	-0.0172744	0.990235	-0.165562	0.86546
chr2	13132492	13132691	intron (NM_009105, intron 8 of 8)	-121727	C1ql3	18.9827	15.8556	105.828	90.5517	-1.97745	0.000100159	2.05635	0.000792596	1.63296	0.00781634	2.03101	0.000577989	-1.30867	0.0248289	0.294455	0.692401
chr6	100581140	100581339	intron (NM_181590, intron 10 of 10)	53839	1700049E22Rik	18.9827	22.7924	97.0818	90.5517	-1.72977	0.000899209	-0.203665	0.935496	0.528643	0.739954	-0.0905464	0.987513	2.50075	0.00140082	2.47475	0.000920519
chr1	60974301	60974500	Intergenic	-3514	Icos	45.7818	27.7473	117.198	89.5566	-1.22484	0.0285202	0.397103	0.863607	-0.108574	0.966759	-0.160988	0.975118	-0.940195	0.299651	0.00798064	0.995071
chr7	102347416	102347615	intron (NM_009287, intron 1 of 11)	79691	Stim1	36.8488	20.8104	111.076	89.5566	-1.45397	0.00725658	-0.340775	0.895548	-0.235367	0.921017	-1.35669	0.212458	-3.47006	1.18236e-07	-3.73395	7.12054e-11
chr2	163122459	163122658	Intergenic	-32957	Gtsf1l	22.3326	18.8285	62.0974	89.5566	-1.45425	0.012509	-0.802844	0.736445	-0.284538	0.92279	-1.82226	0.148648	-1.0019	0.366815	-1.3388	0.152864
chr6	88442569	88442768	intron (NM_023060, intron 1 of 6)	3871	Eefsec	51.365	33.6931	174.922	88.5615	-1.33396	0.0143929	1.08601	0.408964	0.412757	0.835109	0.727242	0.693021	1.36173	0.127906	2.56889	0.00051679
chr2	32181472	32181671	intron (NM_172661, intron 1 of 29)	30423	Prrc2b	22.3326	16.8466	117.198	88.5615	-1.90901	0.000189336	-0.56739	0.824232	-0.106439	0.972514	-1.01485	0.585904	-0.962369	0.371823	-2.06156	0.0121055
chr15	80538679	80538878	intron (NM_001163189, intron 1 of 5)	21692	Enthd1	45.7818	35.6751	160.928	87.5664	-1.32494	0.013551	0.996602	0.351488	1.05065	0.26106	1.71919	0.0260133	2.86017	9.67939e-05	2.47377	0.000132788
chr15	25692693	25692892	intron (NM_019472, intron 2 of 40)	70242	Myo10	46.8985	31.7112	141.687	87.5664	-1.27125	0.0203253	2.04372	0.00117032	2.28273	8.96008e-05	2.07715	0.000623094	1.26243	0.0595309	1.63178	0.0067308
chr7	129774217	129774416	Intergenic	182453	Wdr11	4.46652	4.95487	90.9596	87.5664	-2.94377	7.5258e-09	2.40842	0.0546791	2.26076	0.0582723	1.20609	0.514772	-2.17862	0.0313372	-1.34957	0.201143
chr14	10301633	10301832	intron (NM_001308286, intron 2 of 6)	151726	Fhit	18.9827	8.91876	89.2103	87.5664	-2.02905	0.000173693	1.82894	0.0212648	1.50133	0.0667298	2.00434	0.00753418	0.748247	0.390103	2.08477	0.00152997
chr16	23279958	23280157	intron (NM_001252505, intron 2 of 7)	-10413	St6gal1	41.3153	37.657	140.812	86.5714	-1.26294	0.0191916	0.0661802	0.980941	-0.293011	0.872418	0.200459	0.957184	0.387063	0.699365	0.579754	0.454169
chr12	110381437	110381636	Intergenic	-65643	Ppp2r5c	15.6328	29.7292	108.452	86.5714	-1.65695	0.0020605	-2.69844	0.00122221	-2.18595	0.0116278	-2.56806	0.00188117	-1.38239	0.0268376	-2.37285	8.3925e-06
chr16	23262218	23262417	intron (NM_001252505, intron 2 of 7)	-28153	St6gal1	21.216	11.8917	90.9596	86.5714	-1.88033	0.000462266	0.619401	0.617913	0.928485	0.260901	1.43064	0.045646	-1.52017	0.00663191	-1.94403	0.000100741
chr3	148491419	148491618	Intergenic	463117	Adgrl2	50.2484	30.7202	162.678	85.5763	-1.31527	0.0179158	-1.85925	0.0494211	-1.89395	0.0334953	-2.45154	0.00257024	-1.56102	0.0232127	-0.48784	0.560338
chr11	106201872	106202071	intron (NM_026009, intron 12 of 12)	-8368	Strada	46.8985	41.6209	149.558	85.5763	-1.16881	0.0349136	-0.0406119	0.989404	0.839179	0.526569	0.483716	0.851185	1.68701	0.0405139	0.0981638	0.930065
chr11	106056995	106057194	3' UTR (NM_027946, exon 7 of 7)	-9013	Taco1	31.2657	20.8104	114.574	85.5763	-1.56692	0.00306215	0.786509	0.617913	1.55421	0.0980155	1.28193	0.240537	1.89208	0.0248165	0.0683566	0.951694
chr16	24859749	24859948	intron (NM_001145954, intron 4 of 7)	137993	Lpp	13.3996	12.8827	91.8342	85.5763	-2.11884	4.67807e-05	-1.34872	0.362766	-1.29005	0.315205	-1.72939	0.12689	-3.01842	4.9815e-06	-3.63739	8.27542e-11
chr1	127322519	127322718	intron (NM_145128, intron 4 of 17)	117632	Mgat5	37.9654	25.7653	90.0849	85.5763	-1.18877	0.0405449	1.62063	0.0220945	1.5381	0.0211192	1.38277	0.0528602	0.205477	0.839604	1.59243	0.0100151
chr16	23270512	23270711	intron (NM_001252505, intron 2 of 7)	-19859	St6gal1	20.0993	14.8646	85.7119	85.5763	-1.7927	0.000867592	0.617437	0.685563	0.881688	0.369154	0.0686487	0.989356	-3.01996	1.11056e-07	-4.01823	1.08444e-15
chr6	134184038	134184237	intron (NM_001303102, intron 3 of 8)	148437	Etv6	27.9158	19.8195	104.953	84.5812	-1.5969	0.00267449	0.927138	0.29914	0.904729	0.243677	1.03576	0.181367	-2.81741	1.79382e-08	-2.65015	6.22239e-09
chr16	24840116	24840315	intron (NM_001145954, intron 3 of 7)	118360	Lpp	13.3996	4.95487	77.8404	84.5812	-2.27794	3.54725e-05	-0.594581	0.804877	-0.967962	0.510062	-0.773608	0.724916	-3.00389	4.09537e-05	-2.49542	0.000152969
chr17	34305688	34305887	promoter-TSS (NM_010382)	-80	H2-Eb1	45.7818	21.8014	116.323	83.5861	-1.25435	0.0323895	0.635404	0.723403	1.18711	0.263164	0.592426	0.779174	0.233087	0.848036	-0.569037	0.526171
chr10	124138566	124138765	Intergenic	-330409	4930503E24Rik	17.8661	23.7834	57.7243	83.5861	-1.34529	0.0276508	-2.16531	0.0568038	-0.79337	0.674303	-2.3084	0.0290948	-2.42883	0.00085484	-1.65629	0.0348045
chr12	79550399	79550598	intron (NM_009014, intron 7 of 10)	253147	Rad51b	24.5659	20.8104	120.696	82.5911	-1.73368	0.000879042	-1.3428	0.29482	-1.63647	0.109003	-1.35261	0.262356	-1.53349	0.0398785	-1.78135	0.00590815
chr9	45207377	45207576	intron (NM_001198971, intron 1 of 4)	-3401	Tmprss4	17.8661	17.8375	110.201	82.5911	-1.91933	0.000210755	1.31426	0.207034	2.00906	0.0096362	0.719453	0.624647	-2.33334	0.000408753	-3.73305	1.23116e-10
chrX	57200483	57200682	promoter-TSS (NR_038463)	-55	Gm14718	36.8488	19.8195	89.2103	82.5911	-1.27515	0.0299299	-0.877597	0.484367	-0.3574	0.842368	-0.29848	0.925307	-0.470498	0.5999	-1.15863	0.0760065
chr5	118817652	118817851	Intergenic	-134588	4930413E15Rik	53.5983	28.7382	160.928	81.596	-1.25414	0.030837	-2.19087	0.0157725	-0.973509	0.460226	-2.05054	0.0241459	0.0176994	0.990126	-1.37761	0.0481809
chr14	103663223	103663422	intron (NM_198014, intron 2 of 6)	13079	Slain1	31.2657	34.6841	113.699	81.596	-1.28116	0.0197145	-0.411476	0.826147	-0.737725	0.526744	-0.664716	0.663078	-2.18917	0.000268308	-1.4008	0.0207054
chr10	4357562	4357761	exon (NM_031185, exon 3 of 4)	30447	Zbtb2	41.3153	30.7202	185.418	80.6009	-1.51277	0.00525429	1.03228	0.299678	0.407999	0.782619	0.845658	0.442476	-0.243786	0.808521	0.701697	0.321715
chr12	52796476	52796675	intron (NM_198111, intron 2 of 13)	97192	Akap6	10.0497	12.8827	121.571	80.6009	-2.3836	2.69909e-06	1.07492	0.446968	0.945105	0.485316	1.31097	0.277224	0.171793	0.899282	1.07861	0.221081
chr9	94945647	94945846	intron (NM_177909, intron 8 of 15)	193917	Mir7656	39.0821	23.7834	116.323	80.6009	-1.33078	0.0177974	0.769676	0.607383	0.231245	0.913553	0.782695	0.601449	-0.746012	0.394811	0.0143397	0.990121
chr2	30647357	30647556	Intergenic	30555	Gm14486	11.1663	16.8466	103.204	80.6009	-2.08073	7.12966e-05	0.872861	0.6385	1.87195	0.0790222	0.29596	0.944365	-0.103199	0.946668	-0.322472	0.789239
chr2	139934733	139934932	intron (NR_110350, intron 9 of 12)	131973	Tasp1	16.7495	18.8285	98.8311	80.6009	-1.83175	0.000536762	1.72344	0.0413507	1.62207	0.0451958	1.69425	0.0380568	0.312835	0.773803	1.78253	0.0115661
chr1	35580535	35580734	Intergenic	-487766	Hs6st1	21.216	17.8375	73.4673	80.6009	-1.54417	0.00613464	0.96871	0.600584	0.56461	0.791118	0.532435	0.866535	1.76343	0.0842059	2.57969	0.00345439
chr5	64158027	64158226	Intergenic	-2134	Tbc1d1	18.9827	23.7834	70.8435	80.6009	-1.42294	0.0135763	1.20075	0.186766	1.03852	0.230357	1.81167	0.0123997	-0.108679	0.923713	1.51457	0.0195937
chr13	34957017	34957216	intron (NM_026947, intron 3 of 8)	6693	Eci3	53.5983	29.7292	157.43	79.6059	-1.21464	0.0393097	-0.570046	0.718532	-0.785587	0.472499	-0.83826	0.483055	1.94914	0.00602086	2.5606	4.71035e-05
chr2	93976537	93976736	Intergenic	-3398	Alkbh3os1	36.8488	30.7202	115.449	78.6108	-1.24346	0.0265797	-0.412113	0.815285	-0.335992	0.837671	-0.962511	0.326269	-1.05491	0.106551	-0.924089	0.135962
chr6	145855835	145856034	Intergenic	9486	Bhlhe41	29.0324	21.8014	97.0818	78.6108	-1.43402	0.00922001	1.13998	0.305021	0.459672	0.774523	0.855633	0.512692	-0.697869	0.437907	-0.125073	0.897508
chr15	64246489	64246688	intron (NM_010026, intron 3 of 30)	66085	Asap1	30.149	15.8556	93.5834	78.6108	-1.49565	0.00814063	-0.307292	0.884616	-1.14202	0.216352	-0.108156	0.982945	-1.16648	0.0966977	-0.271918	0.743357
chr16	92062402	92062601	intron (NM_080456, intron 1 of 2)	4165	Mrps6	15.6328	11.8917	89.2103	78.6108	-1.99712	0.000201195	0.49038	0.76882	0.82506	0.416547	0.351209	0.884852	-1.58889	0.0101956	-2.35463	9.5036e-06
chr10	95914488	95914687	Intergenic	-26076	Eea1	34.6155	11.8917	84.8373	78.6108	-1.37874	0.0256897	-2.04783	0.0571218	-1.08065	0.446518	-2.29874	0.0179128	-3.26953	1.81554e-07	-4.193	7.52282e-13
chrX	11753359	11753558	Intergenic	327095	Bcor	15.6328	21.8014	82.2134	78.6108	-1.63338	0.00311194	0.230758	0.941636	0.453029	0.84153	0.81739	0.705958	0.257207	0.85617	-0.00209942	0.998816
chr10	118195206	118195405	Intergenic	-9659	Il22	30.149	23.7834	76.0912	78.6108	-1.2133	0.0418364	-0.987615	0.524928	-0.635371	0.711605	-1.61942	0.115961	-1.80631	0.0129829	-1.97994	0.00269545
chr11	35326436	35326635	intron (NM_011412, intron 4 of 35)	205079	Slit3	8.93304	11.8917	145.185	77.6157	-2.55512	3.85636e-07	1.18973	0.276133	1.63658	0.0526883	0.916339	0.46559	1.48024	0.072533	2.99168	0.000119937
chr16	22493454	22493653	intron (NM_001346673, intron 21 of 23)	-17927	9230117E06Rik	25.6825	20.8104	117.198	77.6157	-1.64854	0.00193545	1.35727	0.0879857	1.50696	0.0283262	0.542181	0.709564	-1.56018	0.00911155	-1.12981	0.0545641
chr11	23856409	23856608	Intergenic	38762	Papolg	22.3326	18.8285	88.3357	77.6157	-1.58693	0.003757	1.47691	0.0821366	0.85561	0.378426	1.00889	0.298628	-1.12983	0.113964	-0.657216	0.349886
chr2	8965050	8965249	Intergenic	-224366	1700061F12Rik	14.5162	22.7924	85.7119	77.6157	-1.64869	0.0029056	-0.984487	0.494756	-0.516495	0.776199	-1.28084	0.260056	-2.31152	0.000556347	-1.88671	0.00375103
chr10	25387381	25387580	intron (NM_001199265, intron 1 of 19)	-20888	Epb41l2	12.2829	10.9007	67.3451	77.6157	-1.96043	0.000462266	1.68671	0.0502408	1.12537	0.247375	1.78038	0.0286797	-1.09548	0.151143	0.78586	0.316001
chr12	15930252	15930451	Intergenic	-113566	Trib2	17.8661	15.8556	55.1005	77.6157	-1.4843	0.0138848	1.16402	0.369639	1.07516	0.35404	0.900913	0.548511	-2.23341	0.00241368	-1.68906	0.0174417
chr7	49335180	49335379	intron (NM_175272, intron 1 of 37)	89090	Nav2	29.0324	25.7653	163.552	76.6206	-1.69469	0.00144497	-0.848615	0.619024	-0.948776	0.486119	-1.14908	0.388197	-1.08437	0.216403	-0.0125128	0.99224
chr16	87725975	87726174	intron (NM_007520, intron 4 of 4)	27120	Bach1	36.8488	24.7743	119.822	76.6206	-1.34799	0.0163004	1.51791	0.0174544	1.32603	0.0353182	1.5583	0.0109379	-0.0774486	0.937882	1.13843	0.0428641
chr4	63863093	63863292	Intergenic	-1908	Tnfsf8	24.5659	10.9007	111.95	76.6206	-1.84981	0.000805458	-0.218885	0.920979	-0.383041	0.808766	-0.217212	0.947744	-2.30907	4.56457e-05	-2.54972	3.8242e-07
chr9	61054499	61054698	Intergenic	37529	Gm5122	29.0324	16.8466	93.5834	76.6206	-1.48957	0.00814063	0.611062	0.783877	1.51737	0.18655	0.577344	0.833714	0.0404094	0.980158	-0.706945	0.487123
chr9	15531261	15531460	intron (NM_133214, intron 2 of 2)	25865	Smco4	17.8661	25.7653	68.2197	76.6206	-1.3395	0.0253642	-0.599678	0.750492	0.147793	0.951216	-0.778753	0.630166	-0.519698	0.598589	-0.741198	0.36878
chr7	4836352	4836551	exon (NM_172737, exon 2 of 6)	8245	Shisa7	45.7818	39.6389	175.797	75.6256	-1.25785	0.0282933	0.257719	0.859981	-0.258995	0.838755	0.667315	0.441524	-0.00323029	0.997346	0.288904	0.63356
chr9	113792675	113792874	promoter-TSS (NM_001286603)	-556	Clasp2	33.4989	31.7112	149.558	75.6256	-1.43964	0.00824792	1.01191	0.234553	1.05599	0.156229	0.883505	0.313257	1.86184	0.00402235	2.09016	0.000270785
chr15	25696001	25696200	intron (NM_019472, intron 2 of 40)	73550	Myo10	43.5486	25.7653	116.323	75.6256	-1.18457	0.0465958	1.9684	0.00213434	1.6495	0.0102368	1.87036	0.00296819	-0.674159	0.352869	0.452872	0.529538
chr4	102682283	102682482	Intergenic	-77753	Sgip1	14.5162	15.8556	89.2103	75.6256	-1.87798	0.000518158	-0.695644	0.722116	-0.143182	0.956937	-1.0698	0.434255	-2.85436	2.15239e-05	-2.3854	0.00019619
chr7	24481884	24482083	promoter-TSS (NM_153112)	-40	Cadm4	24.5659	28.7382	84.8373	75.6256	-1.26998	0.0283779	0.683126	0.659419	0.796564	0.502621	0.336041	0.9088	-0.239817	0.830674	-0.0200431	0.98549
chr17	47189806	47190005	intron (NM_001097623, intron 3 of 19)	-40325	Trerf1	35.7322	14.8646	113.699	74.6305	-1.47088	0.0114196	-0.766766	0.710422	-0.453661	0.838522	-1.70575	0.115961	-2.12753	0.00501768	-2.75857	2.98535e-05
chr12	82189714	82189913	intron (NM_001167983, intron 1 of 23)	19797	Sipa1l1	31.2657	17.8375	97.0818	74.6305	-1.4251	0.0125745	0.458387	0.823882	0.0560736	0.981752	-0.0588356	0.993012	-0.91577	0.283751	-0.745513	0.343977
chr18	32052688	32052887	Intergenic	-14947	Iws1	2.23326	1.98195	81.3388	74.6305	-3.16878	2.31913e-09	0.573482	0.835458	0.43093	0.863252	-0.706905	0.790452	-2.51853	0.00464297	-1.86897	0.026471
chr15	25740372	25740571	intron (NM_019472, intron 17 of 40)	-102827	Retreg1	13.3996	14.8646	52.4767	74.6305	-1.59286	0.00812093	0.378173	0.882063	1.72486	0.111564	0.110654	0.986235	-0.998182	0.305713	-1.38667	0.111781
chr16	23250664	23250863	intron (NM_001252505, intron 1 of 7)	24742	St6gal1	41.3153	16.8466	183.668	73.6354	-1.63934	0.0043605	0.706752	0.558817	0.328673	0.827951	0.344333	0.874947	-2.50292	3.70916e-06	-2.27121	4.21512e-06
chr1	164458308	164458507	promoter-TSS (NM_009721)	-52	Atp1b1	42.432	19.8195	137.314	73.6354	-1.38158	0.018583	1.87862	0.00234505	1.46334	0.021642	1.80801	0.00279524	-0.821701	0.203467	-0.0199204	0.981856
chr3	138424333	138424532	intron (NM_011996, intron 6 of 8)	8935	Adh4	26.7991	24.7743	100.58	73.6354	-1.40533	0.0113347	-2.52367	0.00731853	-2.69026	0.00238109	-2.72624	0.00223369	-1.30541	0.0813753	-0.802754	0.302562
chr5	118661863	118662062	intron (NM_001347445, intron 2 of 30)	101243	Med13l	14.5162	8.91876	93.5834	73.6354	-2.12679	7.91496e-05	0.87723	0.727348	-0.117903	0.972467	-0.674651	0.840241	-0.658255	0.651756	1.37772	0.213958
chr15	53145237	53145436	intron (NM_010162, intron 1 of 10)	200847	Ext1	14.5162	4.95487	88.3357	73.6354	-2.21085	7.05432e-05	-0.307055	0.907108	0.252411	0.918047	-0.479221	0.869071	-2.16617	0.00351939	-1.95392	0.00632725
chr5	149428810	149429009	intron (NM_027519, intron 4 of 4)	-10751	Tex26	20.0993	14.8646	87.4611	73.6354	-1.70845	0.00193545	1.33088	0.211837	1.77656	0.0351058	1.04348	0.371611	-1.6653	0.0214497	-1.01378	0.189057
chr9	111273097	111273296	exon (NM_175266, exon 1 of 1)	1351	Epm2aip1	21.216	24.7743	73.4673	73.6354	-1.31579	0.026027	0.528688	0.829098	1.24907	0.34578	0.947542	0.608172	1.45078	0.157032	1.25699	0.209709
chr12	110861401	110861600	intron (NM_028365, intron 3 of 7)	11221	Zfp839	12.2829	23.7834	111.95	72.6403	-1.80069	0.00110268	0.500989	0.81776	1.69061	0.086115	-0.231059	0.955442	-0.924544	0.316939	-1.94916	0.00744489
chr1	162557401	162557600	Intergenic	-9155	Mettl13	31.2657	9.90974	109.326	72.6403	-1.61068	0.00641916	0.768295	0.708813	0.190452	0.942587	-1.17971	0.381861	-1.75468	0.0435215	-0.358609	0.738545
chr6	145992954	145993153	Intergenic	58906	Sspn	22.3326	23.7834	95.3326	72.6403	-1.4775	0.00777685	0.904205	0.421565	0.276029	0.87763	1.12021	0.235743	-1.44635	0.0250876	-0.872145	0.193763
chr5	107718116	107718315	intron (NM_001267621, intron 6 of 6)	6128	Gfi1	27.9158	26.7563	94.458	72.6403	-1.29257	0.0242584	1.72057	0.0224707	0.712086	0.47611	0.882457	0.370264	-1.28424	0.0555214	-0.621295	0.352249
chr12	71192818	71193017	intron (NM_029818, intron 25 of 27)	56069	2700049A03Rik	18.9827	11.8917	91.8342	72.6403	-1.84717	0.000822213	1.18114	0.237694	1.20541	0.174664	1.43118	0.0919026	1.70478	0.0249058	3.29323	4.00904e-06
chr4	6675105	6675304	Intergenic	-220933	Nsmaf	10.0497	10.9007	86.5865	72.6403	-2.17268	5.64159e-05	1.22135	0.314573	0.93873	0.424671	0.00505286	0.999315	-1.56881	0.0440778	-0.634286	0.459269
chr3	126589685	126589884	Intergenic	-7167	Camk2d	20.0993	12.8827	159.179	71.6453	-2.13844	5.56135e-05	1.04308	0.173856	0.603199	0.513327	1.21814	0.069025	0.0804097	0.934464	1.50458	0.00399254
chr8	81735721	81735920	intron (NM_001024617, intron 3 of 24)	393258	Inpp4b	24.5659	17.8375	127.693	71.6453	-1.7488	0.00122289	0.414303	0.816137	0.605862	0.617479	0.477845	0.804489	-0.525643	0.537307	-1.02833	0.103642
chr9	112175084	112175283	intron (NM_001177623, intron 9 of 9)	10766	Arpp21	17.8661	8.91876	99.7057	71.6453	-2.01402	0.000246167	2.66901	0.00190135	3.15219	4.24043e-05	1.37314	0.190075	-1.55167	0.0631154	-0.0877885	0.942356
chr15	53140432	53140631	intron (NM_010162, intron 1 of 10)	205652	Ext1	15.6328	14.8646	99.7057	71.6453	-1.91495	0.000399872	0.60169	0.685797	0.0842906	0.968582	0.920397	0.393561	-0.609295	0.459369	0.623215	0.397324
chr15	36448930	36449129	Intergenic	47762	Ankrd46	31.2657	16.8466	84.8373	71.6453	-1.32906	0.0266814	-0.274408	0.914094	-0.0752794	0.976952	-0.814138	0.608471	-1.00953	0.234069	-1.62435	0.0163573
chr14	34670394	34670593	Intergenic	-3435	Wapl	6.69978	5.94584	79.5896	71.6453	-2.51302	3.34594e-06	1.05626	0.331984	1.14119	0.210088	0.862187	0.471752	-0.604582	0.49765	-0.64747	0.395877
chr9	44649418	44649617	Intergenic	-23716	Treh	25.6825	22.7924	73.4673	71.6453	-1.24705	0.0385176	-0.200542	0.949065	1.58951	0.190012	-0.693849	0.773335	-0.0626404	0.968367	-1.76456	0.0407203
chr2	93411358	93411557	intron (NR_040529, intron 3 of 5)	7910	Gm13807	25.6825	30.7202	96.2072	70.6502	-1.25073	0.0319579	-0.405047	0.867583	-0.579949	0.743913	-1.61216	0.112226	-1.30267	0.11561	-1.14692	0.133632
chr4	150583504	150583703	intron (NM_001085492, intron 12 of 22)	68571	Slc45a1	26.7991	14.8646	93.5834	70.6502	-1.53584	0.00719338	-0.31482	0.867096	-0.174607	0.927169	0.000297966	0.999947	0.0840321	0.939277	0.666974	0.346466
chr11	114876239	114876438	Intergenic	-13703	Cd300a	27.9158	16.8466	92.7088	70.6502	-1.46122	0.0107414	0.838002	0.648615	0.738242	0.651029	0.0506013	0.994894	0.0683224	0.965685	0.200033	0.864144
chr15	81254343	81254542	Intergenic	-2580	8430426J06Rik	36.8488	18.8285	107.577	69.6551	-1.31139	0.0284341	-0.726566	0.737473	-0.330124	0.896876	-0.978095	0.582309	-0.654551	0.560586	-1.44325	0.0804335
chr8	123404669	123404868	TTS (NM_001037877)	-2314	Mc1r	25.6825	20.8104	101.455	69.6551	-1.48503	0.00791011	0.680681	0.713114	1.12326	0.343309	1.18713	0.342344	1.98675	0.0170719	0.908054	0.311168
chr2	118008166	118008365	intron (NR_126479, intron 8 of 9)	102937	Gm13986	16.7495	8.91876	80.4642	69.6551	-1.8975	0.000822213	2.77361	0.000616186	2.42082	0.00237054	2.37043	0.00364774	0.4034	0.735581	1.12521	0.182911
chr7	100693297	100693496	Intergenic	-13306	Fam168a	29.0324	21.8014	78.715	69.6551	-1.22144	0.0445518	-1.25234	0.30854	-0.227876	0.923977	-1.26842	0.268647	-1.26403	0.0838968	-2.96619	5.33184e-07
chr8	56443814	56444013	Intergenic	41055	4930518J21Rik	17.8661	25.7653	107.577	68.6601	-1.56956	0.00505533	-2.91643	0.00638203	-2.93689	0.00443689	-3.78337	7.26881e-05	-2.57282	0.000501477	-1.51008	0.048856
chr1	84305817	84306016	Intergenic	-21271	Pid1	22.3326	21.8014	73.4673	68.6601	-1.31777	0.0271517	1.70677	0.0324211	2.10555	0.00276869	1.68782	0.028735	0.32857	0.749358	0.750159	0.342685
chr4	32928601	32928800	intron (NM_001012451, intron 1 of 15)	-5195	Ankrd6	6.69978	17.8375	58.5989	68.6601	-1.67859	0.00621027	-0.542484	0.82866	-0.517441	0.811125	-1.97653	0.0551152	-1.91717	0.0184592	-1.47495	0.0585398
chr6	145285783	145285982	Intergenic	35330	Gm15706	25.6825	11.8917	139.938	67.665	-1.86656	0.000867592	0.348487	0.856279	-0.226174	0.903212	-0.126527	0.975901	-0.447567	0.61546	0.0237384	0.980135
chr4	44159922	44160121	intron (NM_001038993, intron 1 of 11)	7517	Rnf38	22.3326	21.8014	139.938	66.6699	-1.73126	0.00156473	0.24556	0.908017	-0.237083	0.899486	0.0927791	0.984807	0.548455	0.545284	1.34264	0.0380335
chr7	128627317	128627516	intron (NM_178641, intron 1 of 19)	16051	Inpp5f	35.7322	10.9007	104.953	66.6699	-1.40201	0.0262477	0.737311	0.659679	0.862089	0.504177	1.06176	0.404267	0.786562	0.431712	0.0199666	0.986702
chr5	27304169	27304368	intron (NM_001136060, intron 1 of 25)	42333	Dpp6	8.93304	7.92779	64.7212	66.6699	-2.10359	0.000231229	1.81343	0.0709006	2.24813	0.00935588	2.00648	0.0294371	-1.43418	0.0849185	-0.588224	0.543581
chr5	105113770	105113969	Intergenic	-3577	Gbp9	15.6328	19.8195	65.5958	65.6748	-1.43087	0.0177974	1.58722	0.199653	1.86313	0.0785204	1.67223	0.144127	0.663548	0.577798	1.15778	0.233503
chr16	57318094	57318293	intron (NM_025599, intron 2 of 9)	-25342	Tmem30c	8.93304	2.97292	49.8528	65.6748	-2.14324	0.000404293	1.79002	0.0921985	1.44708	0.16944	1.35594	0.241424	-2.3784	0.0020558	-0.914927	0.293881
chr9	42488190	42488389	Intergenic	-16063	Tbcel	35.7322	12.8827	104.953	64.6798	-1.36155	0.0299299	1.23461	0.193944	1.21099	0.162749	1.29767	0.136487	1.94001	0.010083	1.97318	0.00311364
chr16	30722456	30722655	Intergenic	122832	Fam43a	18.9827	10.9007	101.455	64.6798	-1.8653	0.000882215	-0.529053	0.806692	-0.392026	0.850876	-1.20685	0.317814	-2.63968	0.000130264	-2.23303	0.000634464
chr1	182764236	182764435	promoter-TSS (NM_144796)	-571	Susd4	16.7495	4.95487	95.3326	64.6798	-2.06176	0.000360473	-0.989893	0.487799	-0.647992	0.684903	-0.697669	0.725518	0.001283	0.999354	0.0967142	0.92941
chr11	49264726	49264925	Intergenic	14273	Mgat1	13.3996	8.91876	76.0912	64.6798	-1.94992	0.000637864	0.269934	0.907227	0.226949	0.913336	-0.120851	0.97975	-1.38196	0.0544724	-1.95872	0.00109459
chr9	44525017	44525216	intron (NM_007551, intron 1 of 1)	1305	Cxcr5	5.58315	11.8917	45.4798	64.6798	-1.79061	0.00412789	-0.252348	0.942965	0.0817585	0.980648	-0.384708	0.934257	-1.13009	0.315052	-0.757681	0.504217
chr2	168742359	168742558	promoter-TSS (NM_015731)	-322	Atp9a	24.5659	16.8466	102.329	63.6847	-1.55025	0.00667444	0.780298	0.709994	0.435416	0.849166	-0.151554	0.979218	-1.45778	0.120925	-1.95619	0.0128974
chr3	61368882	61369081	TTS (NM_028712)	4474	Rap2b	24.5659	13.8736	77.8404	63.6847	-1.4335	0.017614	0.113453	0.968421	0.378883	0.848128	-0.507858	0.833252	-2.91217	1.14519e-05	-2.24574	0.00044535
chr11	22936525	22936724	intron (NM_144514, intron 2 of 2)	-35381	Zrsr1	17.8661	13.8736	50.7274	63.6847	-1.36174	0.0341985	-0.356809	0.892632	0.282707	0.907597	-1.00507	0.484001	-3.41958	2.38891e-07	-4.62974	1.96121e-15
chr10	78594669	78594868	Intergenic	-2804	Syde1	35.7322	22.7924	128.568	62.6896	-1.33628	0.0252884	0.140513	0.95385	0.187924	0.925935	0.443946	0.841773	1.4597	0.0461846	1.41319	0.0353431
chr18	58418717	58418916	Intergenic	-137424	Slc27a6	11.1663	18.8285	66.4704	62.6896	-1.55522	0.00975172	-1.77389	0.118998	-2.21335	0.0205857	-2.14132	0.0297762	-2.16035	0.00271795	-0.373153	0.697651
chr3	106488503	106488702	exon (NM_028110, exon 4 of 12)	2562	Dennd2d	7.81641	16.8466	51.6021	62.6896	-1.55596	0.0142008	-0.47352	0.852	-0.0505238	0.985775	-0.789718	0.708586	-0.970957	0.325202	-0.27476	0.810362
chr2	93416935	93417134	intron (NR_040529, intron 4 of 5)	4973	Mir7001	33.4989	8.91876	129.442	61.6945	-1.57674	0.0107881	-0.979639	0.435909	-0.949131	0.397353	-0.819526	0.568484	0.319072	0.761005	0.465385	0.582835
chr18	81521259	81521458	Intergenic	470722	Mir5127	22.3326	15.8556	89.2103	61.6945	-1.52205	0.00878141	1.16389	0.207396	0.886403	0.342526	1.27797	0.118896	0.765207	0.361888	2.17908	0.000597527
chr2	14992596	14992795	Intergenic	56617	Nsun6	31.2657	14.8646	88.3357	61.6945	-1.30054	0.0386952	2.43401	0.000512838	1.86358	0.00870941	1.84903	0.0112588	-0.331137	0.745293	0.806202	0.277929
chr16	48745527	48745726	intron (NM_198297, intron 3 of 5)	26330	Trat1	6.69978	10.9007	83.0881	61.6945	-2.16699	0.000120367	1.06415	0.482796	1.08494	0.40189	0.301162	0.939883	-1.04929	0.27656	0.577599	0.57844
chr2	156970321	156970520	intron (NM_013865, intron 1 of 15)	21691	Ndrg3	10.0497	5.94584	141.687	60.6995	-2.58657	1.25584e-06	1.28939	0.247422	1.15745	0.266506	0.992247	0.432392	0.851304	0.387188	1.07304	0.19007
chr6	144541410	144541609	Intergenic	-131359	Sox5os3	37.9654	13.8736	125.069	60.6995	-1.38074	0.0283867	0.289175	0.898488	-0.073658	0.976276	0.296752	0.930556	-1.29742	0.0786569	-0.550179	0.506762
chr13	55716217	55716416	intron (NM_175150, intron 1 of 4)	1666	Txndc15	17.8661	13.8736	82.2134	60.6995	-1.64082	0.00462166	1.02221	0.615334	0.860529	0.641372	0.107555	0.989031	-1.1991	0.284727	-0.848085	0.435401
chr9	106234023	106234222	exon (NM_020559, exon 11 of 11)	11524	Tlr9	16.7495	28.7382	80.4642	60.6995	-1.24891	0.0486348	-1.36813	0.398374	-1.45869	0.288848	-1.97813	0.100646	-1.13441	0.265515	-1.27163	0.155024
chr9	62507564	62507763	intron (NM_175484, intron 1 of 11)	29381	Coro2b	21.216	5.94584	63.8466	60.6995	-1.5468	0.0163004	-1.39243	0.421787	-1.04505	0.560859	-2.33187	0.0457968	-1.96158	0.0262684	-3.16084	2.04123e-05
chr5	96825062	96825261	intron (NM_013470, intron 7 of 12)	31776	Anxa3	35.7322	14.8646	156.555	59.7044	-1.56465	0.00917434	-1.12354	0.269334	-1.54575	0.0439491	-1.75663	0.0180192	-2.46415	6.31053e-06	-1.12795	0.0463193
chr6	134883754	134883953	intron (NR_072990, intron 3 of 4)	3932	Gpr19	27.9158	7.92779	135.565	59.7044	-1.76376	0.00325517	0.165759	0.951808	0.201757	0.930674	0.648388	0.749982	0.0321924	0.982208	0.949441	0.257
chr11	32162287	32162486	Intergenic	37893	Il9r	25.6825	23.7834	132.066	59.7044	-1.51313	0.00846129	1.20903	0.206289	1.16155	0.179605	1.08565	0.257813	-0.329244	0.740505	0.0914493	0.924164
chr5	103746652	103746851	Intergenic	-7411	Aff1	12.2829	14.8646	123.32	59.7044	-2.04404	0.000217951	0.929841	0.399986	0.655664	0.573127	0.841844	0.461519	-1.88567	0.00201854	-0.324542	0.690412
chr18	24236960	24237159	intron (NM_001160404, intron 2 of 12)	31065	Galnt1	8.93304	5.94584	105.828	59.7044	-2.45043	7.1369e-06	-0.0730583	0.985559	0.432212	0.869616	-1.70751	0.184	-0.883721	0.460693	-0.970546	0.356437
chr11	32200284	32200483	promoter-TSS (NM_008374)	-104	Il9r	11.1663	12.8827	90.9596	59.7044	-1.9533	0.000536762	1.25159	0.339451	1.15393	0.319027	0.380979	0.906084	-1.6731	0.0416019	-1.26767	0.105973
chr4	33595562	33595761	Intergenic	157580	Mir8118	15.6328	3.96389	82.2134	59.7044	-1.98682	0.000879175	0.350072	0.852966	0.736841	0.49856	0.482148	0.801875	-0.180543	0.862289	1.03186	0.144655
chr10	96693912	96694111	Intergenic	77010	Btg1	27.9158	7.92779	80.4642	59.7044	-1.42081	0.0289901	1.82353	0.0217612	1.06198	0.265134	2.81536	4.48211e-05	0.248447	0.821357	1.31058	0.0545791
chr10	40878357	40878556	intron (NM_027879, intron 1 of 14)	4687	Cdc40	18.9827	10.9007	119.822	58.7093	-1.91557	0.000744943	0.72297	0.63049	0.737303	0.549089	0.405077	0.870861	-0.752061	0.381915	-0.190558	0.841632
chr8	36123224	36123423	intron (NM_172911, intron 3 of 5)	28495	Prag1	14.5162	13.8736	117.198	58.7093	-1.96337	0.000433836	1.25847	0.0773281	0.923977	0.221878	1.45262	0.0236438	1.10901	0.0840829	2.78234	5.22255e-07
chr4	32560375	32560574	non-coding (NR_026843, exon 5 of 5)	11188	Bach2os	29.0324	25.7653	108.452	58.7093	-1.26116	0.0382156	1.14845	0.144622	0.981714	0.207352	1.84754	0.00308515	-0.0377698	0.971873	0.191239	0.80716
chr16	96208453	96208652	intron (NM_015825, intron 2 of 7)	8082	Sh3bgr	23.4492	14.8646	76.0912	58.7093	-1.37882	0.0252897	0.463955	0.86658	0.186651	0.948659	-0.736681	0.76782	0.415202	0.774274	1.89206	0.0486565
chr9	15534242	15534441	intron (NM_133214, intron 2 of 2)	28846	Smco4	16.7495	13.8736	71.7181	58.7093	-1.56517	0.00844041	0.363743	0.895635	-0.39273	0.859438	-1.08903	0.447361	-3.40215	5.81753e-06	-2.38348	0.000395975
chr11	32020018	32020217	intron (NM_001290680, intron 3 of 4)	18840	Nsg2	13.3996	16.8466	65.5958	58.7093	-1.51339	0.0125449	0.865635	0.574858	0.974998	0.385767	0.165235	0.970977	-3.39665	2.04533e-07	-3.89533	8.53157e-12
chr5	37056609	37056808	intron (NM_178394, intron 1 of 12)	5851	Jakmip1	17.8661	9.90974	109.326	57.7142	-1.91016	0.000858389	1.04484	0.285689	0.35954	0.813625	0.708452	0.563558	0.061279	0.958447	0.287367	0.718147
chr11	114873252	114873451	TTS (NM_001110337)	-16690	Cd300a	16.7495	6.93682	106.703	57.7142	-2.01684	0.000459455	1.0706	0.427669	1.23867	0.261621	1.35016	0.229309	2.32985	0.00880958	1.70183	0.0374395
chr1	178190789	178190988	intron (NM_024282, intron 1 of 4)	3471	Desi2	10.0497	11.8917	89.2103	57.7142	-1.9987	0.000433836	-0.407641	0.870405	-1.01122	0.432699	-1.26458	0.299112	-1.84323	0.0155356	-0.765747	0.350632
chr1	36910514	36910713	intron (NM_018872, intron 1 of 40)	28914	Tmem131	13.3996	13.8736	69.0943	57.7142	-1.63773	0.00589249	0.699535	0.741388	0.771589	0.636442	-0.0656103	0.993348	-0.899059	0.392913	-1.21088	0.159293
chr7	79190735	79190934	Intergenic	-41774	Mfge8	5.58315	1.98195	67.3451	57.7142	-2.56351	7.73321e-06	1.74	0.0288329	1.65055	0.0285658	1.88437	0.0112588	1.45566	0.0703005	1.68162	0.0148729
chr12	108098345	108098544	Intergenic	80840	Setd3	3.34989	2.97292	64.7212	57.7142	-2.65006	3.34594e-06	0.708178	0.741392	1.49796	0.212432	0.658738	0.799531	0.690287	0.565832	0.783488	0.470183
chr9	42463736	42463935	intron (NM_173038, intron 1 of 7)	8391	Tbcel	15.6328	19.8195	97.9564	56.7192	-1.60589	0.005799	0.651847	0.753522	0.281177	0.906196	-0.0915271	0.989034	-0.169679	0.905009	0.561729	0.576023
chr5	106982637	106982836	intron (NM_009863, intron 11 of 11)	18175	Cdc7	27.9158	12.8827	90.0849	56.7192	-1.38695	0.026947	0.793126	0.628149	0.507551	0.771	1.07694	0.398249	-0.449568	0.683605	1.11885	0.176373
chr6	125468392	125468591	intron (NM_007657, intron 2 of 7)	26264	Cd9	20.0993	8.91876	86.5865	56.7192	-1.68715	0.00486795	-0.523138	0.828371	-0.356027	0.877398	-1.58962	0.136487	-3.41486	6.21364e-07	-4.07073	1.1114e-11
chr15	82162318	82162517	intron (NM_033218, intron 1 of 18)	15148	Srebf2	21.216	21.8014	76.9658	56.7192	-1.25816	0.0449143	0.516057	0.805899	0.509523	0.776391	0.336926	0.923199	1.04339	0.282058	0.0933582	0.933666
chr16	52009488	52009687	Intergenic	-21962	Cblb	6.69978	7.92779	74.3419	56.7192	-2.19647	0.000128697	2.04396	0.014032	0.71607	0.566503	1.60554	0.0618432	0.155518	0.90521	2.4584	0.000322774
chr7	24408874	24409073	intron (NM_028047, intron 6 of 13)	9345	Smg9	15.6328	18.8285	66.4704	56.7192	-1.37794	0.0270159	-0.652945	0.757946	0.407792	0.85797	-0.446611	0.892222	0.181538	0.89543	-1.69265	0.0299512
chr6	50776976	50777175	intron (NR_045984, intron 2 of 4)	960	C530044C16Rik	7.81641	6.93682	64.7212	56.7192	-2.10098	0.000337974	1.75357	0.0481415	2.27794	0.0022581	1.63692	0.0541761	-1.7533	0.0135024	-1.52742	0.025376
chr3	144432200	144432399	3' UTR (NM_011828, exon 7 of 7)	137917	Hs2st1	20.0993	11.8917	58.5989	56.7192	-1.36125	0.0349782	-0.784737	0.644662	-0.289545	0.897335	-1.03735	0.433217	-4.37466	2.55657e-12	-4.07927	2.10543e-12
chr17	17841022	17841221	Intergenic	10146	Spaca6	14.5162	15.8556	56.8497	56.7192	-1.40041	0.0271517	-1.97442	0.106051	-1.71883	0.160038	-1.71814	0.176938	-1.3477	0.132068	-0.343602	0.755879
chr6	49656666	49656865	Intergenic	-165945	Npy	10.0497	11.8917	48.9782	56.7192	-1.5952	0.0111188	-0.697951	0.769963	-0.0800934	0.979664	-1.41961	0.299059	-2.40651	0.00279418	-3.13483	1.36309e-05
chr9	44525623	44525822	intron (NM_007551, intron 1 of 1)	699	Cxcr5	13.3996	12.8827	41.9813	56.7192	-1.34857	0.0464918	-0.636162	0.786665	-0.430116	0.853871	-0.841663	0.685689	-0.125193	0.934002	-0.808996	0.391238
chr2	58844696	58844895	intron (NM_001001178, intron 11 of 13)	89611	Upp2	21.216	16.8466	89.2103	55.7241	-1.46774	0.0140435	0.966965	0.421551	0.881506	0.430693	1.69127	0.0458643	-0.7557	0.374077	0.851246	0.276521
chr8	126699126	126699325	Intergenic	-105789	Irf2bp2	16.7495	13.8736	78.715	55.7241	-1.59465	0.00714731	0.420145	0.85236	0.0664018	0.978876	-0.295707	0.932947	-1.18334	0.150602	-0.448145	0.615561
chr14	75197829	75198028	intron (NM_008879, intron 2 of 16)	-44359	Cpb2	18.9827	22.7924	78.715	55.7241	-1.28895	0.0392989	-0.476302	0.817222	-0.167824	0.942587	-0.617888	0.755161	-1.13254	0.141183	-2.17961	0.00034705
chr16	30679048	30679247	Intergenic	79424	Fam43a	6.69978	9.90974	79.5896	54.729	-2.11128	0.000257846	0.294323	0.941307	0.606079	0.826984	-0.662136	0.858287	-2.57761	0.0125647	-2.18219	0.0279266
chr3	144260946	144261145	Intergenic	-55790	Lmo4	10.0497	17.8375	75.2166	54.729	-1.61627	0.00750742	-0.223932	0.929563	-0.918118	0.442983	-0.158051	0.975104	-0.382077	0.717107	1.2672	0.0868587
chr16	8513320	8513519	promoter-TSS (NM_001170978)	-10	Abat	20.0993	19.8195	75.2166	54.729	-1.29752	0.0387537	-0.469267	0.775921	-0.691243	0.53172	-0.361409	0.878866	-0.55348	0.484767	0.303237	0.701244
chr9	56146386	56146585	intron (NM_019793, intron 4 of 6)	14585	Tspan3	22.3326	12.8827	71.7181	54.729	-1.37606	0.0294939	0.367657	0.884536	0.464268	0.824989	0.547881	0.843368	0.786371	0.475648	0.803513	0.407799
chr16	95779006	95779205	Intergenic	76698	Ets2	13.3996	13.8736	70.8435	54.729	-1.62112	0.00676665	-0.172033	0.95293	0.0557985	0.983497	-0.379277	0.910449	-2.28652	0.00144609	-2.12409	0.00152523
chr12	80271938	80272137	Intergenic	-11656	Actn1	13.3996	15.8556	66.4704	54.729	-1.51177	0.0135763	1.1507	0.201055	1.49746	0.0317324	1.31756	0.0841677	-2.35914	2.54291e-05	-3.12849	1.96963e-10
chr14	78448751	78448950	Intergenic	73852	Akap11	13.3996	12.8827	65.5958	54.729	-1.60498	0.00795592	-2.13091	0.105941	-2.00874	0.110154	-2.80025	0.0111607	-1.77207	0.0407703	-1.65704	0.0412214
chr2	102970302	102970501	Intergenic	-68736	Cd44	14.5162	17.8375	65.5958	54.729	-1.40743	0.0246108	0.0428229	0.988667	-0.0892587	0.969404	0.406405	0.875805	1.25633	0.126195	2.46784	0.000401293
chr4	131901287	131901486	non-coding (NR_102393, exon 5 of 5)	18643	Gm12992	15.6328	12.8827	62.972	54.729	-1.50337	0.0149879	-0.487336	0.876361	-0.371627	0.902139	-1.70352	0.253414	-1.45701	0.186529	-1.17707	0.269991
chr1	132035611	132035810	intron (NM_172510, intron 9 of 10)	28105	Elk4	13.3996	9.90974	106.703	53.734	-2.02042	0.000404293	-0.0385637	0.990111	0.630875	0.686594	0.132284	0.97939	-0.364477	0.742959	-0.802333	0.337136
chr5	97090203	97090402	3' UTR (NM_080708, exon 16 of 16)	21294	Paqr3	17.8661	18.8285	87.4611	53.734	-1.4697	0.0144664	0.543939	0.818911	0.393568	0.862732	-0.0157345	0.99799	-0.890638	0.395129	1.57282	0.0820131
chr3	108124108	108124307	intron (NM_010306, intron 1 of 8)	21945	Gnai3	25.6825	7.92779	82.2134	53.734	-1.4457	0.0263557	-1.35967	0.22895	-1.28566	0.204398	-1.64991	0.0728682	-2.93365	2.52368e-07	-3.29225	4.65721e-11
chr5	74105512	74105711	Intergenic	12081	Snora26	7.81641	5.94584	69.9689	53.734	-2.16824	0.000209339	-0.360901	0.89055	-0.125064	0.964575	-1.32365	0.281172	-2.32753	0.00194496	-1.56522	0.0389389
chr3	100475056	100475255	intron (NM_001142952, intron 1 of 1)	14037	Fam46c	7.81641	15.8556	68.2197	53.734	-1.67872	0.00614278	-0.84613	0.533384	-0.831766	0.469679	-0.756144	0.607178	-1.57912	0.0129063	-1.68147	0.00300989
chr3	104616244	104616443	Intergenic	-22321	Slc16a1	30.149	30.7202	152.182	52.7389	-1.33793	0.0302208	2.05867	0.00139626	1.20311	0.0828034	1.61072	0.0129947	-2.20704	7.0222e-05	-1.9007	0.000100454
chr8	41334319	41334518	TTS (NM_023662)	40279	Asah1	12.2829	3.96389	127.693	52.7389	-2.37568	3.21442e-05	-0.345813	0.876848	-1.06486	0.331219	-0.765699	0.632465	0.287035	0.801946	2.92531	2.5773e-05
chr6	54216609	54216808	intron (NM_001163640, intron 4 of 12)	-48150	Chn2	10.0497	9.90974	74.3419	52.7389	-1.90421	0.00119759	0.616616	0.763974	0.243725	0.919108	0.538483	0.838995	0.626576	0.580132	1.68371	0.0394542
chr18	65016062	65016261	intron (NM_001114386, intron 2 of 30)	-7366	Nedd4l	17.8661	15.8556	62.972	52.7389	-1.32403	0.0395933	0.942183	0.549445	0.0426704	0.985849	-0.15871	0.97493	-3.29236	2.19523e-06	-2.04056	0.000928505
chr11	96462563	96462762	intron (NR_033524, intron 2 of 2)	1885	Gm11529	16.7495	14.8646	55.9751	52.7389	-1.30998	0.0464549	0.696142	0.712078	0.183915	0.939238	-0.0530595	0.994014	-1.11867	0.207965	-1.98404	0.00300641
chr12	53032930	53033129	intron (NM_198111, intron 9 of 13)	-215648	Npas3	10.0497	4.95487	53.3513	52.7389	-1.89599	0.00210007	-1.47667	0.306463	-0.0858304	0.978686	-1.78479	0.142119	-1.42611	0.120285	-2.37263	0.00297725
chr14	70994577	70994776	Intergenic	104569	Gfra2	7.81641	10.9007	51.6021	52.7389	-1.70849	0.00621027	-0.564873	0.835953	-0.582611	0.803457	-1.04711	0.590012	-0.748451	0.538095	0.0480845	0.972416
chr10	86794874	86795073	intron (NM_175331, intron 1 of 13)	15968	Nt5dc3	8.93304	4.95487	45.4798	52.7389	-1.85586	0.00311194	0.6147	0.796094	0.626429	0.722428	-0.687414	0.731866	-5.11818	7.36667e-13	-4.32487	3.61411e-13
chr5	149203045	149203244	intron (NM_001013378, intron 6 of 9)	18584	Uspl1	2.23326	5.94584	27.1129	52.7389	-1.85302	0.00543873	-1.36493	0.413156	-0.0354417	0.991279	-1.17452	0.51629	-3.50322	1.79467e-06	-4.64468	2.42129e-11
chr7	128398812	128399011	intron (NM_026418, intron 3 of 4)	19261	Rgs10	16.7495	17.8375	93.5834	51.7438	-1.55037	0.0092791	-0.0653911	0.983814	0.392311	0.852066	0.226057	0.96041	-1.01074	0.259625	-1.74368	0.0148435
chr16	52007095	52007294	Intergenic	-24355	Cblb	30.149	8.91876	92.7088	51.7438	-1.35394	0.0439376	2.08764	0.000635742	1.05277	0.161266	2.35373	4.7528e-05	0.770185	0.287766	2.1003	9.01985e-05
chr11	101218779	101218978	intron (NM_007970, intron 1 of 20)	7585	Ezh1	22.3326	10.9007	91.8342	51.7438	-1.55154	0.0112799	-0.302689	0.929482	0.452504	0.869922	-0.199037	0.975901	1.49649	0.198926	0.57789	0.653936
chr10	128135476	128135675	intron (NM_001039080, intron 10 of 13)	40993	Rbms2	12.2829	7.92779	81.3388	51.7438	-1.93488	0.00100536	0.920705	0.590711	1.32174	0.263694	0.885331	0.614765	-0.647914	0.562366	-0.192189	0.871113
chr4	33467767	33467966	intron (NM_011884, intron 14 of 15)	29785	Mir8118	12.2829	13.8736	57.7243	51.7438	-1.48936	0.0186193	-0.31697	0.927195	0.145496	0.964887	-1.60649	0.230737	-4.68893	2.42886e-09	-4.42472	3.28358e-10
chr10	111924240	111924439	Intergenic	-48356	Krr1	8.93304	8.91876	94.458	50.7487	-2.12974	0.000212587	2.72082	0.000147126	2.78649	1.8935e-05	1.49577	0.059222	-1.55703	0.0296707	-0.321218	0.725811
chr9	15501384	15501583	Intergenic	-4012	Smco4	18.9827	14.8646	63.8466	50.7487	-1.30506	0.0454427	-2.017	0.0759413	-1.65047	0.161089	-2.24231	0.0302818	-0.487095	0.665414	-0.282618	0.792789
chr2	121276043	121276242	Intergenic	-4735	Trp53bp1	8.93304	14.8646	47.229	50.7487	-1.41816	0.0339258	0.590061	0.73385	1.63147	0.0552261	0.501792	0.813516	-2.2434	0.000459805	-3.02292	2.80184e-07
chr3	68967454	68967653	intron (NM_026641, intron 6 of 19)	37017	Ift80	13.3996	19.8195	87.4611	49.7537	-1.50869	0.0139277	1.95987	0.01352	1.35601	0.10003	1.62538	0.0409587	-2.40247	0.000167745	-1.4395	0.0200727
chr2	102039457	102039656	intron (NM_001290784, intron 4 of 5)	146904	Ldlrad3	14.5162	7.92779	73.4673	49.7537	-1.74549	0.00412789	3.1206	4.65896e-05	2.98966	2.56216e-05	2.24435	0.00383622	-0.414253	0.724087	0.914868	0.305118
chr10	93933077	93933276	Intergenic	30687	Mir331	17.8661	6.93682	59.4736	49.7537	-1.49525	0.0226768	0.977015	0.459202	0.829957	0.490224	0.6544	0.71449	-2.22095	0.00115049	-1.30891	0.0563134
chr10	42270784	42270983	intron (NM_019740, intron 2 of 3)	5859	Foxo3	5.58315	12.8827	39.3575	49.7537	-1.48461	0.0302208	1.04208	0.358306	0.723629	0.544773	1.35657	0.136256	0.373066	0.729082	0.146598	0.878753
chr1	13311923	13312122	intron (NM_008678, intron 1 of 22)	60407	Ncoa2	4.46652	10.9007	34.9844	49.7537	-1.5531	0.0238437	1.49158	0.166728	1.93751	0.0278664	2.70627	0.00118999	-0.318754	0.791634	-0.0505461	0.965574
chr3	89869105	89869304	TTS (NM_010559)	37834	She	20.0993	19.8195	95.3326	48.7586	-1.39192	0.0252284	0.632767	0.758958	0.688018	0.674932	0.341167	0.928002	0.0770478	0.958447	0.00630936	0.996428
chr8	107164572	107164771	intron (NM_025558, intron 1 of 4)	14010	Cyb5b	5.58315	3.96389	65.5958	48.7586	-2.30954	9.33788e-05	0.99194	0.629999	1.26137	0.400171	0.426061	0.919454	-0.0972666	0.955718	0.81627	0.493225
chr1	180922406	180922605	Intergenic	-12517	Lefty1	16.7495	14.8646	63.8466	48.7586	-1.34741	0.0378453	1.36073	0.261381	1.01254	0.414956	1.76851	0.0747339	1.06287	0.30657	2.84927	0.000531076
chr4	140776009	140776208	Intergenic	-1905	Padi4	5.58315	6.93682	52.4767	48.7586	-1.97809	0.00131969	1.05258	0.645834	1.17937	0.498699	-0.0779275	0.993348	-2.90393	0.0028529	-1.75546	0.0789316
chr7	4816653	4816852	Intergenic	-4412	Ube2s	29.0324	7.92779	148.684	47.7635	-1.67553	0.00789881	0.313184	0.895024	0.658606	0.664097	1.02818	0.436267	2.13394	0.0077187	2.12582	0.00478749
chr4	33601040	33601239	Intergenic	163058	Mir8118	12.2829	8.91876	111.076	47.7635	-2.05567	0.000409669	0.676807	0.656572	0.17854	0.931968	0.633948	0.709088	0.570962	0.552379	1.12649	0.115626
chr16	22526478	22526677	intron (NM_001346673, intron 19 of 23)	5607	Mir8095	17.8661	10.9007	105.828	47.7635	-1.7498	0.0033644	3.4418	1.61342e-05	2.6938	0.000320171	2.61429	0.000741377	-1.72278	0.0390986	0.0931998	0.934683
chr16	24826512	24826711	intron (NM_001145954, intron 3 of 7)	104756	Lpp	11.1663	5.94584	51.6021	47.7635	-1.71285	0.0071325	-1.29404	0.347346	-1.19442	0.355983	0.237941	0.961753	0.879704	0.396761	1.72979	0.0388813
chr10	13090658	13090857	promoter-TSS (NR_131912)	-31	Plagl1	4.46652	11.8917	44.6052	47.7635	-1.61946	0.0146888	-0.662235	0.655281	-0.524067	0.710798	-0.454714	0.836876	-0.95726	0.174425	-1.82596	0.000888708
chr3	130749287	130749486	Intergenic	-18988	Rpl34	5.58315	3.96389	35.8591	47.7635	-1.89883	0.00330193	2.45656	0.00372217	3.43303	3.24123e-06	2.67883	0.000640161	-1.3263	0.117183	-1.54648	0.0472776
chr8	61607017	61607216	intron (NM_001293772, intron 10 of 21)	-15947	Palld	6.69978	8.91876	31.486	47.7635	-1.48744	0.0330508	0.42628	0.86363	0.353649	0.879438	0.877532	0.633451	-1.44243	0.098332	0.168462	0.886614
chr4	35006609	35006808	intron (NM_178061, intron 2 of 3)	-95227	Platr9	13.3996	5.94584	86.5865	46.7684	-1.92919	0.00138511	-0.916075	0.559489	0.145157	0.955938	-1.34906	0.222659	-1.69023	0.017739	-2.10498	0.00138543
chr16	45346949	45347148	Intergenic	62005	Cd200	6.69978	8.91876	81.3388	46.7684	-2.07734	0.00044973	1.49625	0.240768	1.66033	0.111915	0.598514	0.807243	-3.29103	1.65058e-05	-3.10138	8.42904e-06
chr12	80258524	80258723	intron (NM_001346669, intron 1 of 20)	1748	Actn1	17.8661	9.90974	69.0943	46.7684	-1.47961	0.0211309	0.321095	0.890779	0.692619	0.631064	0.508541	0.836473	1.13486	0.217883	0.376846	0.702027
chr8	61562699	61562898	intron (NM_001293772, intron 10 of 21)	28371	Palld	1.11663	2.97292	27.1129	46.7684	-2.10233	0.00127701	1.15463	0.402115	1.45174	0.169698	1.15947	0.372466	-2.05413	0.00826226	-1.0485	0.218802
chr5	142891429	142891628	intron (NM_001033312, intron 1 of 4)	3710	Fbxl18	26.7991	15.8556	113.699	45.7734	-1.40394	0.0274611	0.761545	0.704989	0.630323	0.737678	0.192958	0.971721	0.758592	0.515473	1.80828	0.0409558
chr17	83365197	83365396	intron (NM_001114362, intron 1 of 21)	14365	Eml4	21.216	13.8736	94.458	45.7734	-1.46811	0.0194767	-0.26807	0.937334	-1.00047	0.551245	-0.785583	0.759024	-2.0594	0.0235115	-0.68327	0.518894
chr5	114680980	114681179	intron (NM_019821, intron 1 of 4)	9856	Gltp	16.7495	8.91876	86.5865	45.7734	-1.68539	0.00615696	1.51936	0.146964	1.3628	0.16391	1.33209	0.203661	-0.373935	0.747719	0.30724	0.763191
chr7	101673482	101673681	intron (NM_009191, intron 2 of 15)	9813	Clpb	20.0993	14.8646	82.2134	45.7734	-1.38151	0.0307365	1.59186	0.134853	0.574587	0.71844	0.70584	0.696193	-0.431718	0.714015	0.357162	0.713829
chr12	17750555	17750754	intron (NM_016677, intron 1 of 3)	59840	Hpcal1	20.0993	15.8556	78.715	45.7734	-1.32702	0.040918	-0.457878	0.779854	-0.352549	0.820374	-0.842713	0.420783	-2.3422	1.16135e-05	-2.35832	1.41954e-06
chr17	5180981	5181180	intron (NM_001085355, intron 4 of 19)	186006	Arid1b	18.9827	10.9007	62.972	45.7734	-1.34161	0.0449623	-0.453703	0.828939	0.304047	0.886737	0.400055	0.894344	1.07555	0.214581	0.877609	0.307535
chr10	128133946	128134145	intron (NM_001039080, intron 12 of 13)	41262	Baz2a	3.34989	2.97292	48.1036	45.7734	-2.29197	0.000201195	0.551513	0.853106	0.8143	0.697645	-0.0909214	0.9919	0.447472	0.778707	0.0390568	0.979872
chr11	32009908	32010107	intron (NM_001290680, intron 2 of 4)	8730	Nsg2	11.1663	11.8917	76.9658	44.7783	-1.70348	0.00535766	-0.0111798	0.996909	0.539833	0.721658	-0.0757483	0.989356	-1.04381	0.167616	-1.86981	0.00217953
chr8	34817765	34817964	intron (NM_176933, intron 3 of 3)	10254	Dusp4	17.8661	12.8827	76.9658	44.7783	-1.4445	0.0237263	1.42641	0.193486	0.987906	0.394923	0.517255	0.826116	0.229561	0.859519	1.58119	0.0451129
chr10	5197340	5197539	intron (NM_001347732, intron 90 of 145)	-2732	Syne1	13.3996	15.8556	75.2166	44.7783	-1.47493	0.0199537	1.75782	0.101885	1.48527	0.161594	1.13921	0.390054	0.893871	0.419642	2.39515	0.004375
chr12	84170733	84170932	intron (NM_001163502, intron 3 of 12)	-22343	Pnma1	6.69978	15.8556	69.9689	44.7783	-1.61476	0.0112314	1.77058	0.0305824	1.9171	0.0092404	2.36586	0.00105011	1.55365	0.0639351	1.81407	0.0131398
chr7	129814204	129814403	Intergenic	-147862	Gm4265	3.34989	8.91876	31.486	44.7783	-1.57976	0.0235528	2.46624	0.0539443	3.20473	0.00328495	1.53711	0.309741	-2.13833	0.0419349	-2.07554	0.038345
chr2	32778171	32778370	TTS (NR_028273)	282	Snord14a	10.0497	15.8556	108.452	43.7832	-1.80532	0.00274378	0.256761	0.938567	0.260719	0.926029	-0.477641	0.895399	-0.00353869	0.998357	-0.777807	0.460218
chr13	28417645	28417844	Intergenic	275260	Prl5a1	23.4492	10.9007	79.5896	43.7832	-1.32846	0.0490043	2.68699	0.00311596	2.17878	0.0167809	1.67323	0.10632	-1.87158	0.0246261	-0.591802	0.549276
chr5	140215504	140215703	intron (NM_010752, intron 10 of 17)	105949	Mad1l1	16.7495	8.91876	76.9658	43.7832	-1.5811	0.012414	1.3312	0.312841	1.24519	0.301122	0.942858	0.565704	1.88511	0.0593055	0.953511	0.323165
chr16	21835725	21835924	Intergenic	41477	1300002E11Rik	13.3996	10.9007	73.4673	43.7832	-1.61429	0.00946346	1.32888	0.203626	0.947114	0.391015	1.04203	0.365872	0.631342	0.534913	2.53366	0.000485463
chr17	5238949	5239148	intron (NM_001085355, intron 4 of 19)	179719	Ldhal6b	15.6328	13.8736	71.7181	43.7832	-1.42602	0.0267816	1.15616	0.223013	0.908221	0.340013	1.36652	0.0931487	0.553132	0.541172	0.658133	0.37558
chr2	76421587	76421786	intron (NM_001290733, intron 1 of 26)	15178	Osbpl6	8.93304	8.91876	67.3451	43.7832	-1.81357	0.00311686	0.975348	0.495394	0.89147	0.48844	0.991516	0.473671	1.28471	0.17722	2.12658	0.00756609
chr3	97273963	97274162	Intergenic	-35194	Mir378c	8.93304	4.95487	66.4704	43.7832	-1.98573	0.00119759	2.33145	0.00792209	2.1571	0.0101223	1.45939	0.147347	0.720768	0.522688	0.557321	0.570065
chr6	82956594	82956793	exon (NM_033079, exon 2 of 10)	9771	M1ap	14.5162	8.91876	65.5958	43.7832	-1.56227	0.0144664	-0.152812	0.959654	-0.0787917	0.977194	0.111127	0.986194	-0.373556	0.757592	-0.323782	0.75859
chr10	58351736	58351935	intron (NM_026148, intron 1 of 9)	-19619	Lims1	14.5162	13.8736	62.0974	43.7832	-1.36581	0.038948	0.367048	0.879047	0.0350532	0.988743	0.338676	0.924726	-2.70138	0.00013919	-1.71957	0.0130816
chr12	111238911	111239110	intron (NM_001286122, intron 2 of 9)	-32086	Amn	8.93304	8.91876	55.9751	43.7832	-1.69156	0.00750778	1.37792	0.420337	1.50733	0.286358	0.478956	0.904571	0.10593	0.953988	0.60238	0.63886
chr5	74476666	74476865	intron (NM_001286437, intron 3 of 7)	54977	Scfd2	6.69978	4.95487	54.2259	43.7832	-1.98285	0.00144123	-1.36281	0.444669	-1.44779	0.322659	-3.11378	0.00236901	-3.17599	5.60861e-05	-2.23298	0.0025602
chr2	68932328	68932527	intron (NM_172856, intron 1 of 9)	70986	Cers6	13.3996	8.91876	102.329	42.7881	-1.89069	0.00165936	1.08835	0.327557	0.764846	0.526744	1.01447	0.367257	0.682251	0.459633	2.37412	0.000466831
chr9	15582095	15582294	intron (NM_181816, intron 9 of 11)	-37663	4930540M03Rik	14.5162	16.8466	83.0881	42.7881	-1.45344	0.0226314	0.973691	0.394544	0.581981	0.66363	1.12958	0.257829	0.666273	0.462761	1.70027	0.0108742
chr3	135722235	135722434	Intergenic	-30787	Nfkb1	15.6328	8.91876	63.8466	42.7881	-1.48738	0.0230418	-0.584016	0.788061	-0.875144	0.508988	-1.11732	0.375689	-4.23309	7.30546e-12	-4.28269	1.07652e-16
chr11	117666693	117666892	intron (NM_198022, intron 1 of 21)	12503	Tnrc6c	8.93304	13.8736	57.7243	42.7881	-1.48257	0.0245467	-1.17264	0.594914	-2.09828	0.112052	-2.43186	0.0524803	-1.22576	0.283875	-1.13477	0.252011
chr5	148956971	148957170	Intergenic	6820	8430423G03Rik	5.58315	9.90974	50.7274	42.7881	-1.70294	0.00835225	0.662225	0.662376	0.231158	0.902809	0.45215	0.833252	-2.3165	0.000148902	-1.02399	0.106163
chr15	85232675	85232874	intron (NM_001347088, intron 8 of 14)	26766	Fbln1	2.23326	10.9007	39.3575	42.7881	-1.59009	0.0221276	1.59076	0.28128	1.94638	0.0918201	0.767126	0.751262	-1.8625	0.0578562	-2.12652	0.0137373
chr13	73760217	73760416	Intergenic	-3381	Slc12a7	12.2829	10.9007	100.58	41.7931	-1.83972	0.00227853	0.626759	0.679802	0.350049	0.838914	1.01639	0.336645	-2.01041	0.00117555	-0.608961	0.417983
chr6	145981133	145981332	Intergenic	47085	Sspn	11.1663	10.9007	80.4642	41.7931	-1.73095	0.00501908	-0.743586	0.732215	-1.23323	0.309948	-1.92035	0.0512403	-4.39171	1.40083e-11	-3.86097	3.17441e-13
chr1	151236748	151236947	Intergenic	98813	C730036E19Rik	10.0497	6.93682	59.4736	40.798	-1.72401	0.00668015	-0.351959	0.870594	-0.373866	0.837641	-0.506426	0.819114	-3.54318	2.73439e-09	-2.5541	4.93853e-06
chr2	163100061	163100260	Intergenic	-10559	Gtsf1l	8.93304	10.9007	55.9751	40.798	-1.56069	0.0168607	-0.431301	0.895116	0.478245	0.866066	-1.92838	0.15233	-1.46575	0.181112	-1.57849	0.124237
chr5	148960255	148960454	Intergenic	10104	8430423G03Rik	12.2829	7.92779	50.7274	40.798	-1.48002	0.0277024	0.390284	0.858839	1.07851	0.320371	-0.543811	0.792509	-1.94615	0.00447128	-1.8769	0.00364664
chr1	97764274	97764473	intron (NM_173760, intron 1 of 27)	5719	Ppip5k2	6.69978	3.96389	49.8528	40.798	-1.93632	0.00228239	1.11379	0.525261	0.958014	0.563917	1.00087	0.600804	-0.536972	0.68319	1.74318	0.0718958
chr9	58140004	58140203	intron (NM_001162475, intron 4 of 18)	5438	Stra6	17.8661	11.8917	90.9596	39.8029	-1.52067	0.0175809	2.11524	0.013816	1.91347	0.0221848	2.00146	0.0177629	-0.496399	0.640713	-0.605361	0.490443
chr15	73423773	73423972	promoter-TSS (NM_007982)	-681	Ptk2	17.8661	16.8466	89.2103	39.8029	-1.37299	0.0359023	0.519366	0.750111	-0.241813	0.894785	0.947441	0.374587	-0.530285	0.5379	0.11895	0.893281
chr13	100805862	100806061	intron (NM_022885, intron 14 of 15)	-19475	Ccnb1	11.1663	6.93682	54.2259	39.8029	-1.59556	0.0151342	1.37951	0.135067	1.65359	0.0344434	1.98719	0.00909105	-0.452472	0.63754	-0.174433	0.855065
chr12	8712769	8712968	intron (NM_001310519, intron 5 of 19)	38187	Pum2	11.1663	3.96389	52.4767	39.8029	-1.68115	0.0107128	-0.634654	0.805588	-0.368804	0.889587	-0.745907	0.779474	-2.63314	0.00133131	-2.33658	0.00236029
chr5	107148428	107148627	intron (NM_011578, intron 6 of 16)	141068	Tgfbr3	11.1663	3.96389	52.4767	39.8029	-1.68115	0.0107128	2.14148	0.00586958	2.15274	0.00275679	2.30805	0.00153704	-0.463903	0.648377	-0.225755	0.814178
chr4	59167237	59167436	Intergenic	-22214	Ugcg	15.6328	3.96389	51.6021	39.8029	-1.43705	0.0424551	1.40802	0.133352	1.28174	0.150283	1.89784	0.0166155	0.365955	0.730351	1.49002	0.0372427
chr2	6378942	6379141	intron (NM_181399, intron 1 of 13)	26305	Usp6nl	10.0497	7.92779	48.9782	39.8029	-1.54143	0.0210508	-1.47653	0.29914	-1.49847	0.22901	-1.72265	0.152416	-1.90338	0.0164263	-1.08786	0.191467
chr1	87181024	87181223	Intergenic	-2191	Prss56	8.93304	7.92779	41.9813	39.8029	-1.49449	0.0289901	-0.285534	0.92101	-0.485318	0.808766	-1.27743	0.288331	-4.16483	4.85057e-10	-4.49786	1.28326e-15
chr5	110274239	110274438	TTS (NM_008993)	-4439	Pgam5	8.93304	4.95487	68.2197	38.8079	-1.92819	0.00198939	1.54169	0.298568	1.56637	0.201119	-0.338094	0.934419	-3.77133	7.1494e-06	-3.12592	3.84557e-05
chrX	42336862	42337061	Intergenic	135106	Stag2	14.5162	8.91876	66.4704	38.8079	-1.50191	0.0226651	-0.59358	0.803576	-0.699112	0.688028	-1.53118	0.182224	-3.31336	2.49768e-06	-3.13955	3.69395e-07
chr2	73592881	73593080	Intergenic	-3546	Chn1os3	13.3996	10.9007	64.7212	38.8079	-1.46113	0.0270159	-1.68789	0.192489	-1.13486	0.440127	-1.89232	0.0965435	-2.27487	0.00285187	-2.34544	0.00103867
chr2	9986220	9986419	intron (NM_027748, intron 2 of 6)	62290	Taf3	12.2829	9.90974	55.9751	38.8079	-1.4425	0.0319579	1.95224	0.0178295	1.10738	0.226125	1.22656	0.18481	-1.80898	0.00933268	-1.03612	0.124597
chr5	35973867	35974066	intron (NM_027373, intron 9 of 16)	80647	Afap1	8.93304	6.93682	53.3513	38.8079	-1.67719	0.00970965	1.52956	0.0915643	1.65914	0.0379833	1.36627	0.128319	0.123119	0.922408	1.00003	0.207334
chr15	59070521	59070720	intron (NM_001146180, intron 1 of 13)	11406	Mtss1	20.0993	3.96389	83.0881	37.8128	-1.5173	0.0273545	1.61111	0.186511	1.56848	0.157423	0.908305	0.603798	0.647976	0.602676	1.20697	0.210522
chr18	38700991	38701190	Intergenic	-99822	Spry4	3.34989	3.96389	74.3419	37.8128	-2.3782	7.70996e-05	1.46543	0.248055	1.74239	0.0954318	1.15849	0.40872	-0.324901	0.808549	0.757017	0.46883
chr10	118495403	118495602	Intergenic	54456	Ifng	8.93304	10.9007	52.4767	37.8128	-1.47443	0.0289901	0.12472	0.97291	-0.517859	0.805647	-0.956326	0.577273	-4.42592	2.3209e-09	-3.77568	1.88397e-10
chr16	23228580	23228779	intron (NM_001252505, intron 1 of 7)	2658	St6gal1	13.3996	7.92779	49.8528	37.8128	-1.37725	0.0498011	1.3567	0.186317	1.15447	0.231226	1.16496	0.261391	-1.51632	0.037238	-1.74952	0.00537114
chr1	30793083	30793282	Intergenic	70074	Phf3	3.34989	4.95487	38.4829	37.8128	-1.86914	0.00455248	0.620329	0.784252	1.1059	0.39736	-0.118299	0.984561	-3.70069	3.83815e-07	-3.53049	1.20643e-07
chr9	15533616	15533815	intron (NM_133214, intron 2 of 2)	28220	Smco4	5.58315	5.94584	38.4829	37.8128	-1.67676	0.0126568	0.996932	0.646672	0.412481	0.878158	-0.147604	0.982945	-0.713903	0.602453	1.3122	0.228618
chr9	15533840	15534039	intron (NM_133214, intron 2 of 2)	28444	Smco4	5.58315	4.95487	29.7368	37.8128	-1.57824	0.0249074	1.50597	0.404877	0.811154	0.707345	-0.175002	0.97975	-1.96263	0.0741867	-0.438318	0.742378
chr9	15580276	15580475	intron (NM_181816, intron 9 of 11)	-39482	4930540M03Rik	14.5162	7.92779	80.4642	36.8177	-1.63143	0.0110914	1.36251	0.281185	0.857231	0.555768	1.41029	0.230235	0.690694	0.544078	2.87868	0.000407143
chr2	68960222	68960421	intron (NM_172856, intron 3 of 9)	98880	Cers6	4.46652	5.94584	65.5958	36.8177	-2.06967	0.000879175	2.88533	0.000635742	2.23403	0.00787729	2.90236	0.000334208	-0.619723	0.579588	1.80225	0.0288037
chr5	118588494	118588693	intron (NM_001347445, intron 1 of 30)	27874	Med13l	12.2829	4.95487	56.8497	36.8177	-1.59578	0.0173393	0.809914	0.69542	0.27718	0.912672	-0.577409	0.83145	-1.5547	0.0947503	-0.15304	0.898005
chr5	44180937	44181136	intron (NM_173764, intron 12 of 13)	45570	Tapt1	6.69978	6.93682	48.1036	36.8177	-1.6891	0.0102618	1.75593	0.114612	1.69398	0.0985221	2.26181	0.0182893	0.905351	0.432483	2.16407	0.0147795
chr7	47108667	47108866	intron (NM_013643, intron 2 of 13)	23832	Ptpn5	5.58315	7.92779	45.4798	36.8177	-1.65168	0.0133557	-0.359471	0.920979	-0.0129561	0.99684	-1.1034	0.632705	-1.98859	0.0610808	-2.04563	0.0377424
chr6	125433718	125433917	Intergenic	-53313	Plekhg6	5.58315	10.9007	43.7306	36.8177	-1.46567	0.0360138	-0.385684	0.897034	-0.108521	0.971515	-1.67906	0.142976	-3.71024	4.49258e-07	-4.16893	4.72426e-11
chr4	57640376	57640575	intron (NM_001304544, intron 2 of 8)	72227	Palm2	10.0497	9.90974	73.4673	35.8226	-1.66531	0.00917297	2.50678	0.000451943	2.55619	0.000126112	1.82479	0.0153454	-1.03003	0.180782	0.0286153	0.978285
chr7	98717529	98717728	3' UTR (NM_028410, exon 5 of 5)	14265	Thap12	12.2829	10.9007	71.7181	35.8226	-1.52632	0.0200663	0.701209	0.750105	1.20408	0.377658	0.826608	0.70075	1.12562	0.304362	0.624574	0.575881
chr16	96032455	96032654	intron (NM_001103179, intron 25 of 40)	-41651	Psmg1	4.46652	6.93682	66.4704	35.8226	-1.99701	0.00144497	-0.855037	0.75741	-0.508571	0.861047	-1.50464	0.393469	-2.35442	0.0157375	-2.40767	0.00669506
chr1	55448270	55448469	intron (NM_001114663, intron 1 of 5)	42423	Plcl1	10.0497	14.8646	62.972	35.8226	-1.3669	0.0479617	-1.04133	0.520213	0.0367019	0.989372	-0.944585	0.579709	-3.04456	6.33611e-06	-3.49987	3.68584e-08
chr17	26079217	26079416	Intergenic	-10139	Rab11fip3	7.81641	3.96389	61.2228	35.8226	-1.91948	0.00257093	0.579644	0.846996	2.25733	0.0900119	-0.414853	0.928547	-2.30611	0.0194047	-4.70632	8.26487e-08
chr15	25216543	25216742	Intergenic	197122	Basp1	7.81641	10.9007	58.5989	35.8226	-1.55756	0.0192449	0.778441	0.62258	1.3741	0.161825	0.839019	0.57298	-1.7292	0.0170451	-0.806812	0.332806
chr12	54312054	54312253	Intergenic	78538	1700104L18Rik	13.3996	8.91876	58.5989	35.8226	-1.41843	0.0385176	-1.17556	0.496279	-0.810966	0.651887	-1.60697	0.200091	-3.41156	9.7147e-07	-3.58415	6.56554e-09
chr13	58189515	58189714	intron (NM_026842, intron 6 of 10)	26039	Ubqln1	11.1663	6.93682	48.9782	35.8226	-1.46831	0.033166	-0.0388961	0.992244	0.241582	0.931968	-0.967192	0.612531	-2.02945	0.0214828	-2.22581	0.00562436
chr5	140201366	140201565	intron (NM_010752, intron 10 of 17)	120087	Mad1l1	2.23326	0.990974	48.1036	35.8226	-2.39642	0.000123893	-0.530774	0.843462	0.982782	0.576158	-0.776204	0.740817	-2.66625	0.000552951	-4.54438	2.2242e-10
chr15	73523268	73523467	intron (NM_001081066, intron 2 of 22)	10807	Dennd3	4.46652	0	46.3544	35.8226	-2.18648	0.000702877	2.05664	0.0264189	2.8007	0.00037169	2.08677	0.0170135	0.225241	0.868708	0.283699	0.805591
chr10	62277581	62277780	intron (NM_001146100, intron 14 of 17)	25242	Tacr2	6.69978	4.95487	34.1098	35.8226	-1.56176	0.0257782	1.01977	0.611799	0.185884	0.94809	0.3644	0.932921	-2.31327	0.0110322	-1.50286	0.0789866
chr17	32023230	32023429	intron (NM_028902, intron 2 of 7)	11179	Hsf2bp	14.5162	9.90974	92.7088	34.8276	-1.63716	0.0104794	1.67456	0.14661	2.21976	0.0142802	1.08363	0.417355	-2.63758	0.000677527	-4.32003	7.85164e-11
chr6	145074491	145074690	intron (NM_007532, intron 1 of 10)	1567	Bcat1	13.3996	9.90974	62.972	34.8276	-1.41725	0.0378453	0.887982	0.645834	0.641542	0.719597	-0.124893	0.983504	-4.00283	1.1043e-07	-3.74021	1.27244e-08
chr16	25249011	25249210	Intergenic	-37707	Tprg	14.5162	5.94584	61.2228	34.8276	-1.47709	0.0316734	-0.233172	0.931076	-0.187158	0.938906	0.551512	0.827256	0.623129	0.556706	1.59139	0.0456127
chr11	35283364	35283563	intron (NM_011412, intron 4 of 35)	162007	Slit3	5.58315	2.97292	45.4798	34.8276	-1.90903	0.0033926	1.18448	0.63262	1.77332	0.293925	1.22803	0.618201	0.0341379	0.988278	0.0484764	0.978285
chr16	94454190	94454389	intron (NM_009441, intron 37 of 45)	72340	Dscr3	3.34989	5.94584	76.9658	33.8325	-2.18336	0.000420781	1.21271	0.419694	1.40444	0.251607	0.745045	0.743165	1.46598	0.162966	2.59393	0.00465099
chr2	163208508	163208707	Intergenic	-16847	Tox2	7.81641	9.90974	71.7181	33.8325	-1.70575	0.0079996	-1.40954	0.411119	-0.879934	0.66241	-1.5309	0.328684	1.50508	0.186489	0.943914	0.409982
chr16	23240280	23240479	intron (NM_001252505, intron 1 of 7)	14358	St6gal1	13.3996	9.90974	60.3482	33.8325	-1.37349	0.0487791	1.37451	0.129891	1.32102	0.116392	1.73245	0.026383	0.64364	0.483156	-0.0907695	0.925746
chr10	26879128	26879327	intron (NM_176837, intron 9 of 14)	106715	Arhgap18	11.1663	8.91876	52.4767	33.8325	-1.40493	0.0445259	-1.16752	0.455227	-1.09282	0.432623	-1.52352	0.210392	-3.58101	2.22158e-07	-2.54653	9.93399e-05
chr7	47111229	47111428	intron (NM_013643, intron 2 of 13)	21270	Ptpn5	5.58315	2.97292	41.9813	33.8325	-1.83901	0.00555999	0.465404	0.872315	0.511605	0.827607	-0.74963	0.755336	-3.15611	0.000165174	-3.29568	5.85709e-06
chr8	122680257	122680456	intron (NM_009824, intron 1 of 11)	-2181	Cbfa2t3	15.6328	8.91876	73.4673	32.8374	-1.43692	0.0352462	0.0573174	0.9893	1.07772	0.555338	-0.474487	0.911231	0.522594	0.727258	-0.0332585	0.983567
chr3	100582825	100583024	intron (NM_010763, intron 10 of 12)	-93732	Fam46c	8.93304	3.96389	69.9689	32.8374	-1.88808	0.00312931	0.274959	0.928722	0.274215	0.918478	-0.0977996	0.989207	0.252333	0.863962	1.9051	0.0419369
chr2	84582378	84582577	Intergenic	68033	Ctnnd1	7.81641	6.93682	48.9782	32.8374	-1.5786	0.0203262	1.6831	0.0342324	0.948868	0.331352	2.00362	0.0058293	-0.100827	0.931783	2.15757	0.000590405
chr13	73482563	73482762	intron (NM_145376, intron 1 of 13)	15279	Lpcat1	8.93304	8.91876	46.3544	32.8374	-1.40111	0.0487796	0.435742	0.872088	-0.134765	0.963714	-0.767037	0.73113	-2.29246	0.0065445	-1.11086	0.21312
chr2	31881024	31881223	Intergenic	-6158	Lamc3	7.81641	5.94584	40.2321	32.8374	-1.50054	0.0329125	1.3716	0.316259	1.99206	0.0502834	1.24989	0.358236	-1.16232	0.243371	-3.09288	2.40931e-05
chr3	109732548	109732747	Intergenic	158640	Vav3	4.46652	0.990974	36.7337	32.8374	-1.93592	0.00366977	-0.998037	0.685797	-0.930556	0.656954	-2.51232	0.040631	-3.17742	0.000387324	-1.11381	0.284507
chr1	40847613	40847812	intron (NM_001081198, intron 4 of 4)	42111	Tmem182	1.11663	4.95487	21.8653	32.8374	-1.55922	0.0328251	0.512495	0.867858	0.681012	0.762051	-1.05363	0.574765	-4.61169	5.63399e-08	-4.76855	1.02761e-10
chr4	130637598	130637797	Intergenic	-25662	Pum1	4.46652	5.94584	58.5989	31.8423	-1.90747	0.00301289	-0.539665	0.85236	-0.590045	0.806167	-1.50258	0.30923	-0.612681	0.643898	-0.915792	0.374915
chr1	119636973	119637172	intron (NM_145506, intron 2 of 24)	11928	Epb41l5	7.81641	2.97292	44.6052	31.8423	-1.68537	0.0134001	-0.22354	0.930222	-0.288239	0.889436	0.559777	0.80586	-1.19924	0.117113	-0.232147	0.810154
chr3	122954941	122955140	intron (NM_133857, intron 9 of 15)	29407	Usp53	5.58315	2.97292	41.9813	31.8423	-1.80213	0.00712251	0.175271	0.961443	-0.504408	0.831516	-1.56378	0.229433	-3.7197	6.19893e-06	-2.25321	0.00295039
chr3	84477451	84477650	intron (NM_001033301, intron 1 of 11)	1941	Fhdc1	3.34989	7.92779	39.3575	31.8423	-1.57065	0.0255578	-0.301919	0.917763	-0.691217	0.681186	-0.477494	0.879967	-4.09896	2.33342e-09	-3.75963	5.9594e-11
chr10	115381717	115381916	intron (NM_025780, intron 1 of 2)	2619	Thap2	4.46652	1.98195	38.4829	31.8423	-1.89109	0.00461105	2.10145	0.187437	0.159293	0.957516	-1.12921	0.479604	-5.68826	1.73444e-09	-3.00705	2.2477e-05
chr6	146960122	146960321	intron (NM_026221, intron 2 of 26)	-5800	1700034J05Rik	3.34989	2.97292	35.8591	31.8423	-1.86662	0.00534708	-0.198512	0.956223	0.105441	0.974548	-0.726865	0.796383	-3.98625	1.02238e-06	-3.7127	7.0094e-07
chr1	164882023	164882222	Intergenic	19001	Gm20743	2.23326	5.94584	34.9844	31.8423	-1.68602	0.0149879	0.726242	0.744353	1.4885	0.234034	1.08103	0.529241	-0.937514	0.394381	-0.370879	0.760358
chr12	17728058	17728257	intron (NM_016677, intron 1 of 3)	37343	Hpcal1	1.11663	3.96389	33.2352	31.8423	-1.88194	0.00528072	1.60154	0.17144	1.49464	0.168527	1.79042	0.0849915	-0.125986	0.933368	0.918325	0.343731
chr18	81210990	81211189	Intergenic	-224511	Sall3	5.58315	2.97292	25.3637	31.8423	-1.49367	0.0428622	1.66123	0.477444	1.10322	0.67909	1.41299	0.603533	0.0357353	0.988811	1.97977	0.144116
chr8	120543800	120543999	intron (NM_001145896, intron 1 of 15)	5203	Mir7687	1.11663	1.98195	24.4891	31.8423	-1.8945	0.00533115	2.69841	0.0303229	2.60196	0.0231373	1.54758	0.307625	-1.83364	0.100895	-0.245771	0.866216
chr5	129524828	129525027	intron (NM_172276, intron 7 of 17)	23696	Sfswap	14.5162	8.91876	67.3451	30.8473	-1.38879	0.0480213	0.674032	0.68041	0.993316	0.36281	1.39809	0.151333	-0.475033	0.634516	0.0965246	0.927057
chr3	52522996	52523195	Intergenic	-216629	Gm2447	10.0497	2.97292	52.4767	30.8473	-1.62922	0.0179078	1.37298	0.373085	0.80726	0.647274	1.11377	0.51629	-0.729951	0.562073	-0.180535	0.887402
chr9	7576685	7576884	intron (NM_001310717, intron 4 of 9)	5388	Mmp27	10.0497	7.92779	50.7274	30.8473	-1.41903	0.0449143	-1.11372	0.606202	-0.582484	0.825973	-1.81578	0.206768	-0.182092	0.914448	1.19723	0.300942
chr7	78578866	78579065	Intergenic	-1127	Ntrk3	6.69978	9.90974	48.9782	30.8473	-1.44662	0.0406479	0.14884	0.958102	0.702255	0.643581	0.0917237	0.988468	-0.371006	0.744279	-0.513051	0.588061
chr5	89901129	89901328	Intergenic	-17894	Adamts3	5.58315	6.93682	39.3575	30.8473	-1.51222	0.0326885	2.19425	0.030667	1.64911	0.120435	1.6884	0.119042	-0.714818	0.527876	1.99509	0.0211314
chr8	127516056	127516255	intron (NM_001309391, intron 22 of 24)	216503	Pard3	5.58315	6.93682	38.4829	30.8473	-1.49812	0.0350318	1.65483	0.0429904	1.56327	0.045584	2.57544	0.000218634	1.39907	0.0720692	2.45484	0.00029406
chr4	140601239	140601438	intron (NM_001290803, intron 4 of 28)	47418	Arhgef10l	6.69978	2.97292	37.6083	30.8473	-1.63372	0.0192449	4.57977	1.38568e-07	3.61729	8.22032e-07	2.87087	0.000218426	-1.97242	0.0427874	-0.1006	0.934953
chr5	118589220	118589419	intron (NM_001347445, intron 1 of 30)	28600	Med13l	13.3996	6.93682	62.972	29.8522	-1.43426	0.0411991	0.740997	0.743141	0.879847	0.604873	0.503917	0.882656	0.16148	0.920549	0.342124	0.783228
chr10	111223274	111223473	intron (NM_001003717, intron 2 of 22)	58571	Osbpl8	11.1663	8.91876	57.7243	29.8522	-1.4007	0.047722	1.05102	0.419667	0.966163	0.409712	0.443478	0.865614	-1.68041	0.0242373	-0.992113	0.202007
chr5	36679942	36680141	intron (NM_001081232, intron 1 of 8)	15980	D5Ertd579e	10.0497	3.96389	50.7274	29.8522	-1.55644	0.0256897	0.2656	0.946898	-0.59645	0.814503	-1.69797	0.238318	-3.86483	2.65693e-05	-2.35147	0.00350171
chr2	73605139	73605338	intron (NR_040623, intron 1 of 3)	8712	Chn1os3	2.23326	3.96389	37.6083	29.8522	-1.85541	0.00587215	-0.66692	0.794789	-0.87823	0.624563	-1.13477	0.522451	-3.3235	3.0229e-05	-2.97555	3.92377e-05
chr2	27209881	27210080	intron (NM_138665, intron 17 of 20)	37323	Sardh	5.58315	0.990974	35.8591	29.8522	-1.75778	0.0106356	2.08841	0.0839209	1.66841	0.174345	1.96917	0.0942781	0.103894	0.952246	1.11079	0.297411
chr16	18452306	18452505	intron (NM_013711, intron 8 of 17)	-25689	Comt	4.46652	5.94584	33.2352	29.8522	-1.5043	0.0372763	1.36383	0.527436	1.40991	0.405634	-0.132444	0.987309	-4.2222	1.89423e-05	-3.59527	5.10683e-05
chr7	24467971	24468170	intron (NM_011113, intron 3 of 6)	5587	Plaur	11.1663	6.93682	76.0912	28.8571	-1.6434	0.0133557	2.05851	0.0242616	1.99564	0.0230759	2.63366	0.0013829	2.17558	0.0135072	0.941137	0.285909
chr14	27261004	27261203	intron (NM_027871, intron 1 of 10)	23093	Arhgef3	10.0497	3.96389	62.972	28.8571	-1.68062	0.012509	0.311659	0.89055	1.33465	0.171149	0.73639	0.653053	-0.764591	0.387786	-2.06448	0.00137618
chr7	35140079	35140278	Intergenic	20885	Cebpa	5.58315	3.96389	39.3575	28.8571	-1.64583	0.0177974	-1.39322	0.413136	0.275871	0.930263	-2.25358	0.0559386	-2.80617	0.000670654	-3.62052	5.27805e-06
chr16	45653118	45653317	intron (NM_145389, intron 1 of 5)	901	BC016579	3.34989	3.96389	38.4829	28.8571	-1.77783	0.00875612	2.59647	0.00130496	2.78968	0.000117827	2.80107	0.00020093	-1.73081	0.0232048	-0.481641	0.609624
chr11	113536872	113537071	intron (NM_001166503, intron 3 of 9)	28844	Slc39a11	5.58315	4.95487	35.8591	28.8571	-1.5297	0.0323783	0.78417	0.697977	0.507509	0.804861	0.491618	0.872294	-1.51029	0.0960084	-1.1842	0.158029
chr1	60882899	60883098	Intergenic	-26027	Ctla4	11.1663	7.92779	61.2228	27.862	-1.44176	0.0406084	1.55496	0.0865991	0.928167	0.381822	2.20444	0.00404766	0.905961	0.318307	2.18312	0.00145251
chr15	3309933	3310132	Intergenic	-6506	Ccdc152	1.11663	5.94584	49.8528	27.862	-1.88124	0.00500301	2.1028	0.00379448	2.98685	2.68974e-06	2.34704	0.000577989	0.45872	0.641165	0.579989	0.504932
chr2	31774169	31774368	intron (NM_001283045, intron 1 of 10)	14095	Abl1	2.23326	0.990974	35.8591	27.862	-2.04066	0.00205854	1.39519	0.447536	1.89586	0.172379	0.887702	0.744999	-0.171949	0.924824	0.540366	0.698131
chr7	49303615	49303814	intron (NM_175272, intron 1 of 37)	57525	Nav2	4.46652	6.93682	35.8591	27.862	-1.45022	0.0484515	0.832183	0.725271	0.883757	0.638515	0.453509	0.91295	-0.647886	0.634714	1.07046	0.349596
chr12	110478592	110478791	intron (NM_001135001, intron 3 of 13)	-7048	Ppp2r5c	3.34989	3.96389	32.3606	27.862	-1.64765	0.0194767	1.79022	0.117089	2.53016	0.00612591	1.51418	0.190083	-0.671385	0.56801	-0.870436	0.383125
chr8	77383775	77383974	intron (NM_030113, intron 12 of 22)	-133182	0610038B21Rik	2.23326	2.97292	72.5927	26.867	-2.31249	0.000221679	-0.5191	0.811358	0.0742633	0.97812	-0.265425	0.948514	0.993873	0.306893	4.04029	8.89802e-06
chr19	4590154	4590353	intron (NM_001162946, intron 2 of 20)	-4066	Pcx	2.23326	0	40.2321	26.867	-2.16719	0.000919455	0.0111236	0.997683	-0.120507	0.96824	0.638146	0.826439	1.15597	0.295524	1.41701	0.139539
chr9	70584778	70584977	exon (NM_025690, exon 16 of 21)	42007	Sltm	13.3996	5.94584	77.8404	25.8719	-1.538	0.0263557	0.667705	0.756801	0.769431	0.64211	1.10488	0.476602	-0.361869	0.781193	0.35267	0.757712
chr7	96920577	96920776	Intergenic	-30851	Nars2	6.69978	3.96389	48.1036	25.8719	-1.644	0.017617	-1.79664	0.295623	-1.31459	0.467752	-2.91277	0.0153454	-3.31966	4.79818e-05	-3.09179	3.67118e-05
chr10	13467005	13467204	intron (NM_001195065, intron 1 of 12)	7292	Phactr2	2.23326	0.990974	36.7337	25.8719	-2.01112	0.00253849	0.958209	0.483796	0.797736	0.506187	1.64163	0.0776129	-3.57557	2.18948e-08	-3.43301	5.44572e-10
chr12	76853876	76854075	intron (NM_145927, intron 1 of 11)	16508	Fntb	3.34989	5.94584	35.8591	25.8719	-1.52758	0.034583	1.6564	0.140838	1.86864	0.0544074	1.97013	0.0454317	0.0598883	0.969522	-0.582533	0.560905
chr15	100145148	100145347	intron (NM_001159361, intron 4 of 37)	-9149	Dip2b	3.34989	2.97292	28.8622	25.8719	-1.60712	0.0252884	0.581744	0.849962	1.06668	0.571608	-0.212985	0.975106	-2.37054	0.0175974	-2.6344	0.00353027
chr2	146516997	146517196	Intergenic	-5092	Ralgapa2	8.93304	11.8917	73.4673	24.8768	-1.44202	0.041157	-1.06208	0.6385	-1.43019	0.351334	-2.20444	0.0782216	-3.38372	6.23456e-05	-2.29783	0.00385746
chr1	156901760	156901959	exon (NM_001159965, exon 3 of 20)	37528	Ralgps2	10.0497	4.95487	62.0974	24.8768	-1.55931	0.0255578	1.27251	0.261803	2.01634	0.0146118	1.33143	0.189568	-2.45067	0.000346954	-2.13404	0.00126594
chr5	122302153	122302352	intron (NM_177242, intron 1 of 5)	17854	Pptc7	6.69978	0.990974	53.3513	24.8768	-1.81485	0.00750778	0.0774632	0.983565	0.0369492	0.98959	-0.100767	0.989034	0.727473	0.557433	0.568407	0.605779
chr1	153691214	153691413	intron (NM_001347115, intron 5 of 5)	25640	Rgs8	0	0.990974	29.7368	24.8768	-2.07063	0.00181485	-0.109552	0.975491	0.300271	0.911119	0.104282	0.989031	-1.87037	0.033208	-1.17219	0.206036
chr16	70006982	70007181	Intergenic	-143337	Speer2	7.81641	1.98195	61.2228	23.8818	-1.77075	0.00903766	0.718178	0.638449	-0.0214078	0.992296	0.951336	0.443613	-0.334362	0.748657	1.295	0.0684373
chr8	91507699	91507898	intron (NM_011936, intron 7 of 8)	194273	Fto	4.46652	1.98195	55.9751	23.8818	-1.96919	0.00283084	0.885441	0.680665	0.890936	0.603711	-0.768742	0.740615	-2.54297	0.0037152	-2.19375	0.00689295
chr15	67405572	67405771	Intergenic	178902	1700012I11Rik	3.34989	3.96389	45.4798	23.8818	-1.77911	0.00890079	1.52046	0.0638899	1.47555	0.0459625	1.75328	0.0166244	-1.68097	0.00807803	-1.55821	0.00665051
chr9	57407167	57407366	Intergenic	16196	4930430J02Rik	5.58315	5.94584	41.1067	23.8818	-1.45624	0.0473515	2.41317	0.12879	1.46575	0.416725	1.31731	0.553249	-1.31487	0.363045	-1.19664	0.340671
chr16	57319831	57320030	intron (NM_025599, intron 2 of 9)	-27079	Tmem30c	2.23326	2.97292	39.3575	23.8818	-1.83947	0.00684821	1.35394	0.168951	1.57108	0.0605371	2.14191	0.00602726	-1.59313	0.0217066	-0.30681	0.73956
chr10	88204335	88204534	intron (NM_026070, intron 2 of 6)	3337	Washc3	4.46652	2.97292	39.3575	23.8818	-1.67566	0.0167444	1.2615	0.364099	1.55704	0.159908	0.858953	0.638615	0.621888	0.610808	1.43133	0.12922
chr10	13384895	13385094	intron (NM_001195065, intron 1 of 12)	3976	Phactr2	5.58315	2.97292	36.7337	23.8818	-1.55148	0.0316811	0.249726	0.937334	1.58489	0.200568	0.601142	0.827466	-4.40184	6.03504e-10	-5.54675	3.01337e-16
chr6	37564055	37564254	intron (NM_145364, intron 7 of 8)	33981	Akr1d1	3.34989	1.98195	34.9844	23.8818	-1.7532	0.0112799	0.597092	0.798214	1.48618	0.202004	-0.0880105	0.989161	-4.79178	1.2269e-11	-5.29309	2.23309e-16
chr6	134373114	134373313	Intergenic	-23116	Bcl2l14	3.34989	4.95487	31.486	23.8818	-1.47204	0.048049	0.858175	0.631002	0.753572	0.599771	-0.0763759	0.991077	-3.85687	3.18326e-08	-3.9347	1.66582e-11
chr2	165166906	165167105	intron (NM_174988, intron 3 of 11)	67732	Cdh22	0	0.990974	20.1161	23.8818	-1.80345	0.00878141	1.59974	0.409518	2.43864	0.0838821	1.20818	0.608948	-0.421025	0.814924	-0.829345	0.55541
chr3	138746594	138746793	intron (NM_019571, intron 1 of 7)	4485	Tspan5	11.1663	3.96389	69.9689	22.8867	-1.57452	0.024948	-0.136089	0.960208	-0.0615716	0.980515	-0.0348536	0.995778	-2.42105	0.000229536	-2.35457	9.6517e-05
chr4	55415744	55415943	intron (NR_040674, intron 1 of 3)	2999	Gm12505	3.34989	2.97292	46.3544	22.8867	-1.84149	0.00646002	-0.292916	0.931291	-0.00956986	0.997287	-1.2238	0.47419	-1.2317	0.253451	-0.572673	0.621114
chr5	16350994	16351193	intron (NM_001110846, intron 24 of 37)	-202402	Hgf	2.23326	3.96389	42.8559	22.8867	-1.7873	0.00898666	-1.95349	0.0953617	-1.05654	0.490224	-1.90639	0.0913821	-2.89176	4.70925e-05	-2.09212	0.00354839
chr2	65214278	65214477	intron (NM_027225, intron 1 of 12)	24249	Cobll1	5.58315	5.94584	41.9813	22.8867	-1.44796	0.0498367	0.167573	0.955932	0.0259059	0.992061	0.45412	0.885847	0.293664	0.824246	1.37474	0.113012
chr13	100440863	100441062	intron (NM_008670, intron 4 of 15)	11902	Naip1	4.46652	1.98195	40.2321	22.8867	-1.7268	0.012913	-0.530072	0.863596	-0.929634	0.617781	-2.10545	0.0760721	-4.04475	5.28348e-07	-2.47568	0.000586957
chr14	21507146	21507345	intron (NM_017479, intron 1 of 16)	7460	Kat6b	12.2829	2.97292	67.3451	21.8916	-1.49388	0.0395625	-0.874058	0.622356	-1.2724	0.270082	-0.683283	0.762554	-3.02214	7.76137e-06	-2.30069	0.000200174
chr5	71903492	71903691	intron (NM_008069, intron 4 of 8)	203575	Gabrb1	4.46652	6.93682	56.8497	21.8916	-1.62363	0.0200249	2.40214	0.0031931	1.76876	0.0427184	2.83824	0.000209606	1.34322	0.117113	4.40608	1.40225e-08
chr11	105445038	105445237	intron (NM_172568, intron 3 of 11)	11598	2010-03-01	10.0497	2.97292	58.5989	20.8965	-1.50344	0.0386102	1.21189	0.615164	1.41307	0.446734	0.626283	0.883828	0.374428	0.841783	-0.0266734	0.988592
chr11	52336021	52336220	Intergenic	-24742	Vdac1	4.46652	4.95487	38.4829	20.8965	-1.46525	0.0486692	1.68849	0.19698	0.760738	0.624371	0.824918	0.659224	-2.96633	0.000348021	-2.84611	1.93662e-05
chr8	94428031	94428230	Intergenic	6973	9330175E14Rik	3.34989	3.96389	36.7337	20.8965	-1.56871	0.0299549	0.429614	0.871864	0.170947	0.950607	-0.0776375	0.992019	-0.543745	0.665588	-0.582562	0.571696
chr11	79087700	79087899	intron (NM_013571, intron 1 of 17)	58555	Ksr1	0	0.990974	35.8591	20.8965	-2.08822	0.00162299	-0.301292	0.91951	0.228745	0.933616	-0.99637	0.563595	-1.52643	0.0863764	-2.56722	0.000465694
chr1	84318676	84318875	Intergenic	-34130	Pid1	1.11663	3.96389	30.6114	20.8965	-1.58381	0.0292996	2.28209	0.00483422	3.31986	2.89659e-06	3.27785	7.64646e-06	1.69105	0.050053	1.93692	0.0221358
chr8	9971956	9972155	exon (NM_176953, exon 2 of 2)	4268	Lig4	1.11663	2.97292	27.1129	20.8965	-1.60398	0.0268602	1.90087	0.0989602	2.35078	0.0136987	1.17815	0.394164	-2.1957	0.0103269	-1.43668	0.103016
chr6	146005273	146005472	Intergenic	71225	Sspn	1.11663	0.990974	24.4891	20.8965	-1.74208	0.0128158	1.9691	0.0877562	1.43238	0.237792	1.37407	0.302297	0.00352753	0.998357	1.19294	0.226449

## Sheet: 784 CXCR5neg 
Annotation						Read counts				DeSeq2 FC analysis
										CXCR5neg/CXCR5pos		M28/Naïve		M56/Naïve		M7/Naïve		M28Ag/M28		M56Ag/M56
Chr	Start	End	Annotation	Distance to TSS	Closest gene	CXCR5neg_1	CXCR5neg_2	CXCR5pos_1	CXCR5pos_2	log2 FC	P-adj	log2 FC	P-adj	log2 FC	P-adj	log2 FC	P-adj	log2 FC	P-adj	log2 FC	P-adj
chr7	101466623	101466822	intron (NM_001243757, intron 2 of 30)	-8654	Mir139	829.656	905.75	285.123	493.556	1.06032	0.00501908	-1.60949	0.0261483	-1.06023	0.21241	-0.485998	0.786577	0.941068	0.153219	-0.894621	0.154562
chr16	91789869	91790068	intron (NM_001110275, intron 4 of 28)	60597	Itsn1	658.812	619.359	200.286	360.216	1.08223	0.00601065	-2.5532	9.04227e-05	-1.92444	0.00626606	-1.62503	0.0322216	2.41121	4.77672e-05	0.912362	0.163814
chr1	39986934	39987133	intron (NM_001252200, intron 10 of 31)	86120	Map4k4	475.685	598.548	110.201	291.556	1.23207	0.0085885	-3.31364	2.22855e-05	-3.06544	0.000103176	-2.81564	0.000560704	2.32724	0.00115319	2.00039	0.00366173
chr8	122473939	122474138	intron (NM_001033142, intron 1 of 5)	2026	Rnf166	425.436	572.783	134.69	300.512	1.05576	0.0246778	-1.80252	0.029793	-1.23772	0.193817	-1.29508	0.178842	2.47445	0.000265403	1.05106	0.143538
chr13	117211475	117211674	Intergenic	-8999	Emb	456.702	549.99	168.8	279.616	1.06173	0.00748214	-0.446759	0.716407	-0.689564	0.398008	0.0495497	0.991629	1.22368	0.019039	1.91702	4.06351e-05
chr2	69380362	69380561	promoter-TSS (NM_175512)	-1	Dhrs9	438.836	531.162	127.693	307.478	1.01452	0.0376662	-3.28168	2.57924e-07	-3.2605	2.61918e-07	-3.05524	2.37813e-06	-0.431312	0.584035	0.0662406	0.938199
chr7	143010016	143010215	intron (NM_001128081, intron 2 of 6)	4456	Tspan32	424.32	520.261	137.314	281.606	1.04526	0.0198228	-1.92322	0.00122424	-1.48052	0.0199068	-1.2034	0.0897784	0.80575	0.176607	-0.589288	0.316361
chr2	38536555	38536754	intron (NM_001159631, intron 1 of 9)	24778	Nek6	429.903	509.36	118.072	288.571	1.05746	0.0285202	-2.82445	8.41973e-06	-2.35055	0.000327546	-2.63342	3.81217e-05	-1.79864	0.000737955	-2.17871	1.18906e-05
chr3	107233370	107233569	intron (NM_001256174, intron 2 of 2)	2855	A630076J17Rik	423.203	495.487	168.8	255.734	1.01919	0.00866697	-1.26888	0.0912863	-0.540365	0.634574	-0.943705	0.281521	1.61057	0.0047606	0.55283	0.406335
chr12	40248893	40249092	Intergenic	25628	Gm7008	445.536	481.613	119.822	243.793	1.20596	0.00424084	-1.96176	0.000476563	-1.88946	0.000600054	-1.64922	0.00492278	1.65475	0.00109313	1.47803	0.00196648
chr8	106643188	106643387	intron (NM_009864, intron 2 of 15)	-39781	Tango6	607.447	473.685	195.913	241.803	1.20418	0.000518158	-0.734597	0.47371	-0.421387	0.741433	0.327885	0.878949	4.43884	2.84314e-13	3.6278	1.1248e-11
chr5	9015490	9015689	Intergenic	-18443	Crot	346.155	472.694	69.0943	172.148	1.52453	0.000702877	-1.44501	0.0845841	-1.19539	0.172351	-0.303236	0.917026	0.6119	0.447318	1.10319	0.0930225
chr8	124265933	124266132	intron (NM_139272, intron 1 of 15)	34638	Galnt2	331.639	466.749	91.8342	232.847	1.12023	0.0251085	-1.46989	0.11186	-0.786551	0.522924	-0.814354	0.558519	0.962755	0.215942	-0.58793	0.464164
chr9	21610014	21610213	Intergenic	-1784	Gm7904	446.652	463.776	142.562	271.655	1.02205	0.0176764	-2.27686	0.00121016	-1.96113	0.00662845	-1.74169	0.0229173	-0.222405	0.816099	-1.29782	0.0269246
chr6	51060124	51060323	Intergenic	209687	Mir148a	436.602	462.785	110.201	240.808	1.2029	0.00593897	-3.94632	4.31449e-09	-3.71976	4.11484e-08	-2.37723	0.00220509	1.45473	0.0268376	0.571526	0.453196
chr6	128796372	128796571	Intergenic	-7830	Klrb1c	328.289	449.902	117.198	234.837	1.01285	0.0311169	-1.57338	0.0261266	-1.78294	0.00610533	-1.31478	0.0794263	1.24239	0.0398112	1.76022	0.00101761
chr3	59260826	59261025	intron (NM_177855, intron 32 of 43)	1906	P2ry12	400.87	442.965	157.43	231.852	1.0224	0.0079996	0.448089	0.649225	0.439199	0.606714	0.946712	0.104812	2.16031	2.75167e-06	1.71933	4.13991e-05
chr7	81075448	81075647	intron (NM_054085, intron 3 of 13)	17947	Alpk3	414.27	440.983	119.822	224.887	1.17777	0.00435614	-0.359683	0.844651	0.0324211	0.987819	0.427674	0.842227	2.47281	8.15501e-05	1.40139	0.0254796
chr3	100436900	100437099	intron (NR_040543, intron 2 of 2)	10594	4930406D18Rik	499.134	429.092	166.176	253.744	1.04624	0.00674299	-2.77312	1.07916e-05	-2.5326	7.00882e-05	-2.34026	0.000385955	-0.327719	0.694523	-1.05484	0.0699115
chr11	96912750	96912949	intron (NM_001308183, intron 4 of 12)	3665	Cdk5rap3	360.672	429.092	77.8404	147.271	1.61377	4.10125e-05	-2.23518	0.00526144	-1.54587	0.0878548	-1.1118	0.339653	2.83069	7.71949e-05	0.570719	0.488886
chr11	104630322	104630521	intron (NM_016780, intron 2 of 14)	22421	Itgb3	291.441	418.191	73.4673	197.024	1.18784	0.0192449	-1.98711	0.0643062	-1.33375	0.28736	-1.38696	0.2875	3.40775	6.89207e-05	1.4769	0.0889399
chr7	80782221	80782420	intron (NM_016721, intron 2 of 37)	21011	Iqgap1	348.389	417.2	174.048	182.098	1.01821	0.00545305	-1.39427	0.0747938	-1.69567	0.0137998	-1.27109	0.110299	1.10146	0.0867582	0.696349	0.288939
chr2	153214906	153215105	Intergenic	10436	Tspyl3	384.121	415.218	101.455	214.936	1.18487	0.00699087	-0.210189	0.926238	-0.103606	0.963714	0.104065	0.982945	1.00917	0.176825	0.590176	0.45028
chr17	44569381	44569580	intron (NR_073425, intron 5 of 5)	166696	Runx2	351.739	409.272	119.822	229.862	1.00238	0.0262477	-1.84361	0.00330986	-2.064	0.000373169	-1.74087	0.00549368	0.232956	0.771122	0.010161	0.990352
chr13	95988241	95988440	intron (NM_029210, intron 6 of 12)	-96418	Iqgap2	374.071	408.281	135.565	224.887	1.0135	0.0143005	-1.12166	0.146485	-1.14996	0.105312	-0.682381	0.529206	0.382495	0.611523	0.582198	0.343463
chr3	131057390	131057589	Intergenic	-52808	Lef1	353.972	404.317	68.2197	188.069	1.34378	0.0047701	-1.44806	0.0755024	-1.14065	0.191219	-0.530476	0.767864	1.27127	0.0522863	1.34698	0.0299058
chr10	43980162	43980361	intron (NM_172393, intron 6 of 19)	24585	Crybg1	400.87	402.335	111.076	238.818	1.06209	0.0205714	-1.53611	0.0561671	-1.27512	0.129461	-0.888215	0.430128	2.44263	9.06285e-05	3.41814	1.93246e-08
chr17	28015086	28015285	intron (NM_001286040, intron 12 of 24)	65399	Tcp11	343.922	401.344	112.825	195.034	1.14787	0.00539318	-0.894807	0.527629	0.00101315	0.999436	0.262186	0.945181	2.31104	0.00165204	0.66915	0.447201
chr19	46613223	46613422	intron (NM_001177812, intron 2 of 4)	-10079	Wbp1l	419.853	394.408	111.076	239.813	1.07531	0.0186138	-2.23251	0.0124371	-1.86869	0.0446781	-1.98137	0.0313717	2.6906	0.000437509	1.06705	0.183637
chr12	113168299	113168498	Intergenic	11977	Tedc1	364.022	394.408	91.8342	204.985	1.19107	0.00830146	-2.05577	0.0075294	-1.11062	0.262929	-0.873077	0.500068	2.70968	4.09949e-05	2.13261	0.00102554
chr16	49970076	49970275	Intergenic	-10285	Gm6936	358.438	393.417	76.0912	186.079	1.32322	0.00367307	-4.0903	8.94265e-10	-4.32119	3.17477e-11	-3.58253	1.76084e-07	-0.986607	0.100011	-0.611395	0.332352
chr1	62875821	62876020	Intergenic	-81188	4930487H11Rik	308.19	393.417	99.7057	185.084	1.15782	0.00764928	-1.17627	0.183477	-0.846613	0.385971	-0.361525	0.87751	1.71045	0.00551785	1.66763	0.00465244
chr7	66180347	66180546	Intergenic	70931	Chsy1	371.838	392.426	116.323	202.995	1.13518	0.00561886	-0.944935	0.384363	-0.950042	0.329375	-0.678402	0.634236	0.809936	0.285251	0.276233	0.739625
chr16	91780900	91781099	intron (NM_001110275, intron 1 of 28)	51628	Itsn1	436.602	390.444	126.819	243.793	1.037	0.017975	-2.50332	0.000347814	-2.08556	0.00422191	-1.81673	0.0193593	3.31302	5.30686e-07	2.4502	4.84135e-05
chr7	43438779	43438978	TTS (NM_024253)	1740	Nkg7	378.538	389.453	64.7212	170.158	1.477	0.00112606	-3.94053	5.8932e-08	-3.80751	1.44098e-07	-3.13092	4.7528e-05	1.97588	0.00235447	1.66686	0.00718265
chr10	19506084	19506283	Intergenic	-85766	Ifngr1	395.287	387.471	142.562	179.113	1.18105	0.000932683	-1.11691	0.121383	-1.24486	0.0547274	-0.218678	0.932947	2.06997	6.73447e-05	1.72383	0.000407552
chr1	153087869	153088068	intron (NM_175460, intron 5 of 10)	98479	Lamc2	343.922	387.471	80.4642	165.182	1.39278	0.000979316	-1.41423	0.166241	-1.56848	0.0853944	-1.14159	0.316314	1.29766	0.0912802	1.42167	0.0460961
chr14	57712881	57713080	intron (NM_015771, intron 2 of 7)	21438	Lats2	427.669	383.507	137.314	203.99	1.14018	0.0027271	-2.26065	0.00582122	-1.76949	0.044881	-1.45237	0.142987	1.98906	0.0051402	2.02393	0.00311445
chr2	166665701	166665900	intron (NM_177782, intron 1 of 39)	-6918	Mir6364	292.557	381.525	88.3357	176.128	1.19084	0.00778307	-1.56297	0.0902411	-1.39297	0.13007	-0.48229	0.842176	0.198953	0.855239	-1.02531	0.139268
chr10	96274055	96274254	Intergenic	47947	4930459C07Rik	375.188	380.534	122.446	177.123	1.21884	0.0011182	0.0224458	0.992745	-0.0776735	0.968105	0.679055	0.552614	1.99686	0.000498414	2.37806	8.13037e-06
chr13	107094573	107094772	Intergenic	72102	3830408C21Rik	265.758	377.561	86.5865	169.162	1.16962	0.0104934	0.13139	0.951808	0.245465	0.885254	0.873279	0.38238	1.4019	0.0232482	1.99838	0.000402214
chr2	128295102	128295301	Intergenic	134150	Gm14005	338.339	376.57	126.819	198.02	1.03296	0.0111188	0.286156	0.901245	0.552209	0.731026	0.292899	0.932947	0.331381	0.759119	-1.05124	0.165156
chr1	80213925	80214124	promoter-TSS (NM_173425)	-80	Fam124b	389.704	369.633	76.0912	165.182	1.45788	0.000592425	-0.617715	0.717687	-0.717462	0.594121	0.0354555	0.995578	0.874287	0.301132	0.627272	0.450551
chr16	94241232	94241431	intron (NM_139145, intron 4 of 9)	46525	Hlcs	341.689	367.651	105.828	208.965	1.04326	0.0210614	-1.65876	0.0120239	-1.60206	0.0127283	-1.42565	0.0380548	0.617087	0.359749	-0.175629	0.810461
chr7	84386621	84386820	intron (NM_007488, intron 1 of 18)	23318	Arnt2	406.453	366.66	101.455	209.96	1.16347	0.00804376	-3.07091	1.26026e-05	-3.40079	4.30685e-07	-3.30251	1.29611e-06	0.743021	0.311963	1.72478	0.0025572
chr1	53791442	53791641	Intergenic	-6326	Stk17b	356.205	365.669	141.687	195.034	1.00784	0.00915901	-0.298447	0.850282	-0.483452	0.648579	0.188038	0.945431	1.46254	0.00790218	0.817429	0.143282
chr4	8839596	8839795	intron (NM_001277149, intron 17 of 37)	149289	Chd7	353.972	362.696	126.819	200.01	1.02844	0.0114086	-2.20422	0.000376837	-2.33945	6.75307e-05	-2.34244	8.05868e-05	-0.428549	0.538107	-1.06459	0.0318795
chr6	86593189	86593388	Intergenic	-34886	Asprv1	361.788	357.741	129.442	187.074	1.08138	0.00525927	-0.768833	0.577018	-0.870362	0.431315	-0.341459	0.904488	1.64748	0.0182429	1.59074	0.0150023
chr15	78923642	78923841	Intergenic	-2984	Lgals1	276.924	357.741	109.326	171.153	1.05938	0.012913	-0.623265	0.662945	-0.238119	0.899857	0.09047	0.985286	0.975492	0.177964	-0.204386	0.813494
chr13	60936616	60936815	promoter-TSS (NM_001145799)	-90	Ctla2a	324.939	356.751	132.941	173.143	1.05759	0.0057151	-1.05717	0.202274	-1.33902	0.0524705	-0.0952521	0.981856	1.41071	0.0134383	2.5564	7.13339e-07
chr3	59080975	59081174	intron (NM_177855, intron 10 of 43)	20747	Gpr171	289.207	354.769	118.947	169.162	1.05248	0.00952563	-0.794387	0.364099	-0.755729	0.349022	-0.614179	0.563182	0.341576	0.640328	0.475532	0.435393
chr2	122666560	122666759	Intergenic	25856	Mir147	374.071	352.787	96.2072	151.251	1.40663	0.000206948	-3.48304	9.03415e-08	-3.11143	2.61895e-06	-2.92612	1.63584e-05	1.94088	0.00130232	1.237	0.0427756
chr17	33563779	33563978	intron (NM_053214, intron 1 of 27)	8171	Myo1f	330.523	350.805	92.7088	163.192	1.26655	0.00192961	-4.30806	8.33775e-07	-2.99055	0.00197934	-3.31176	0.000456292	0.721454	0.449712	-1.84237	0.00861942
chr6	86607607	86607806	Intergenic	-20468	Asprv1	299.257	349.814	69.9689	172.148	1.23113	0.00973198	-0.0808976	0.973673	0.0398494	0.985449	0.410877	0.852238	1.47235	0.0309156	2.07871	0.000778692
chr17	83772870	83773069	intron (NM_001171053, intron 8 of 13)	66806	Mta3	348.389	346.841	112.825	165.182	1.2031	0.00166264	-1.41437	0.0627881	-1.26387	0.0972025	-0.684988	0.585336	1.34656	0.0276828	1.7682	0.00157187
chr7	139974422	139974621	intron (NM_001347613, intron 5 of 5)	4234	6430531B16Rik	307.073	343.868	50.7274	150.256	1.43686	0.00301244	-0.974875	0.332697	-0.74633	0.479759	-0.186057	0.958378	0.425982	0.61516	-0.747429	0.251654
chr11	107458411	107458610	intron (NM_145823, intron 1 of 9)	12210	Pitpnc1	272.458	340.895	119.822	159.212	1.03158	0.0111113	-0.810903	0.513005	-0.440966	0.777371	-0.0418817	0.994892	0.28781	0.76771	-1.299	0.0382712
chr11	78600154	78600353	intron (NM_008702, intron 3 of 10)	-49518	Tmem97	267.991	338.913	70.8435	178.118	1.10577	0.0298187	-0.924233	0.458663	-0.432625	0.80494	0.0542348	0.993348	2.72999	0.000113786	1.34504	0.0580789
chr5	64499284	64499483	Intergenic	22375	C030018K13Rik	244.542	336.931	63.8466	147.271	1.26063	0.00844041	-2.0938	0.0155416	-1.25813	0.234394	-1.32868	0.220247	0.667279	0.464344	-0.311578	0.739265
chr5	147159446	147159645	Intergenic	-29151	Gsx1	312.657	335.94	132.066	149.261	1.10539	0.00285525	-2.52079	1.33454e-05	-2.08713	0.000511906	-1.30751	0.0760721	1.68108	0.00191863	0.633126	0.305992
chr9	114026616	114026815	promoter-TSS (NM_178624)	36	Fbxl2	209.927	332.967	52.4767	144.286	1.22727	0.0207766	-1.97701	0.0155719	-1.48969	0.0938533	-1.90768	0.018772	0.620643	0.469308	0.252123	0.778682
chr16	44362017	44362216	intron (NM_144550, intron 4 of 17)	14715	Spice1	280.274	330.985	68.2197	138.315	1.37643	0.0015444	-2.2111	0.00130768	-2.37509	0.000266103	-1.48811	0.0612342	-0.699484	0.317188	-0.312654	0.677591
chr8	86888064	86888263	Intergenic	-2905	N4bp1	225.559	330.985	32.3606	95.527	1.76855	0.000220911	-2.35211	0.0138007	-2.51736	0.00537611	-2.15791	0.0260133	0.694071	0.491562	0.206892	0.845619
chr19	29523864	29524063	intron (NM_001081319, intron 1 of 25)	1681	Ric1	340.572	329.003	133.815	175.133	1.02155	0.00804376	-3.27481	9.99956e-06	-2.88965	0.00011647	-3.28819	6.78927e-06	0.866467	0.222712	-0.645784	0.324695
chr10	19104929	19105128	Intergenic	-36721	Gm20139	280.274	327.021	100.58	168.167	1.05475	0.0149821	-0.0962842	0.970514	0.293385	0.876745	1.2641	0.178937	2.47066	0.000198837	2.34493	0.000225452
chr13	20092342	20092541	intron (NM_080288, intron 1 of 21)	1934	Elmo1	302.607	324.048	87.4611	177.123	1.09953	0.0163283	-3.08514	1.15727e-05	-2.81846	7.1539e-05	-2.65201	0.000295308	1.91821	0.00292538	1.00452	0.132702
chr15	60119984	60120183	Intergenic	-103465	4933412E24Rik	339.456	321.075	129.442	144.286	1.16577	0.00138884	-0.89676	0.407857	-0.701785	0.535019	-0.329675	0.898528	3.79757	3.29559e-08	2.60848	1.14994e-05
chr11	62752266	62752465	Intergenic	-23272	Zfp287	292.557	321.075	104.079	178.118	1.00536	0.0227131	-1.31992	0.111939	-0.907123	0.338008	-0.466147	0.8103	0.714929	0.330868	-0.164028	0.844824
chr15	80896980	80897179	intron (NM_144812, intron 14 of 24)	-42960	Mir5113	275.808	320.084	109.326	132.345	1.18506	0.00193545	-0.472331	0.79344	-0.0482147	0.983506	0.806112	0.551867	1.93377	0.00426758	0.579712	0.471685
chr14	15769927	15770126	Intergenic	-331039	Lrrc3b	262.408	319.094	53.3513	133.34	1.40717	0.00274378	-0.424427	0.749268	-0.78199	0.322844	0.288261	0.89115	0.178534	0.830652	1.38242	0.00528789
chr13	45867396	45867595	intron (NM_001199304, intron 2 of 6)	97496	Atxn1	222.209	317.112	48.1036	138.315	1.28479	0.0134222	-4.02074	8.73203e-06	-4.18145	1.98855e-06	-3.48404	0.00020093	-0.348746	0.745455	-1.1994	0.0994483
chr1	37478474	37478673	intron (NM_001290801, intron 4 of 14)	10032	4930594C11Rik	251.242	315.13	61.2228	150.256	1.22166	0.0126127	-0.935726	0.585949	-0.914677	0.544793	0.101488	0.988468	1.05799	0.2827	0.868882	0.358638
chr17	35766501	35766700	Intergenic	-5850	4833427F10Rik	339.456	314.139	83.9627	130.355	1.44986	0.000155016	-1.53374	0.0875182	-0.963759	0.371494	-0.824869	0.547666	2.90534	3.47998e-05	-0.0210846	0.984154
chr6	115594561	115594760	Intergenic	-2084	Mkrn2os	320.473	313.148	102.329	168.167	1.10576	0.00779409	-1.55302	0.0422549	-1.62063	0.0240978	-1.4496	0.0585778	0.728216	0.314138	1.02074	0.0971484
chr5	77144792	77144991	Intergenic	-29768	Hopx	259.058	312.157	88.3357	158.217	1.0772	0.0168212	-0.91143	0.425464	-0.886414	0.398008	-0.0697227	0.990469	1.0596	0.14091	0.94911	0.172544
chr16	24216967	24217166	Intergenic	-176284	Lpp	218.86	312.157	69.9689	141.3	1.15625	0.0163004	-1.45688	0.0313921	-1.17783	0.094602	-0.893152	0.309151	-0.829249	0.144437	-1.66106	0.000271853
chr6	129747396	129747595	Intergenic	-7011	Klri2	270.225	311.166	46.3544	135.33	1.41792	0.00394403	-1.58386	0.166647	-1.98899	0.0394403	-1.47574	0.200091	0.776783	0.441588	1.50331	0.0599835
chr11	53839800	53839999	intron (NR_033332, intron 2 of 3)	19357	Gm12216	297.024	309.184	101.455	135.33	1.23258	0.00127116	-2.44259	0.00557024	-1.70816	0.086115	-1.56224	0.144127	2.42439	0.00152049	0.620039	0.496943
chr17	44557366	44557565	intron (NR_073425, intron 5 of 5)	178711	Runx2	316.006	308.193	65.5958	191.054	1.08967	0.0413281	-4.29956	1.04326e-07	-4.07892	4.91017e-07	-3.9003	2.37813e-06	1.46771	0.0384625	0.873631	0.234415
chr9	61377832	61378031	intron (NM_001083927, intron 4 of 19)	5565	Tle3	269.108	303.238	61.2228	143.291	1.286	0.00614278	-1.65643	0.104244	-1.37973	0.189533	-1.46091	0.166294	1.02679	0.237553	-0.221077	0.826565
chr5	105839945	105840144	Intergenic	-36524	Zfp326	243.425	299.274	75.2166	127.369	1.26243	0.00309652	-4.45444	2.07924e-09	-4.71063	8.35668e-11	-3.52773	7.54786e-06	-0.00987592	0.993644	0.1662	0.845859
chr10	54040376	54040575	intron (NM_008548, intron 2 of 12)	35321	Man1a	236.726	297.292	75.2166	144.286	1.12773	0.0151342	0.302061	0.867505	0.443129	0.746311	1.05088	0.239698	-0.700645	0.32822	-0.242784	0.762919
chr9	87025905	87026104	intron (NM_024195, intron 1 of 15)	3975	Cyb5r4	309.307	294.319	128.568	142.295	1.05812	0.00535766	-1.88017	0.00545018	-1.8264	0.00618969	-1.55474	0.030373	1.92325	0.00101817	1.60687	0.00382728
chr2	65342232	65342431	intron (NM_177074, intron 7 of 11)	21695	Slc38a11	272.458	293.328	50.7274	133.34	1.38515	0.003757	0.606723	0.61821	0.327647	0.822724	1.03219	0.207607	1.50702	0.0127937	2.53614	3.22341e-06
chr7	66116102	66116301	intron (NM_001081163, intron 1 of 2)	6686	Chsy1	221.093	290.355	45.4798	142.295	1.20245	0.0275442	-2.22585	0.00189722	-1.87119	0.0113126	-1.47087	0.0796778	0.396565	0.642291	-0.318257	0.679249
chr2	166666289	166666488	intron (NM_177782, intron 1 of 39)	-6330	Mir6364	271.341	288.373	47.229	101.497	1.66497	9.68125e-05	-2.14952	0.0640055	-1.9061	0.105315	-1.68662	0.192542	3.59389	0.000136335	3.07487	0.000385742
chr5	93152042	93152241	intron (NM_001347377, intron 3 of 10)	54354	Ccni	219.976	288.373	53.3513	103.488	1.47793	0.000860418	-0.902935	0.418782	-0.217104	0.911273	-0.0180087	0.997403	-1.84824	0.00178202	-2.36656	1.62879e-05
chr13	95685808	95686007	intron (NM_027711, intron 14 of 35)	-11013	F2rl2	235.609	287.382	70.8435	106.473	1.39194	0.00067397	-0.595491	0.664287	-0.68122	0.528965	-0.179917	0.959358	0.363262	0.675896	0.485316	0.503025
chr4	86713675	86713874	Intergenic	-34781	Dennd4c	223.326	287.382	39.3575	119.409	1.40614	0.00592594	-1.96193	0.0419725	-1.58307	0.12086	-1.15164	0.382387	0.113062	0.931387	0.425148	0.659483
chr1	138188262	138188461	Intergenic	-13056	Ptprc	240.076	286.391	83.0881	137.32	1.11916	0.0104896	-0.21986	0.908284	-0.290367	0.852066	0.606175	0.652618	0.411718	0.612899	0.346478	0.63467
chr7	90007320	90007519	Intergenic	-21740	E230029C05Rik	340.572	285.4	74.3419	146.276	1.3271	0.00212086	-1.11159	0.294942	-1.60866	0.0469623	-0.794832	0.557906	-1.64664	0.00972001	-1.70823	0.00411404
chr8	71286184	71286383	intron (NM_015742, intron 1 of 39)	13569	Myo9b	314.89	283.418	72.5927	156.226	1.21407	0.0079996	-1.95793	0.0285623	-1.37837	0.172198	-1.45959	0.149372	2.41604	0.00123798	0.855489	0.288536
chr2	167806037	167806236	Intergenic	114959	A530013C23Rik	323.823	281.437	57.7243	136.325	1.4208	0.00179294	-1.0862	0.358427	-0.452484	0.800433	-0.616172	0.753243	0.641577	0.483683	-1.14749	0.113229
chr6	113673042	113673241	intron (NM_001113553, intron 5 of 11)	-23909	Tatdn2	275.808	276.482	37.6083	121.399	1.49874	0.00273484	-3.05857	0.000208056	-2.54578	0.002974	-2.63574	0.0020386	1.71352	0.0214952	1.38685	0.0585055
chr13	33001438	33001637	Intergenic	-3004	Serpinb9	238.959	274.5	78.715	147.271	1.0453	0.0262494	-1.17172	0.202134	-1.27369	0.119606	-0.629949	0.674512	-0.180365	0.855059	-0.185237	0.827059
chr9	24505111	24505310	Intergenic	-2070	Dpy19l1	243.425	273.509	93.5834	125.379	1.11849	0.00622526	0.0652845	0.977684	-0.194434	0.913545	0.522822	0.743391	0.573205	0.456869	0.79052	0.220779
chr7	79249660	79249859	Intergenic	-23507	Abhd2	252.358	271.527	56.8497	150.256	1.14237	0.0270159	-2.43733	0.00114561	-1.94402	0.0139091	-1.3543	0.157996	1.27237	0.0699242	0.913465	0.204341
chr19	10815956	10816155	intron (NM_001037801, intron 1 of 11)	14003	Cd6	216.626	271.527	42.8559	135.33	1.20742	0.0273554	-3.05641	0.00012562	-2.79921	0.000449909	-2.4844	0.00331245	0.84231	0.30049	-1.07552	0.10983
chr16	30948328	30948527	intron (NR_035427, intron 1 of 2)	133005	Xxylt1	282.507	270.536	53.3513	154.236	1.19617	0.0214648	-1.48805	0.191071	-0.997613	0.443873	-1.3772	0.230267	0.701908	0.480734	-0.212321	0.838663
chr10	19718689	19718888	intron (NM_172786, intron 1 of 6)	6201	Il20ra	321.59	269.545	76.0912	135.33	1.31677	0.00179294	-2.8128	5.89162e-05	-2.80601	3.78461e-05	-2.28489	0.00200492	0.889616	0.2036	-0.145437	0.860086
chr5	122430160	122430359	intron (NM_019805, intron 3 of 10)	7815	Anapc7	209.927	269.545	80.4642	136.325	1.01282	0.032233	-1.93258	0.0857025	-1.59833	0.170438	-1.77514	0.117661	0.745988	0.486946	0.0448655	0.970626
chr8	83758429	83758628	Intergenic	-17217	Adgre5	218.86	268.554	54.2259	117.419	1.30207	0.00561886	-2.76196	7.04831e-05	-1.57736	0.058471	-1.43688	0.110238	1.65044	0.00971983	-0.347381	0.664797
chr10	21479495	21479694	Intergenic	102294	Aldh8a1	262.408	267.563	55.1005	113.438	1.44441	0.00100815	-0.79097	0.542869	-0.518292	0.722739	0.414953	0.864155	2.35231	0.000483456	2.17283	0.000621931
chr11	57951607	57951806	Intergenic	-57358	Larp1	270.225	266.572	84.8373	158.217	1.0131	0.0299549	-0.779663	0.459571	-0.0543757	0.978686	-0.345944	0.873741	0.205284	0.822315	-1.21758	0.0235694
chr10	44821664	44821863	Intergenic	-245451	Prep	284.741	264.59	34.9844	112.443	1.58263	0.00133111	-2.68354	0.00666719	-2.09491	0.0475783	-3.13857	0.000577989	0.22581	0.85568	-0.513205	0.583966
chr11	97104193	97104392	intron (NM_019507, intron 1 of 5)	11039	Tbx21	195.41	263.599	61.2228	134.335	1.05921	0.0417346	-2.7616	0.00283996	-2.54684	0.00590981	-2.39185	0.0131749	0.277193	0.814452	-1.13808	0.134465
chr5	120831149	120831348	Intergenic	-16119	Oas1f	290.324	262.608	100.58	155.231	1.00035	0.0211339	-1.07563	0.318841	-0.840987	0.45745	0.275975	0.933446	1.81452	0.00778733	0.580964	0.464537
chr19	5571874	5572073	TTS (NM_001033448)	3899	Ap5b1	219.976	261.617	71.7181	109.458	1.25525	0.00301244	-1.24233	0.411543	-0.346784	0.893041	-0.222421	0.968345	1.93462	0.0337666	0.40311	0.727619
chr2	129185773	129185972	Intergenic	-5199	AI847159	203.227	261.617	56.8497	124.384	1.17098	0.0180714	-1.36283	0.199847	-1.12181	0.298751	-0.93308	0.496893	0.505017	0.606365	-0.200017	0.83589
chr17	34630305	34630504	intron (NM_030890, intron 1 of 3)	718	Prrt1	198.76	260.626	41.1067	88.5615	1.56507	0.00067397	-1.37222	0.237964	-1.02205	0.41739	-0.41686	0.894344	1.73249	0.0304484	1.04636	0.209791
chr8	128645580	128645779	Intergenic	-39975	Itgb1	242.309	259.635	57.7243	105.478	1.42712	0.000879175	-2.70411	0.000305756	-2.37497	0.00171126	-2.07392	0.0109134	0.0192062	0.987557	-0.204181	0.808922
chr10	19498210	19498409	Intergenic	-93640	Ifngr1	274.691	258.644	101.455	118.414	1.16038	0.00283593	-1.429	0.134658	-1.41437	0.119222	-0.236458	0.948929	-0.0976344	0.934546	-0.40704	0.637211
chr12	114299876	114300075	Intergenic	169491	Mir7094-1	273.574	255.671	69.9689	154.236	1.07888	0.0280689	-0.135418	0.960358	-0.346952	0.863951	-0.170423	0.971721	2.28566	0.00340706	2.50291	0.000420184
chr9	64797542	64797741	Intergenic	-13370	Dennd4a	261.292	255.671	53.3513	115.428	1.40343	0.00187335	-2.08951	0.0466029	-2.11021	0.0351824	-1.9928	0.0563609	0.657143	0.541348	-0.61218	0.518626
chr5	135538119	135538318	intron (NM_146001, intron 1 of 30)	6904	Hip1	224.443	255.671	54.2259	109.458	1.35214	0.00283084	-2.65265	0.00104123	-1.6537	0.079164	-2.27571	0.00653662	-1.09294	0.10082	-2.80855	1.82809e-07
chr19	10710005	10710204	intron (NM_181403, intron 2 of 4)	21289	Vps37c	324.939	254.68	102.329	159.212	1.02869	0.0186138	-0.627295	0.726	-0.00323461	0.998925	0.279666	0.939385	1.89341	0.0126621	0.338241	0.727349
chr9	54612819	54613018	intron (NM_053178, intron 11 of 13)	26407	Idh3a	231.142	254.68	41.9813	116.424	1.3648	0.00623067	-2.32035	0.000726491	-2.0731	0.00271006	-1.62491	0.0362042	0.593895	0.428882	-0.451934	0.51507
chr9	107334475	107334674	intron (NM_133984, intron 4 of 10)	3776	Hemk1	223.326	253.689	28.8622	90.5517	1.65869	0.000804443	-0.879856	0.391527	-0.17937	0.92326	0.108823	0.979291	0.442929	0.586961	-1.71851	0.00124804
chr7	25274643	25274842	intron (NM_001302811, intron 2 of 20)	7043	Cic	214.393	253.689	76.9658	124.384	1.0808	0.0167038	-0.435721	0.819907	-0.270722	0.891648	0.568466	0.772047	2.2473	0.00135049	0.935415	0.208837
chr15	102150296	102150495	promoter-TSS (NM_146064)	-180	Soat2	250.125	252.698	68.2197	83.5861	1.55216	4.42401e-05	-3.11107	0.000199025	-2.71409	0.00143723	-2.46481	0.00600592	0.363317	0.724053	-1.53392	0.0187273
chr3	104771599	104771798	intron (NM_183224, intron 6 of 6)	5849	Fam19a3	283.624	251.707	94.458	129.36	1.13509	0.00525429	-0.52932	0.748703	-0.392485	0.814175	-0.265191	0.933035	1.47225	0.0337706	1.45625	0.0256608
chr8	34654802	34655001	Intergenic	-14585	B930018H19Rik	221.093	249.725	38.4829	113.438	1.36548	0.00750778	-3.71732	1.65041e-06	-3.40584	1.32638e-05	-2.77599	0.00103015	1.53225	0.0275263	0.6371	0.405465
chr14	60129603	60129802	Intergenic	-42868	Atp8a2	286.974	248.734	87.4611	101.497	1.35805	0.000399872	0.818818	0.39463	0.514867	0.645481	1.24879	0.0829395	2.31531	8.95818e-05	2.34742	1.05851e-05
chr7	142995088	142995287	Intergenic	-9859	Tspan32	232.259	246.752	32.3606	99.5073	1.55069	0.00180414	-0.923198	0.600584	-1.06164	0.448968	-0.339216	0.934257	2.18979	0.0125455	1.78071	0.0330735
chr4	11721473	11721672	Intergenic	17125	Gem	188.711	246.752	42.8559	99.5073	1.37282	0.00487345	-2.83738	0.000344593	-2.74957	0.000399187	-2.17315	0.0118751	0.506797	0.58184	0.763913	0.315058
chr9	124121553	124121752	intron (NM_009917, intron 1 of 1)	109	Ccr5	195.41	244.77	61.2228	113.438	1.16445	0.0135675	-0.177103	0.944789	-0.630058	0.644707	-0.268774	0.937441	-0.293554	0.783136	-0.146453	0.8774
chr1	92806835	92807034	Intergenic	-24752	Gpc1	261.292	243.78	53.3513	119.409	1.33932	0.00394403	-3.94835	8.33775e-07	-3.43191	2.96599e-05	-2.57981	0.00494221	0.626328	0.490195	-0.278046	0.76603
chr7	58701450	58701649	intron (NM_009728, intron 1 of 20)	43347	Atp10a	189.827	243.78	52.4767	120.404	1.13437	0.0276508	-0.747439	0.640607	-1.04671	0.357324	0.844317	0.584932	-0.0319222	0.981567	1.38322	0.0601795
chr9	106430836	106431035	intron (NM_009082, intron 3 of 3)	1524	Rpl29	192.06	242.789	54.2259	112.443	1.19453	0.0143005	-2.07901	0.02179	-1.93613	0.0317309	-1.96718	0.029999	0.441509	0.668019	0.580666	0.504217
chr14	60131623	60131822	Intergenic	-44888	Atp8a2	278.041	241.798	51.6021	86.5714	1.6881	2.7735e-05	-0.0348992	0.990088	0.133393	0.951248	0.417732	0.863928	1.53076	0.034528	1.48505	0.0295406
chr3	102755826	102756025	intron (NM_027533, intron 2 of 7)	-20508	Tspan2os	218.86	241.798	59.4736	135.33	1.07089	0.0365486	-0.802923	0.623489	-0.50025	0.785138	-1.12865	0.361947	-0.664839	0.486281	-0.882969	0.277662
chr1	40380267	40380466	Intergenic	-49204	Il1rl1	177.544	239.816	62.0974	83.5861	1.33876	0.00193545	-1.5144	0.161142	-1.143	0.326393	-0.99373	0.488325	0.952503	0.286873	-0.0174879	0.98853
chr10	76271436	76271635	intron (NM_001081419, intron 32 of 37)	17699	S100b	211.043	238.825	60.3482	109.458	1.23329	0.00646002	-0.57007	0.715979	-0.513392	0.716563	-0.156758	0.970054	0.890318	0.244354	1.62897	0.0105246
chr6	48802002	48802201	Intergenic	-31250	Gimap3	260.175	237.834	99.7057	122.394	1.05363	0.0100696	-1.95522	0.00262849	-1.58795	0.0198251	-0.429379	0.826301	1.18915	0.046481	-0.15842	0.838585
chr13	38503553	38503752	intron (NM_001289598, intron 8 of 9)	24262	Txndc5	186.477	237.834	41.9813	102.493	1.31656	0.00845232	-1.92885	0.0276614	-2.03168	0.0137149	-1.78349	0.0436028	1.57826	0.0334531	1.77345	0.00861081
chr4	150894580	150894779	Intergenic	15242	Park7	179.777	237.834	37.6083	102.493	1.31627	0.0112799	-1.5661	0.171982	-0.721443	0.661958	-0.884055	0.612683	1.77522	0.0349351	1.84192	0.0250244
chr11	75956820	75957019	Intergenic	-31028	Rph3al	251.242	236.843	81.3388	120.404	1.14142	0.00691603	-2.10643	0.022045	-1.7266	0.075372	-1.06377	0.444703	3.46446	1.23031e-05	2.42146	0.000881722
chr11	104667513	104667712	3' UTR (NM_016780, exon 15 of 15)	59612	Itgb3	274.691	234.861	55.1005	112.443	1.39802	0.00178138	0.63064	0.700724	0.83022	0.490224	1.11359	0.308969	2.6027	0.000313848	2.74125	5.38887e-05
chr2	154615775	154615974	intron (NM_199304, intron 1 of 14)	2506	Zfp341	178.661	234.861	51.6021	120.404	1.07742	0.0446216	-0.473631	0.80193	-0.138884	0.951097	0.533836	0.803549	2.20471	0.00183754	1.95039	0.00398187
chr11	57669658	57669857	intron (NM_134189, intron 1 of 11)	24315	Galnt10	250.125	233.87	82.2134	110.453	1.19406	0.00346424	0.359391	0.823279	0.505522	0.662356	1.05828	0.195525	2.07461	0.000716519	0.755824	0.236892
chr5	9014872	9015071	Intergenic	-17825	Crot	265.758	232.879	29.7368	84.5812	1.78531	0.000135608	-0.742985	0.584582	-0.862945	0.419632	0.115364	0.980276	2.25549	0.000990306	3.07985	1.2793e-06
chr11	53839235	53839434	intron (NR_033332, intron 2 of 3)	19922	Gm12216	257.942	231.888	76.0912	122.394	1.15983	0.0074427	-1.16189	0.297954	-1.01525	0.348911	-0.850869	0.542293	1.19181	0.128077	0.532951	0.523913
chr17	86958085	86958284	Intergenic	-4927	Rhoq	186.477	231.888	44.6052	114.433	1.1778	0.026027	-0.0703221	0.97544	-0.454269	0.716188	0.346259	0.871171	1.44717	0.0188532	2.33056	1.80452e-05
chr8	114879817	114880016	intron (NM_019573, intron 8 of 8)	440264	Wwox	318.24	230.897	98.8311	153.241	1.00063	0.0276508	0.310553	0.82866	0.247056	0.856317	0.717386	0.407679	2.2371	3.25664e-05	1.79483	0.000193836
chr7	126655827	126656026	intron (NM_029339, intron 1 of 9)	6617	Sgf29	249.009	230.897	56.8497	81.596	1.59494	5.59885e-05	-1.66361	0.0697614	-1.08814	0.315735	0.00321386	0.999755	2.04396	0.00428255	-0.0479074	0.963253
chr7	31089789	31089988	Intergenic	-13191	Fxyd3	237.842	230.897	69.9689	118.414	1.16489	0.00845232	0.379186	0.824	0.484323	0.711908	0.632929	0.641431	2.9118	8.79985e-06	2.38151	4.94526e-05
chr14	121830176	121830375	Intergenic	-32541	Dock9	184.244	230.897	34.9844	111.448	1.23694	0.0260277	-1.92257	0.0485273	-2.15123	0.0151296	-1.63075	0.112801	-0.0410927	0.976219	0.000553071	0.999755
chr11	53803147	53803346	intron (NR_033332, intron 3 of 3)	32773	Irf1	226.676	229.906	41.9813	93.5369	1.50749	0.00100815	-0.39992	0.865708	-0.230283	0.924276	-0.0762552	0.991618	2.13924	0.0112202	1.82625	0.0215487
chr2	129243937	129244136	Intergenic	25067	A730036I17Rik	213.276	228.915	89.2103	99.5073	1.10579	0.00748214	-0.725911	0.688282	0.0203975	0.993399	-0.353918	0.921214	2.11644	0.00821437	1.6566	0.0390188
chr17	31326277	31326476	intron (NM_001242427, intron 9 of 19)	30152	Slc37a1	204.343	228.915	36.7337	89.5566	1.51058	0.00150501	0.0373654	0.99172	0.524324	0.801012	1.44705	0.249509	1.85705	0.0359455	0.898903	0.352357
chr14	68048413	68048612	Intergenic	-35372	Nefl	171.961	228.915	65.5958	81.596	1.27693	0.00319556	-1.28976	0.308913	-1.4955	0.156421	-1.67719	0.100229	-0.118491	0.929333	0.906705	0.285294
chr5	77140308	77140507	Intergenic	-25284	Hopx	215.51	227.924	76.0912	104.483	1.15911	0.00621027	-1.2296	0.0876309	-1.62395	0.00733834	-0.743797	0.451906	2.21011	8.35788e-05	2.61065	1.81965e-07
chr7	66262847	66263046	intron (NM_146191, intron 31 of 33)	118778	Mir7057	173.078	227.924	31.486	93.5369	1.38746	0.00844041	-0.219084	0.926691	-0.217681	0.916382	-0.134075	0.976651	2.79296	0.000399249	1.69743	0.0134884
chr12	98246899	98247098	intron (NM_008079, intron 5 of 16)	12461	Galc	234.492	225.942	92.7088	115.428	1.03251	0.0143266	0.137969	0.947945	-0.134533	0.941792	0.513554	0.737462	0.117531	0.905253	0.0617574	0.941293
chr1	52034971	52035170	intron (NM_001308266, intron 4 of 24)	26830	Stat4	166.378	225.942	55.1005	103.488	1.12897	0.0235528	-2.30908	0.00737976	-1.93964	0.0308946	-1.14168	0.372071	1.89372	0.0118399	0.232233	0.812387
chr7	102326391	102326590	intron (NM_009287, intron 1 of 11)	58666	Stim1	184.244	224.951	50.7274	109.458	1.16182	0.0210508	-3.2995	2.28371e-05	-3.39942	7.08437e-06	-2.50224	0.00321802	1.85406	0.00775291	0.863381	0.224968
chr17	35764034	35764233	Intergenic	-8317	4833427F10Rik	203.227	222.969	44.6052	98.5122	1.35178	0.00455248	-1.35044	0.0936463	-0.769069	0.450702	-0.376719	0.867899	1.36305	0.0321683	0.0785375	0.927894
chr14	102982567	102982766	promoter-TSS (NR_039592)	-29	Kctd12	195.41	220.987	82.2134	94.532	1.10734	0.00907245	-0.0493849	0.982904	-0.23598	0.880039	0.262681	0.913996	0.212624	0.806026	0.68439	0.260967
chr11	78766514	78766713	Intergenic	-14884	Fam58b	278.041	219.996	59.4736	105.478	1.39949	0.00127116	-1.95239	0.0371332	-1.50247	0.140083	-0.823457	0.630686	3.03669	8.5458e-05	1.83144	0.0134381
chr11	100804516	100804715	intron (NM_001113563, intron 3 of 18)	17955	Stat5b	227.793	219.996	65.5958	125.379	1.077	0.024948	-1.34923	0.278933	-0.829797	0.5834	-0.477169	0.873943	2.80102	0.000656325	1.50383	0.0674061
chr11	32535756	32535955	intron (NM_009288, intron 1 of 18)	2589	Stk10	177.544	219.996	65.5958	111.448	1.02286	0.0371473	-0.611614	0.768341	-0.718064	0.656954	-0.633002	0.789398	1.44646	0.09902	0.681353	0.472446
chr11	46362663	46362862	intron (NM_010583, intron 4 of 16)	26753	Itk	206.577	219.005	74.3419	88.5615	1.23965	0.00266291	-1.76357	0.0373311	-1.78301	0.0278437	-1.25295	0.209974	-0.11369	0.92047	-1.02934	0.123883
chr4	8834655	8834854	intron (NM_001277149, intron 15 of 37)	144348	Chd7	182.011	219.005	31.486	92.5418	1.40262	0.00700615	-1.5379	0.158391	-1.30067	0.239048	-1.49737	0.157857	1.27731	0.13129	1.03176	0.213364
chr5	135152574	135152773	intron (NM_013763, intron 1 of 6)	2962	Tbl2	218.86	218.014	29.7368	97.5172	1.46584	0.00485438	-2.70846	0.00233701	-1.76309	0.086908	-1.76939	0.0923631	2.28314	0.00360788	0.117266	0.916545
chr11	51931841	51932040	Intergenic	-35691	Cdkn2aipnl	178.661	218.014	66.4704	99.5073	1.10933	0.0157299	-0.798338	0.586096	-0.152538	0.947959	0.355944	0.908913	2.26842	0.00216285	0.352783	0.703941
chr11	106416491	106416690	intron (NM_023913, intron 10 of 21)	-33809	Icam2	186.477	217.023	36.7337	115.428	1.16066	0.0410457	-2.8138	0.00480243	-2.36772	0.0231373	-1.98533	0.0831174	1.37209	0.141751	-0.413241	0.70108
chr8	120716409	120716608	Intergenic	-19850	Irf8	184.244	216.032	28.8622	72.6403	1.66354	0.000503984	-0.985095	0.478136	-0.948048	0.434209	-0.901173	0.537406	-1.3067	0.0721498	-1.98375	0.000880565
chr8	25654005	25654204	intron (NM_001001735, intron 4 of 9)	13527	Nsd3	256.825	215.041	57.7243	122.394	1.20339	0.0119146	-1.37744	0.0746276	-1.12674	0.161825	-0.44987	0.812607	0.433848	0.585111	-0.381289	0.591328
chr16	33053240	33053439	intron (NM_178378, intron 2 of 10)	2847	Iqcg	208.81	215.041	30.6114	91.5467	1.49127	0.00315307	-1.6613	0.103884	-1.51394	0.13406	-0.0112654	0.998481	1.76898	0.0246373	1.66056	0.0263698
chr12	104209902	104210101	Intergenic	-4543	Serpina3f	384.121	213.059	51.6021	94.532	1.74384	7.12966e-05	-4.1734	1.19959e-07	-3.83442	1.50264e-06	-3.49513	2.29239e-05	1.42556	0.0412631	0.555694	0.480227
chr17	48426343	48426542	intron (NM_009694, intron 1 of 2)	6286	Apobec2	230.026	213.059	73.4673	122.394	1.04263	0.0246135	-1.16937	0.200522	-1.06322	0.223914	-0.975264	0.324593	1.61549	0.0134666	1.43335	0.0177733
chr7	16827426	16827625	intron (NM_133789, intron 5 of 17)	-10793	Fkrp	217.743	213.059	76.9658	113.438	1.04998	0.0188537	-0.617085	0.690837	-0.440485	0.784398	0.735586	0.61711	1.94612	0.00461681	1.79882	0.00558885
chr6	108553695	108553894	Intergenic	64051	Mir7661	212.16	213.059	63.8466	117.419	1.07837	0.0243213	-1.0498	0.411713	-1.60886	0.0806589	-0.540507	0.81923	-1.24484	0.102368	-0.308494	0.74197
chr8	86853852	86854051	intron (NM_030563, intron 2 of 6)	31307	N4bp1	187.594	211.077	46.3544	93.5369	1.3033	0.00601065	-3.06983	0.00107325	-3.04729	0.000736172	-3.08672	0.000719573	-0.588359	0.53142	-0.838923	0.272701
chr6	142561256	142561455	Intergenic	10259	Kcnj8	166.378	211.077	25.3637	79.6059	1.50917	0.00406453	-0.732311	0.559621	-0.899852	0.347205	0.318656	0.906084	2.0889	0.00131461	1.64075	0.00603665
chr14	122186927	122187126	intron (NM_029556, intron 1 of 7)	5332	Clybl	262.408	210.086	56.8497	120.404	1.22308	0.0104908	-0.276772	0.872162	-0.689097	0.470637	-0.308661	0.890952	2.30501	0.000112914	3.55123	1.92947e-10
chr1	40393354	40393553	Intergenic	-36117	Il1rl1	174.194	210.086	45.4798	89.5566	1.29907	0.00650487	-3.66243	2.70586e-05	-3.70896	1.09667e-05	-3.39658	0.000116531	-1.56225	0.0051299	-2.24895	2.31422e-06
chr5	74404218	74404417	intron (NM_001286437, intron 4 of 7)	127425	Scfd2	168.611	207.113	55.9751	67.665	1.41153	0.000975406	-0.400339	0.82069	-0.766991	0.466251	0.0977298	0.983504	2.20005	0.000956124	2.30383	9.4986e-05
chr7	74663910	74664109	Intergenic	-109229	Slco3a1	265.758	206.123	69.0943	118.414	1.17103	0.00983071	-0.293377	0.892632	-0.519119	0.735613	0.321911	0.917373	2.40497	0.000807379	3.36114	4.89507e-07
chr6	54925889	54926088	intron (NM_001171007, intron 11 of 11)	45673	Nod1	190.944	206.123	49.8528	106.473	1.15693	0.0209713	-1.36557	0.196563	-1.08705	0.32367	-0.811262	0.600804	1.89549	0.0115584	1.76486	0.0129301
chr3	157938649	157938848	Intergenic	-8718	Ankrd13c	152.978	206.123	63.8466	98.5122	1.0006	0.0467939	-1.69802	0.0226637	-2.21525	0.000689663	-1.06219	0.263334	1.20638	0.0635054	2.0011	0.000361491
chr10	80763531	80763730	intron (NM_199322, intron 1 of 27)	8424	Dot1l	159.678	205.132	44.6052	86.5714	1.26553	0.00942573	-2.20057	0.0205911	-1.62134	0.12315	-1.33734	0.279425	-1.20536	0.141199	-2.81904	2.18103e-05
chr14	20168567	20168766	intron (NM_021542, intron 1 of 4)	13116	Kcnk5	231.142	204.141	29.7368	88.5615	1.56192	0.00176758	-3.38584	0.0001924	-2.87302	0.00215056	-2.06839	0.0590995	1.59103	0.0518438	0.576881	0.53263
chr5	77134557	77134756	Intergenic	-19533	Hopx	217.743	204.141	59.4736	73.6354	1.47891	0.00026213	0.463984	0.750612	0.0716669	0.971088	1.51272	0.0295789	1.89462	0.00163813	2.68846	8.80976e-07
chr1	13559432	13559631	Intergenic	30379	Tram1	209.927	204.141	58.5989	78.6108	1.4132	0.000689933	-0.366328	0.834367	-0.404911	0.779402	0.544344	0.741119	1.97652	0.00220381	2.08473	0.000361491
chr6	124723634	124723833	intron (NM_001077705, intron 11 of 15)	-5343	Mir200c	158.562	203.15	62.0974	100.502	1.00761	0.0448338	-1.28383	0.150234	-1.07336	0.233924	-1.01646	0.309348	1.53388	0.0213856	1.17859	0.0651584
chr11	54807758	54807957	Intergenic	-12062	Lyrm7os	272.458	202.159	133.815	72.6403	1.04397	0.0322091	-1.87552	0.026711	-1.89662	0.0183958	-1.23481	0.237527	1.29875	0.0775076	0.251745	0.774758
chr17	35741963	35742162	Intergenic	-30388	4833427F10Rik	216.626	202.159	56.8497	109.458	1.16029	0.0149307	-2.06681	0.0247941	-1.24224	0.271923	-1.10426	0.406779	2.01206	0.00907613	1.2202	0.128672
chr17	6008722	6008921	intron (NM_001113352, intron 8 of 25)	1241	Synj2	185.361	202.159	47.229	78.6108	1.416	0.00142643	-2.2631	0.0103022	-1.41477	0.180033	-0.363242	0.919231	2.22853	0.00311327	1.20761	0.130148
chr2	157147772	157147971	intron (NM_011249, intron 21 of 21)	-12649	Samhd1	213.276	201.168	37.6083	89.5566	1.44893	0.00257093	-0.747093	0.639117	-0.613182	0.68734	0.34989	0.914695	0.332081	0.759366	-0.180279	0.85662
chr1	138584759	138584958	intron (NM_001311148, intron 1 of 7)	34899	Nek7	231.142	200.177	63.8466	129.36	1.00662	0.0497783	-1.60829	0.0480919	-1.70224	0.0244158	-0.91287	0.426734	2.35697	0.000461199	1.54815	0.0110278
chr19	40679739	40679938	intron (NM_009848, intron 1 of 9)	20068	Entpd1	197.644	200.177	69.9689	107.468	1.03141	0.0266814	-0.0442702	0.98574	-0.312135	0.835607	-0.283257	0.9088	-0.650209	0.353678	-0.774358	0.188209
chr19	45751956	45752155	3' UTR (NM_023799, exon 16 of 16)	-2492	Npm3	170.844	200.177	59.4736	101.497	1.05227	0.0322235	-0.898067	0.640309	-1.21499	0.37706	-0.766595	0.746511	1.15922	0.263985	0.888264	0.369791
chr10	20119530	20119729	intron (NM_008580, intron 23 of 29)	-29291	Map7	194.294	199.186	66.4704	103.488	1.07	0.0210402	-1.21793	0.250743	-1.36293	0.131942	-0.742573	0.629946	-0.976693	0.184949	-0.789077	0.268477
chrX	167089043	167089242	Intergenic	-18772	Gm8817	177.544	199.186	69.0943	98.5122	1.03434	0.0262494	-0.532895	0.688454	-1.0963	0.135459	-0.29166	0.902688	-0.447681	0.546681	0.760416	0.197201
chr12	25240121	25240320	Intergenic	111046	Gm17746	180.894	198.195	27.1129	68.6601	1.66314	0.000561813	-1.39766	0.160847	-1.37059	0.134673	-1.17777	0.268152	-1.50322	0.0191175	-1.89249	0.00082031
chr7	118294875	118295074	Intergenic	51067	4930583K01Rik	164.145	198.195	23.6145	56.7192	1.81636	0.000121275	-1.85309	0.141571	-1.90166	0.101779	-1.13877	0.518964	1.97736	0.039057	1.40549	0.12786
chr5	64651538	64651737	Intergenic	-40938	Gm3716	148.512	198.195	39.3575	91.5467	1.18132	0.0271517	-1.83604	0.0145423	-1.61276	0.0351002	0.209744	0.954594	-0.00354624	0.997719	-0.535068	0.45613
chr3	60320291	60320490	Intergenic	-152440	Mbnl1	221.093	197.204	35.8591	83.5861	1.53824	0.00111189	-0.434865	0.820533	-0.105369	0.964414	0.812935	0.560735	2.30922	0.00102164	2.68249	5.80822e-05
chr8	91077573	91077772	intron (NM_011250, intron 3 of 21)	7615	Rbl2	217.743	197.204	27.1129	78.6108	1.63951	0.000882215	-0.836319	0.627276	-0.641791	0.710425	-0.272072	0.948102	1.53233	0.0773826	1.59052	0.0504644
chr14	55882366	55882565	3' UTR (NM_019820, exon 3 of 3)	1791	Cbln3	170.844	197.204	68.2197	96.5221	1.02497	0.0292996	-1.19776	0.20701	-0.890723	0.381058	-0.639334	0.682728	1.25603	0.0693877	0.0492209	0.957457
chr17	32401929	32402128	promoter-TSS (NR_029458)	-986	A530088E08Rik	161.911	197.204	45.4798	70.6502	1.41539	0.00166264	-1.34316	0.23305	-0.575889	0.731256	-0.413564	0.89115	0.407215	0.701013	-1.56902	0.0221662
chr12	4065578	4065777	Intergenic	-16897	Dnajc27	213.276	196.213	53.3513	98.5122	1.247	0.00705499	-3.47772	1.42616e-06	-3.34911	3.12959e-06	-2.15291	0.0110118	3.17822	3.58849e-06	2.5486	3.66825e-05
chr6	54775861	54776060	Intergenic	-40956	Znrf2	184.244	196.213	21.8653	73.6354	1.62298	0.00173843	-2.6864	0.00156675	-1.96185	0.0357789	-0.892097	0.595694	1.16102	0.160741	0.330173	0.737569
chr9	32915809	32916008	intron (NR_131058, intron 1 of 3)	13058	Gm27162	228.909	195.222	70.8435	110.453	1.08459	0.017617	-0.0744593	0.980351	-0.506424	0.764	0.173037	0.970842	-0.0580158	0.965697	-0.136162	0.893074
chr6	122269239	122269438	Intergenic	13495	Klrg1	223.326	195.222	27.9876	87.5664	1.5312	0.00274378	-2.23994	0.0174028	-2.23149	0.0136987	-1.86898	0.0616085	1.39135	0.0941325	1.42461	0.0583053
chr18	14603639	14603838	Intergenic	79176	Ss18	141.812	194.231	22.7399	84.5812	1.30876	0.0256872	0.216485	0.914094	0.365442	0.810104	1.4603	0.0552883	2.47677	0.000174157	1.90857	0.00133231
chr6	31072168	31072367	Intergenic	-9174	Mir29b-1	180.894	193.24	20.9907	78.6108	1.53423	0.00455248	-3.07868	0.000245377	-2.6956	0.00167111	-2.0579	0.0335291	1.45644	0.0623399	1.41437	0.0589156
chr17	84226385	84226584	intron (NM_183021, intron 34 of 37)	-38537	Zfp36l2	128.412	193.24	22.7399	68.6601	1.46239	0.00744226	-1.38942	0.198827	-1.28573	0.210715	-0.521293	0.835038	0.836111	0.348522	0.342796	0.709086
chr16	49797020	49797219	Intergenic	-58535	Cd47	174.194	192.249	45.4798	79.6059	1.34482	0.00346306	0.0820469	0.972982	-0.830556	0.379652	0.19357	0.954008	-2.41661	1.20743e-05	-1.22599	0.0290333
chr1	191422266	191422465	Intergenic	-25324	Ppp2r5a	161.911	192.249	33.2352	76.6206	1.42331	0.00411907	0.00388635	0.999006	-0.0153338	0.993636	0.571487	0.715568	0.937013	0.196282	0.956297	0.143488
chr5	65019323	65019522	intron (NM_026667, intron 7 of 13)	49104	Mir574	158.562	192.249	38.4829	81.596	1.31438	0.0079996	-1.4251	0.167534	-0.909843	0.459352	0.0318093	0.996008	2.35732	0.00125089	2.3813	0.000684945
chr15	76317295	76317494	Intergenic	-10003	Exosc4	240.076	191.258	53.3513	104.483	1.25598	0.00771563	-0.716461	0.709386	0.0194654	0.993966	0.20231	0.968906	2.84313	0.000536283	1.5375	0.067551
chr11	70597534	70597733	intron (NM_016713, intron 2 of 30)	-18261	4930544D05Rik	223.326	191.258	42.8559	104.483	1.266	0.0120306	-1.98899	0.0654782	-1.47376	0.217902	-1.37313	0.298729	2.06013	0.0159144	2.1489	0.0088807
chr13	51748204	51748403	intron (NM_001281880, intron 2 of 16)	45444	Sema4d	208.81	191.258	68.2197	111.448	1.01806	0.0328341	-1.01665	0.365388	-0.311927	0.868289	-0.64969	0.695928	1.77992	0.011293	0.095297	0.922909
chr11	121039403	121039602	promoter-TSS (NM_009854)	-24	Cd7	169.728	190.267	55.9751	95.527	1.08876	0.0256602	-0.167678	0.955857	0.342749	0.882548	0.607412	0.812545	1.4206	0.11999	0.0363015	0.976681
chr16	32434195	32434394	intron (NM_001163160, intron 1 of 8)	3064	Pcyt1a	122.829	190.267	40.2321	83.5861	1.12079	0.0437162	0.632263	0.759145	0.683621	0.683673	1.6009	0.148173	1.94313	0.0286343	0.371217	0.728779
chr10	99392967	99393166	Intergenic	129835	Dusp6	214.393	189.276	27.1129	74.6305	1.65759	0.000702653	-0.0381281	0.989399	-0.706914	0.582529	-0.0864224	0.988151	-1.18879	0.102128	-0.378622	0.657591
chr1	155476312	155476511	Intergenic	50700	Gm5532	173.078	189.276	23.6145	83.5861	1.4188	0.00965384	-1.82435	0.0237941	-1.63856	0.0443318	-0.162327	0.971303	1.08514	0.135864	0.969834	0.167165
chr5	64040754	64040953	Intergenic	-4120	5830416I19Rik	269.108	188.285	78.715	113.438	1.10487	0.0149879	-2.41607	0.0212436	-1.98567	0.0726892	-0.239101	0.965863	1.25237	0.19734	0.383245	0.733259
chr9	54642651	54642850	intron (NM_053178, intron 1 of 13)	19135	Acsbg1	178.661	188.285	43.7306	94.532	1.20351	0.0168607	-0.946613	0.40657	-0.976722	0.323942	-0.882405	0.455518	0.423494	0.645775	-0.8258	0.217185
chr12	69579670	69579869	intron (NM_001033236, intron 5 of 5)	3259	Vcpkmt	157.445	188.285	26.2383	76.6206	1.43601	0.00646002	-1.54881	0.174913	-1.45592	0.176895	-1.58183	0.138766	-0.158677	0.900899	-0.352015	0.71389
chr10	19596953	19597152	intron (NM_010511, intron 1 of 6)	5103	Ifngr1	135.112	188.285	19.2414	54.729	1.72679	0.000803444	0.959957	0.532161	0.0575258	0.982212	0.071212	0.991776	-0.388559	0.749168	0.220768	0.832765
chr5	140638078	140638277	intron (NM_001308040, intron 1 of 12)	10854	Ttyh3	168.611	187.294	25.3637	52.7389	1.85085	4.59482e-05	-0.329735	0.897127	0.628979	0.722862	0.612364	0.804544	2.11086	0.0118134	1.77056	0.0356475
chr9	63722466	63722665	intron (NM_016769, intron 1 of 8)	35429	Smad3	147.395	187.294	28.8622	67.665	1.49796	0.00274378	-1.22213	0.339908	-0.388671	0.85612	-1.20093	0.338832	-0.44993	0.673353	-2.19581	0.00109005
chr10	21975435	21975634	intron (NM_001161845, intron 3 of 13)	-3138	Sgk1	161.911	186.303	29.7368	86.5714	1.30314	0.0164099	0.47616	0.840075	0.377415	0.867065	1.03852	0.500307	1.10001	0.257551	1.10996	0.215542
chr6	130197616	130197815	intron (NM_053152, intron 3 of 5)	-4603	Klra9	120.596	186.303	31.486	70.6502	1.31281	0.0142592	-0.278242	0.9046	-0.154599	0.947068	-0.114202	0.982945	2.33646	0.00261131	2.87156	6.32093e-05
chr19	18591124	18591323	intron (NM_017375, intron 5 of 9)	40590	Ostf1	215.51	185.312	41.9813	92.5418	1.34553	0.00538659	-1.8102	0.0264178	-1.4966	0.0788167	-1.08385	0.313296	1.11555	0.124833	0.761688	0.302718
chr17	25583959	25584158	intron (NR_045520, intron 1 of 8)	4884	Lmf1	154.095	185.312	38.4829	63.6847	1.49103	0.0011432	-1.02972	0.531915	-0.311641	0.902429	0.232454	0.964328	2.47092	0.006555	0.392943	0.725441
chr14	79532178	79532377	intron (NM_001286411, intron 1 of 8)	16603	Elf1	111.663	184.321	48.1036	72.6403	1.09797	0.0406084	-0.00707446	0.998036	-0.370473	0.821421	0.32105	0.907243	1.6666	0.0181447	1.67954	0.00718265
chr2	104177408	104177607	intron (NM_001033347, intron 16 of 20)	54738	A930018P22Rik	197.644	183.33	72.5927	85.5763	1.1285	0.00929585	-1.07902	0.182797	-1.23255	0.0757497	-0.844793	0.357382	1.08427	0.0727435	1.88778	0.000268634
chr8	71668217	71668416	intron (NM_001029873, intron 1 of 41)	3441	Unc13a	185.361	183.33	70.8435	85.5763	1.09922	0.012952	-0.189076	0.933658	-0.0102026	0.995779	-0.21768	0.947744	0.32585	0.736769	-0.658176	0.352415
chr13	112396641	112396840	Intergenic	-67330	Il6st	175.311	183.33	43.7306	76.6206	1.36411	0.00301289	-1.5028	0.0760908	-1.29656	0.119609	-1.3144	0.12724	-1.89938	0.000324792	-2.55919	3.18019e-08
chr3	98027383	98027582	intron (NM_010928, intron 1 of 33)	13944	Notch2	197.644	182.339	28.8622	92.5418	1.34892	0.0125745	-0.889466	0.462922	-0.976722	0.338008	-0.131097	0.976888	0.99062	0.196101	1.32696	0.0463427
chr2	60845420	60845619	intron (NM_020296, intron 1 of 13)	35919	Rbms1	196.527	182.339	17.4922	60.6995	1.84427	0.000258875	-1.84304	0.05391	-1.69519	0.0735004	-0.894818	0.567047	0.947842	0.277068	1.01011	0.205157
chr3	84848894	84849093	intron (NM_001177773, intron 1 of 13)	-15152	Fbxw7	174.194	181.348	36.7337	66.6699	1.53287	0.000805458	-0.988982	0.290136	-1.09646	0.172149	0.167413	0.961753	1.76984	0.00369939	1.37636	0.0159709
chr17	28015510	28015709	intron (NM_001286040, intron 12 of 24)	64975	Tcp11	147.395	181.348	43.7306	93.5369	1.06931	0.0499294	-1.27717	0.442131	-0.233296	0.938586	-0.245728	0.966504	2.20243	0.02296	1.06544	0.323438
chr7	66185425	66185624	Intergenic	76009	Chsy1	167.495	180.357	43.7306	92.5418	1.15443	0.0248703	-2.33118	0.00314482	-1.91741	0.0193677	-1.52186	0.104916	0.40568	0.662085	-0.901068	0.180827
chr1	162752140	162752339	Intergenic	-11683	Prrc2c	152.978	180.357	42.8559	82.5911	1.20696	0.0159276	-0.701758	0.625745	-0.979304	0.332431	-0.00204496	0.999863	1.32161	0.0681494	1.64687	0.0102606
chr1	180810470	180810669	intron (NM_008210, intron 2 of 3)	3036	H3f3a	150.745	180.357	32.3606	83.5861	1.25837	0.0194219	-2.00009	0.0640933	-1.51224	0.199224	-1.47831	0.240731	1.64603	0.0640599	0.38836	0.714122
chr15	80639152	80639351	intron (NM_010815, intron 3 of 6)	-6822	Mir6957	133.996	180.357	43.7306	77.6157	1.17283	0.0216091	-1.44537	0.204476	-0.896486	0.511926	-0.876282	0.593959	-0.160607	0.897333	-2.02207	0.0023563
chr15	36562904	36563103	Intergenic	-7431	Snx31	213.276	179.366	76.9658	95.527	1.05554	0.0182266	-1.6544	0.0407038	-1.90667	0.00945568	-0.512061	0.800993	2.31652	0.000395809	2.31473	0.000103888
chr15	53130157	53130356	intron (NM_010162, intron 1 of 10)	215927	Ext1	190.944	179.366	41.1067	95.527	1.22064	0.017239	-1.30333	0.141139	-1.53012	0.0440848	-0.787968	0.527335	1.06068	0.130943	1.39379	0.0209281
chr4	135077231	135077430	Intergenic	-43315	Runx3	171.961	179.366	34.1098	72.6403	1.46036	0.00232732	-2.15115	0.0665206	-1.66425	0.190224	-1.13203	0.53208	1.92676	0.0419405	-0.0476814	0.971544
chr17	83848568	83848767	Intergenic	-1877	Haao	158.562	179.366	34.9844	69.6551	1.44017	0.00266291	-0.0616936	0.98716	-0.00619757	0.99823	-1.01142	0.559119	-0.81619	0.468439	-0.194216	0.873661
chr9	116212199	116212398	Intergenic	-36935	Tgfbr2	148.512	179.366	59.4736	84.5812	1.03825	0.0338588	-0.888658	0.477444	-1.11911	0.242093	-0.400535	0.875579	-0.0846626	0.94245	0.117877	0.898418
chr17	83847866	83848065	Intergenic	-1175	Haao	147.395	179.366	30.6114	54.729	1.64713	0.000397807	-0.820922	0.666993	-0.683379	0.702713	-0.986598	0.555135	0.392389	0.754476	0.642557	0.523478
chr10	75301468	75301667	intron (NM_153406, intron 13 of 15)	-15310	Adora2a	141.812	179.366	18.3668	67.665	1.50918	0.00656352	-1.14043	0.328223	-0.910589	0.443284	-0.589914	0.778316	1.55732	0.0456595	0.917691	0.238746
chr8	22814238	22814437	Intergenic	-8683	Ap3m2	140.695	178.375	58.5989	67.665	1.169	0.011987	-0.457348	0.771445	-0.489349	0.704824	1.15017	0.18613	-0.269197	0.76295	-0.13974	0.867445
chr7	120699803	120700002	intron (NM_001164580, intron 1 of 2)	22282	Mosmo	138.462	178.375	69.9689	73.6354	1.0019	0.0401003	-2.79713	0.000104539	-3.05371	7.19415e-06	-2.59376	0.000359074	0.158114	0.873108	1.05147	0.0866969
chr6	108780212	108780411	Intergenic	-2748	Arl8b	125.063	178.375	11.3699	48.7586	1.80427	0.00106758	-1.61806	0.488189	-2.16414	0.227098	-1.41295	0.595694	0.967607	0.563894	1.895	0.154492
chr1	131003410	131003609	Intergenic	-16336	Il10	204.343	177.384	58.5989	108.463	1.03637	0.0395451	-3.32516	5.90217e-06	-3.18461	1.09598e-05	-3.31759	4.76414e-06	0.181587	0.851349	-0.532471	0.439228
chr13	60839472	60839671	Intergenic	24845	4930486L24Rik	126.179	176.393	25.3637	68.6601	1.37456	0.0114196	-0.422174	0.8364	-0.424194	0.814179	1.16156	0.301299	1.66597	0.0249916	2.32664	0.00059644
chr9	94441519	94441718	Intergenic	96463	1190002N15Rik	176.428	175.402	30.6114	72.6403	1.48764	0.00247631	0.0470977	0.988139	-0.902713	0.474538	-0.0110532	0.998451	0.453527	0.678817	2.56019	0.000281056
chr10	117898465	117898664	Intergenic	-26895	4933411E08Rik	167.495	174.411	35.8591	71.6453	1.42415	0.00283473	-0.888119	0.500021	-0.690921	0.606253	-0.31865	0.92141	0.778358	0.370299	-0.448361	0.59148
chr19	60183017	60183216	Intergenic	38441	E330013P04Rik	166.378	174.411	20.1161	67.665	1.58161	0.00280652	-0.764759	0.630673	-1.03527	0.358707	-0.528205	0.822667	1.97732	0.0119882	2.22515	0.00146896
chr6	115693484	115693683	Intergenic	-16948	Raf1	161.911	174.411	29.7368	67.665	1.50367	0.00212086	-2.80359	0.00568492	-2.56227	0.0116921	-3.03669	0.00162627	0.375582	0.754791	0.168917	0.881183
chr2	117374389	117374588	Intergenic	-31611	Rasgrp1	163.028	173.42	30.6114	75.6256	1.39042	0.00639868	-0.360885	0.815157	-0.364875	0.781057	-0.0161819	0.997403	0.505044	0.49026	0.813506	0.166547
chr10	19171846	19172045	intron (NR_038022, intron 1 of 1)	4707	Gm20139	212.16	172.429	74.3419	95.527	1.04488	0.0221776	-0.165282	0.942958	-0.336664	0.840676	0.285685	0.922331	2.48956	0.000199583	1.04069	0.115096
chr6	108922671	108922870	Intergenic	94129	Edem1	197.644	172.429	41.9813	78.6108	1.39358	0.00274378	0.400967	0.824025	-0.386683	0.810611	1.00507	0.324792	1.75135	0.009243	2.13843	0.000328685
chr4	137603900	137604099	intron (NM_001347227, intron 1 of 26)	9810	Usp48	180.894	172.429	25.3637	63.6847	1.65948	0.000674494	-3.11918	0.0020054	-2.43713	0.0248148	-2.1175	0.0706165	3.26563	0.00027969	3.15097	0.000264362
chr5	62574547	62574746	Intergenic	191531	Arap2	155.212	172.429	17.4922	61.6945	1.64093	0.0020605	-1.10771	0.314805	-1.63253	0.0496291	-0.201341	0.960349	1.93256	0.00625956	3.45011	1.04516e-07
chr11	74955123	74955322	intron (NM_001002764, intron 8 of 18)	29350	Smg6	160.795	170.447	37.6083	83.5861	1.22725	0.0175809	-1.94098	0.0677396	-1.38334	0.247689	-0.999542	0.550555	2.05868	0.0151792	0.978402	0.281973
chr4	150808459	150808658	Intergenic	46391	1700045H11Rik	157.445	169.456	56.8497	80.6009	1.09472	0.0214648	-2.25059	0.00150909	-2.316	0.000632637	-1.14258	0.244142	-0.97668	0.129382	-1.18948	0.0385868
chr12	25338864	25339063	Intergenic	209789	Gm17746	156.328	169.456	27.1129	65.6748	1.51095	0.00253849	-2.33033	0.0264738	-2.19559	0.0351058	-1.13993	0.491079	2.2551	0.00988594	2.00201	0.0160752
chr3	146758012	146758211	intron (NM_011100, intron 1 of 9)	12127	Prkacb	152.978	169.456	34.9844	71.6453	1.35395	0.00616612	-2.45441	0.00740188	-1.82931	0.0683889	-1.57872	0.158007	-1.13104	0.156503	-1.52519	0.0306829
chr19	53535455	53535654	intron (NM_001085390, intron 2 of 3)	6236	Dusp5	155.212	168.466	36.7337	86.5714	1.17017	0.0292996	-0.46063	0.796712	-0.0501487	0.982495	-0.213041	0.953519	2.47517	0.000389471	1.85674	0.00475325
chr17	80112742	80112941	Intergenic	-14630	Galm	155.212	168.466	32.3606	91.5467	1.14243	0.0465279	-0.49181	0.761756	-1.45282	0.0509362	-0.73585	0.553289	1.62536	0.0201818	2.82462	1.18107e-06
chr10	83330379	83330578	intron (NM_177388, intron 1 of 10)	7339	Slc41a2	102.73	168.466	13.9938	54.729	1.52107	0.0092791	-0.347778	0.894126	0.143141	0.95882	0.929653	0.601901	1.01699	0.311896	0.755383	0.445649
chr2	65195594	65195793	intron (NM_027225, intron 1 of 12)	42933	Cobll1	115.013	167.475	37.6083	57.7142	1.32644	0.00789881	-2.46785	0.00118711	-2.72433	0.000128917	-1.86959	0.0244458	0.222018	0.826088	0.841407	0.219001
chr3	68789573	68789772	Intergenic	-79914	1110032F04Rik	177.544	166.484	27.9876	91.5467	1.24053	0.0294939	-0.873533	0.391527	-0.662984	0.537108	0.194171	0.953594	1.16881	0.0683538	0.970182	0.12042
chr13	117051515	117051714	Intergenic	-26098	Parp8	169.728	166.484	20.9907	59.7044	1.69054	0.000805458	-0.472153	0.761608	-1.16206	0.145686	0.800944	0.484731	2.48696	0.000102426	2.64032	2.20566e-06
chr14	76579859	76580058	Intergenic	-23069	Serp2	156.328	166.484	63.8466	74.6305	1.07546	0.0210226	-0.612569	0.726438	-0.478684	0.778864	-0.23118	0.953372	1.6282	0.0335552	1.50675	0.0370885
chr9	80081075	80081274	intron (NM_001311110, intron 1 of 23)	14271	Senp6	138.462	166.484	54.2259	80.6009	1.02282	0.0446216	0.212315	0.919678	-0.477898	0.72297	-0.0188519	0.99724	0.697536	0.387617	2.47548	2.77925e-05
chr1	43520333	43520532	intron (NM_010879, intron 2 of 4)	74681	Nck2	120.596	166.484	37.6083	75.6256	1.12671	0.0403679	0.103395	0.969068	0.0986437	0.966949	0.642926	0.71706	-0.11928	0.920924	-0.110577	0.911251
chr9	63732766	63732965	intron (NM_016769, intron 1 of 8)	25129	Smad3	207.693	164.502	38.4829	92.5418	1.26772	0.0140343	-1.50245	0.141001	-1.0588	0.352061	-0.669579	0.731682	0.777435	0.385761	-0.712364	0.374477
chr15	52753820	52754019	Intergenic	41474	Med30	168.611	164.502	19.2414	61.6945	1.65468	0.00144497	-2.5313	0.000814938	-1.80083	0.0313982	-0.388943	0.895399	2.38851	0.000440321	1.65746	0.0128029
chr2	79266613	79266812	intron (NM_010576, intron 2 of 27)	11286	Itga4	142.929	164.502	24.4891	70.6502	1.38125	0.0106356	-0.820311	0.557084	-1.95255	0.0101731	-1.00802	0.378967	-0.536028	0.547646	0.379229	0.636875
chr3	52954650	52954849	Intergenic	-27083	Gm20750	221.093	163.511	78.715	88.5615	1.06206	0.0199537	0.373433	0.825364	0.0277744	0.98873	0.851109	0.408785	0.755615	0.302044	0.730372	0.272091
chr5	73286581	73286780	Intergenic	-2496	1700025M24Rik	217.743	162.52	92.7088	75.6256	1.03533	0.0259896	-2.41775	0.00375241	-2.30113	0.00484707	-2.54883	0.00137648	-0.685013	0.382397	-0.932907	0.149692
chr10	82780392	82780591	Intergenic	-16350	Nfyb	197.644	162.52	69.9689	68.6601	1.21469	0.00559566	-3.34072	3.46882e-06	-3.20575	6.88521e-06	-2.4413	0.00201656	-0.727497	0.299882	-1.15115	0.0461067
chr18	34783641	34783840	intron (NM_001081256, intron 1 of 23)	6732	Kdm3b	135.112	162.52	27.1129	71.6453	1.30788	0.0165338	-1.42125	0.145971	-0.704911	0.602341	-0.0858407	0.988657	1.22247	0.107715	-0.0106037	0.992652
chr2	25111174	25111373	Intergenic	-16068	Noxa1	165.261	161.529	18.3668	53.734	1.77946	0.000405918	-1.23837	0.465378	-0.579847	0.807445	-0.882187	0.709216	2.02862	0.0400233	2.17237	0.0221821
chr10	81505306	81505505	intron (NM_010304, intron 6 of 6)	-5268	S1pr4	160.795	160.538	30.6114	69.6551	1.41077	0.00500301	-1.33058	0.208135	-0.50379	0.766187	-1.38118	0.15737	0.618981	0.502255	-0.483421	0.56882
chr14	73391520	73391719	Intergenic	-6348	Itm2b	157.445	160.538	26.2383	81.596	1.26965	0.0246135	-1.02697	0.419667	-1.06474	0.340873	-0.00765322	0.998775	1.6545	0.0302682	1.9616	0.00504873
chr6	99811456	99811655	Intergenic	-85163	Prok2	154.095	160.538	37.6083	70.6502	1.31394	0.00716699	-2.16449	0.0272644	-2.28228	0.0133434	-1.20665	0.381265	0.439663	0.690763	0.649759	0.472611
chr4	139199991	139200190	intron (NM_001271405, intron 1 of 8)	5979	Capzb	126.179	160.538	17.4922	68.6601	1.35723	0.0225461	-1.79297	0.198395	-1.37798	0.353247	-0.944189	0.685428	1.15146	0.306135	-0.0216158	0.988592
chr19	41803401	41803600	Intergenic	-1416	Arhgap19	121.713	159.547	39.3575	66.6699	1.19536	0.0205709	0.0535898	0.986606	-0.254515	0.909638	0.325226	0.926632	1.9779	0.0171427	1.26217	0.108335
chr16	45786836	45787035	intron (NM_001252442, intron 6 of 18)	-43980	Abhd10	208.81	158.556	71.7181	88.5615	1.05474	0.0235528	0.428563	0.752809	0.0607952	0.973733	1.48453	0.0192629	1.55487	0.00502942	2.39091	1.87267e-06
chr9	123935485	123935684	Intergenic	33108	Ccr1	176.428	158.556	38.4829	84.5812	1.22328	0.017614	-0.891007	0.652136	-1.89116	0.071727	-2.68332	0.00354143	-1.74338	0.0327048	-0.835359	0.312183
chr8	124319379	124319578	intron (NM_139272, intron 3 of 15)	88084	Galnt2	120.596	157.565	48.9782	70.6502	1.04688	0.0454614	-0.113773	0.968734	0.952828	0.453254	0.543554	0.824466	0.793529	0.414402	-0.44518	0.64832
chr1	85680298	85680497	intron (NM_001313713, intron 10 of 15)	30409	Sp100	98.2635	157.565	13.9938	48.7586	1.56862	0.00621027	-0.0903711	0.977546	0.0171755	0.994498	0.435652	0.893245	1.92131	0.0316963	1.34089	0.120762
chr4	32179856	32180055	Intergenic	215848	Map3k7	254.592	156.574	99.7057	75.6256	1.06978	0.0265797	-3.48915	2.8036e-06	-3.4396	2.6294e-06	-2.801	0.000411322	-1.3785	0.0165778	-1.60574	0.00205626
chr5	139196982	139197181	Intergenic	-3556	Sun1	149.628	156.574	44.6052	81.596	1.0968	0.0338217	-0.496017	0.804226	-0.0541586	0.982878	0.173717	0.970977	2.37884	0.0024702	1.70914	0.0224284
chr3	103872782	103872981	intron (NR_104070, intron 3 of 22)	12604	Ptpn22	147.395	156.574	51.6021	81.596	1.03229	0.0430535	-2.28425	0.00571044	-2.17096	0.00781972	-2.17932	0.00843711	-0.416737	0.660479	-1.57213	0.0116544
chr14	78687799	78687998	intron (NM_001081336, intron 1 of 28)	37191	Dgkh	146.279	156.574	62.0974	54.729	1.19787	0.00935576	-1.38137	0.183516	-1.5824	0.0786231	-0.677231	0.714165	1.7892	0.016821	2.42518	0.000313151
chr9	42076374	42076573	intron (NM_011436, intron 6 of 47)	47816	Sorl1	205.46	155.583	20.9907	46.7684	2.01378	1.06286e-05	-1.78877	0.0873595	-1.59412	0.127601	-0.995653	0.522555	3.03585	0.0002825	3.77972	1.99918e-06
chr13	114915778	114915977	intron (NM_008396, intron 1 of 29)	16164	Itga2	197.644	155.583	43.7306	74.6305	1.35905	0.00365502	0.653548	0.617958	0.0993133	0.961932	0.594193	0.685988	0.900923	0.221999	1.28768	0.0351092
chr8	105810258	105810457	intron (NM_145824, intron 2 of 13)	16993	Ranbp10	182.011	155.583	70.8435	72.6403	1.08838	0.0173753	-1.45302	0.0951607	-1.29601	0.135254	-0.280572	0.930791	2.54147	0.000181654	1.6946	0.00697707
chr13	13572134	13572333	Intergenic	-18176	Lyst	156.328	155.583	41.1067	53.734	1.48747	0.000882215	-0.305277	0.874177	-0.430207	0.774785	0.534943	0.765641	2.70543	5.6604e-05	2.4176	5.97161e-05
chr5	113539675	113539874	Intergenic	-10646	Wscd2	156.328	155.583	37.6083	80.6009	1.18405	0.0240017	-0.796422	0.605869	-0.509581	0.766291	0.29786	0.934184	1.22471	0.134318	0.616341	0.478931
chr2	103754687	103754886	intron (NM_153126, intron 3 of 28)	6464	Nat10	149.628	155.583	55.1005	80.6009	1.01927	0.0421262	-2.49303	0.00237627	-2.75083	0.000326458	-2.17989	0.0102802	0.163298	0.883101	0.277541	0.748792
chr3	106966987	106967186	Intergenic	-69076	Kcna3	125.063	155.583	19.2414	69.6551	1.30915	0.0274862	-3.12655	0.00310305	-2.66866	0.0142525	-2.18939	0.0713424	0.604564	0.60657	0.152002	0.900825
chr1	127677723	127677922	5' UTR (NM_028135, exon 1 of 8)	199	Tmem163	174.194	154.592	55.1005	66.6699	1.25509	0.00525429	-1.7361	0.0230763	-1.75228	0.0149984	-1.93743	0.00608132	-0.625443	0.383111	-0.349471	0.625843
chr3	95909395	95909594	Intergenic	-4855	Car14	169.728	154.592	17.4922	66.6699	1.54481	0.00517311	-3.45861	0.00152488	-2.96013	0.00834954	-2.39193	0.0567442	-0.773354	0.475539	-2.01365	0.0106396
chr4	118162210	118162409	intron (NM_172382, intron 9 of 18)	17734	Kdm4a	156.328	154.592	47.229	61.6945	1.31649	0.00387647	-0.164021	0.969491	0.434763	0.893197	-1.89619	0.23345	-0.268346	0.883121	0.0199218	0.991307
chr14	77861280	77861479	intron (NM_025384, intron 1 of 5)	13538	Dnajc15	149.628	154.592	34.1098	59.7044	1.44751	0.00230182	-1.18723	0.364527	-1.61944	0.104942	-1.08275	0.430802	1.22462	0.169304	1.02349	0.212418
chr2	22811532	22811731	intron (NM_019456, intron 1 of 13)	37304	Apbb1ip	133.996	154.592	52.4767	71.6453	1.05676	0.0346556	-0.981477	0.337531	-0.506829	0.706195	0.0681715	0.990388	-1.14486	0.0649303	-1.77627	0.0008609
chr11	117245969	117246168	intron (NM_001113486, intron 2 of 11)	-20178	2009-09-01	161.911	153.601	39.3575	63.6847	1.38963	0.00285525	-0.977215	0.623887	-0.373476	0.889564	-0.20025	0.975118	1.0985	0.328841	0.772382	0.491623
chr17	6861361	6861560	Intergenic	33877	Mir692-1	157.445	153.601	39.3575	49.7537	1.55934	0.000447626	-0.964049	0.499997	-0.959223	0.443998	-0.827102	0.612683	0.458994	0.669652	1.11348	0.165096
chr1	52578296	52578495	Intergenic	-52310	Nemp2	156.328	153.601	37.6083	79.6059	1.1872	0.0231729	0.619108	0.675988	1.14898	0.19969	1.75736	0.0227836	2.51912	0.000365708	1.26804	0.0670623
chr6	89042961	89043160	Intergenic	-53050	4933427D06Rik	126.179	153.601	49.8528	68.6601	1.07052	0.0348907	-0.362142	0.857105	0.0308618	0.988857	0.595233	0.746431	0.846828	0.295418	0.103678	0.916058
chr17	12727887	12728086	intron (NM_010515, intron 7 of 47)	-13325	Airn	106.08	153.601	30.6114	61.6945	1.23451	0.0246948	-2.90138	0.0119517	-2.09858	0.103152	-2.0078	0.138338	1.87871	0.0626474	1.12175	0.290754
chr9	27044008	27044207	intron (NM_178113, intron 4 of 35)	13932	Ncapd3	186.477	152.61	46.3544	71.6453	1.3191	0.00444211	-1.66647	0.074021	-1.41911	0.133773	-1.5035	0.1128	0.335695	0.742922	0.691895	0.384076
chr1	132341834	132342033	Intergenic	25808	Nuak2	180.894	152.61	37.6083	69.6551	1.39839	0.00330193	0.423126	0.785337	0.4669	0.709495	1.62754	0.0180192	2.47313	6.5663e-05	2.04699	0.00027029
chr9	102572980	102573179	Intergenic	53045	Cep63	121.713	152.61	19.2414	67.665	1.3105	0.0270159	-0.899444	0.69675	-1.2593	0.428919	-1.63269	0.262137	0.356479	0.816589	0.954467	0.384607
chr14	25522463	25522662	intron (NM_001310666, intron 2 of 23)	-11877	Mir3075	109.43	152.61	31.486	41.7931	1.54515	0.00144497	-0.661745	0.714497	-0.716473	0.620113	-0.39332	0.898047	0.499233	0.637413	-0.21504	0.828495
chr16	64800500	64800699	intron (NM_001347245, intron 3 of 8)	-14278	Zfp654	204.343	151.619	52.4767	62.6896	1.41863	0.00130549	-0.0584475	0.983565	-0.541165	0.718724	0.900107	0.484966	0.695885	0.428086	2.06667	0.00147436
chr11	68442453	68442652	intron (NM_177320, intron 1 of 18)	10427	Pik3r5	141.812	151.619	18.3668	67.665	1.40199	0.0144664	-1.70609	0.154804	-1.51769	0.199959	-1.04353	0.536668	1.90246	0.0342527	-0.417835	0.689208
chr9	58583481	58583680	intron (NM_001293673, intron 1 of 7)	1340	Nptn	120.596	151.619	31.486	58.7093	1.3375	0.00875612	-1.78498	0.0857025	-0.818479	0.589181	-0.989203	0.523721	1.64811	0.0469451	0.549267	0.572171
chr2	144213889	144214088	Intergenic	-24698	Gm5535	118.363	151.619	32.3606	67.665	1.19414	0.0285202	-1.31359	0.293934	-1.29663	0.24703	-1.52067	0.154862	-0.793505	0.382584	-0.115999	0.912689
chr11	97130448	97130647	Intergenic	-15216	Tbx21	107.197	151.619	13.9938	49.7537	1.57394	0.00550339	-1.74023	0.192573	-0.611579	0.786156	-1.18082	0.497723	1.69839	0.0873688	-1.04634	0.285362
chr6	129608455	129608654	Intergenic	14129	Klrk1	117.246	150.628	28.8622	61.6945	1.29735	0.0152494	0.741414	0.461407	0.544013	0.608119	1.5449	0.0181531	1.94821	0.00117484	2.29963	1.96581e-05
chr11	106165369	106165568	intron (NM_001252448, intron 10 of 12)	-5326	Limd2	110.546	149.637	24.4891	59.7044	1.32613	0.0167	-0.733407	0.699347	-0.423711	0.844028	0.100686	0.98837	1.66467	0.0597593	0.200208	0.858532
chr3	101296455	101296654	Intergenic	-8615	Cd2	145.162	148.646	51.6021	68.6601	1.12107	0.0205384	0.109712	0.971843	-0.0642471	0.981092	0.433596	0.88964	1.00909	0.295451	1.8436	0.0195812
chr14	30675050	30675249	intron (NM_177815, intron 7 of 12)	20774	Rft1	133.996	148.646	43.7306	73.6354	1.08648	0.0370354	0.675501	0.60684	0.701053	0.515209	1.32804	0.101423	1.85618	0.00823198	1.51855	0.0164888
chr2	152787611	152787810	intron (NM_001289717, intron 2 of 2)	33537	Cox4i2	149.628	147.655	26.2383	67.665	1.37124	0.00952563	-1.181	0.290136	-1.59042	0.0583511	-1.5116	0.0882703	-1.88007	0.00196899	-2.15838	4.64189e-05
chr3	94388172	94388371	intron (NR_121656, intron 3 of 9)	10839	Rorc	135.112	147.655	34.9844	65.6748	1.26157	0.0131236	0.761681	0.739104	0.764061	0.685445	-0.0833197	0.9919	-0.445182	0.747634	0.469473	0.697497
chr16	11475674	11475873	intron (NM_001290148, intron 6 of 13)	70125	Snx29	132.879	147.655	20.1161	56.7192	1.51475	0.00455248	-1.87319	0.048161	-0.793355	0.582087	-1.28776	0.263362	-1.40193	0.0445847	-2.71357	5.97799e-06
chr15	102148083	102148282	exon (NM_008344, exon 3 of 4)	-2393	Soat2	113.896	147.655	41.9813	61.6945	1.13766	0.0284967	-1.40521	0.333677	-1.04653	0.50259	-1.29482	0.389036	0.756268	0.514642	0.0504541	0.96883
chr13	115097082	115097281	intron (NM_001033228, intron 1 of 28)	4783	Itga1	178.661	146.664	27.1129	61.6945	1.56416	0.00150147	-4.47428	1.23674e-06	-5.13297	4.96774e-09	-4.41951	1.57463e-06	0.347747	0.735688	0.974397	0.179419
chr2	180305681	180305880	Intergenic	-15901	Rbbp8nl	133.996	146.664	25.3637	49.7537	1.58988	0.00116937	-1.78987	0.0212803	-1.82836	0.0134747	-0.976456	0.373596	1.92185	0.00348133	1.24243	0.0472776
chr18	23828609	23828808	intron (NM_153058, intron 1 of 6)	24738	Mapre2	132.879	146.664	24.4891	74.6305	1.20845	0.0395933	-2.07101	0.0337099	-2.34846	0.00894535	-1.307	0.296463	2.72966	0.000699812	2.51513	0.000605667
chr11	104661221	104661420	intron (NM_016780, intron 12 of 14)	53320	Itgb3	120.596	146.664	26.2383	56.7192	1.39702	0.00744438	1.5361	0.14462	1.79403	0.0514525	2.58532	0.00177132	2.37845	0.00328815	2.06503	0.00703501
chr9	95151861	95152060	intron (NM_177909, intron 14 of 15)	255310	Chst2	190.944	144.682	55.9751	75.6256	1.1759	0.0123772	0.0441228	0.988846	0.251571	0.90373	-0.56242	0.77852	-2.13503	0.00105261	-2.07031	0.00051679
chr11	72000299	72000498	Intergenic	37111	Aipl1	175.311	144.682	17.4922	45.7734	1.91518	8.07861e-05	-1.76345	0.11186	-1.09558	0.416043	-0.668927	0.786555	1.20323	0.190904	0.326539	0.761065
chr9	80266595	80266794	intron (NM_001039546, intron 16 of 32)	101660	Myo6	147.395	144.682	39.3575	64.6798	1.27604	0.00866254	0.536821	0.690228	-0.0111882	0.99496	0.960759	0.276721	1.21867	0.0585229	2.34611	1.80864e-05
chr1	43888576	43888775	Intergenic	-45319	Tpp2	165.261	143.691	41.1067	85.5763	1.08981	0.0439376	-1.39862	0.092107	-1.21774	0.146086	-0.00616038	0.998861	1.84663	0.00385886	1.82205	0.00221704
chr5	113538933	113539132	Intergenic	-11388	Wscd2	145.162	143.691	41.9813	70.6502	1.16474	0.0210226	-0.654538	0.760034	-0.337362	0.889309	0.454235	0.894344	0.520217	0.660749	-0.142304	0.905173
chrX	106704687	106704886	intron (NM_001033541, intron 3 of 3)	-101107	Cysltr1	133.996	143.691	21.8653	60.6995	1.42245	0.00846129	-1.3319	0.356179	-1.75361	0.123514	-0.815563	0.714391	0.998156	0.342485	1.92898	0.0225048
chr1	131025997	131026196	Intergenic	6251	Il10	96.0302	143.691	11.3699	43.7832	1.61835	0.00523819	-2.58203	0.0150851	-2.87242	0.00328495	-2.581	0.012915	-0.468787	0.672723	-0.870792	0.291972
chr19	24971399	24971598	Intergenic	-9882	Cbwd1	194.294	142.7	39.3575	64.6798	1.45085	0.00193545	-0.585209	0.774997	-0.585795	0.734806	-0.291393	0.940361	1.70831	0.0480445	1.34337	0.0975558
chr5	148769522	148769721	Intergenic	-8342	4930505K14Rik	147.395	142.7	24.4891	54.729	1.55634	0.00183319	-1.26478	0.284172	-1.412	0.158429	-0.973546	0.486731	-0.0108317	0.994252	-0.166221	0.866735
chr10	108119500	108119699	Intergenic	-42801	Ppp1r12a	146.279	142.7	18.3668	44.7783	1.80038	0.000270585	-1.72426	0.109607	-2.0165	0.0328911	-1.06016	0.475419	1.37022	0.114917	2.72559	0.000248905
chr11	119676898	119677097	intron (NM_028898, intron 3 of 33)	74092	Rptor	128.412	142.7	38.4829	65.6748	1.17423	0.0228974	-1.67927	0.12491	-1.06675	0.413404	-0.794565	0.685689	-0.379946	0.731505	-1.90385	0.00574508
chr4	137641778	137641977	intron (NM_001347227, intron 22 of 26)	-22849	Rap1gap	151.862	141.709	61.2228	69.6551	1.01965	0.0368794	-1.30766	0.225844	-0.720116	0.606714	-0.307105	0.930791	2.26587	0.00209045	0.358447	0.701244
chr7	66175873	66176072	Intergenic	66457	Chsy1	137.346	141.709	31.486	62.6896	1.31769	0.00975172	-0.548089	0.805588	-0.484346	0.816825	0.123515	0.984395	2.56205	0.00237737	2.18761	0.00590815
chr9	121677135	121677334	Intergenic	27795	Sec22c	116.13	140.718	34.9844	42.7881	1.46204	0.00227853	-0.597306	0.753169	-0.325239	0.877342	-0.727194	0.684793	1.08926	0.22071	1.62474	0.0349951
chr8	124319690	124319889	intron (NM_139272, intron 3 of 15)	88395	Galnt2	84.8639	140.718	26.2383	53.734	1.2083	0.0399565	0.24764	0.940192	1.24385	0.389152	0.557628	0.864617	-0.255354	0.861033	-1.85814	0.0350134
chr10	118599251	118599450	Intergenic	-42825	Ifngas1	174.194	139.727	17.4922	71.6453	1.42313	0.0142592	-0.552241	0.778811	-0.589806	0.716563	0.470048	0.862702	0.686857	0.47854	-0.031902	0.977165
chr6	82872461	82872660	Intergenic	9293	2310069B03Rik	139.579	139.727	13.1192	54.729	1.58618	0.00523819	-0.322958	0.885761	-0.660335	0.643725	0.278464	0.938485	1.37893	0.0893794	0.723184	0.378957
chr6	42343745	42343944	Intergenic	-5984	Zyx	129.529	139.727	27.1129	47.7635	1.55036	0.00145399	0.601411	0.647306	0.616547	0.573555	1.39708	0.0626562	1.13197	0.0991215	1.77356	0.00279779
chr1	51934604	51934803	Intergenic	-18725	Myo1b	111.663	139.727	15.743	45.7734	1.61617	0.00283084	0.599295	0.756841	0.480681	0.796698	1.51541	0.144838	2.14546	0.00954773	1.84625	0.0155656
chr4	45403253	45403452	intron (NM_001009949, intron 2 of 2)	5414	Slc25a51	104.963	139.727	41.9813	55.7241	1.12471	0.0328341	-0.44431	0.835844	-0.0917973	0.971258	0.584693	0.797987	1.21548	0.152081	0.965896	0.244781
chr1	40386220	40386419	Intergenic	-43251	Il1rl1	175.311	138.736	44.6052	49.7537	1.49822	0.000860418	-3.82652	0.000117665	-3.7607	0.00011007	-3.46141	0.000615389	-0.916181	0.27303	-1.81874	0.00472204
chr16	93908283	93908482	Intergenic	21185	Cldn14	137.346	138.736	25.3637	67.665	1.28379	0.0209713	-0.97648	0.482098	-0.544768	0.750927	-0.48608	0.854084	0.420026	0.69624	0.129178	0.902599
chr4	63595253	63595452	Intergenic	5412	Gm11213	135.112	138.736	25.3637	61.6945	1.36196	0.0104835	0.165739	0.943729	0.132453	0.949026	0.807466	0.517812	0.677915	0.420907	0.622652	0.409765
chr12	100890705	100890904	intron (NM_001177673, intron 1 of 2)	8720	Gpr68	125.063	138.736	26.2383	62.6896	1.29113	0.0180714	-1.54971	0.136748	-1.89487	0.0324032	-0.854901	0.593065	1.29201	0.115902	1.47192	0.0414141
chr11	54808260	54808459	Intergenic	-11560	Lyrm7os	121.713	138.736	47.229	53.734	1.17653	0.016827	-1.80014	0.0615155	-2.16416	0.00977585	-1.66561	0.083548	0.644529	0.492358	-0.450816	0.583918
chr2	48473145	48473344	Intergenic	-340865	Acvr2a	182.011	137.745	17.4922	57.7142	1.6712	0.00162299	-0.256296	0.903067	-0.695437	0.558601	0.575359	0.746059	1.43014	0.0409558	2.1073	0.000575444
chr7	80449871	80450070	Intergenic	-44534	Furin	177.544	137.745	34.1098	68.6601	1.36318	0.00641916	-0.0831516	0.972166	-0.0439086	0.983008	0.83004	0.446917	3.9405	3.87282e-07	2.45651	3.51914e-05
chr17	57183010	57183209	Intergenic	11072	Tnfsf14	92.6803	137.745	18.3668	57.7142	1.2507	0.0430535	-3.19295	8.27911e-05	-2.67183	0.00141929	-1.77041	0.0832202	-1.09235	0.12965	-2.45668	2.54483e-05
chr15	74962647	74962846	Intergenic	7640	Ly6e	163.028	136.754	19.2414	60.6995	1.53338	0.00454297	-1.45201	0.229572	-1.21259	0.311429	-1.09912	0.440923	-0.545653	0.592326	-1.66348	0.0149798
chr11	53810344	53810543	intron (NR_033332, intron 3 of 3)	39970	Irf1	92.6803	136.754	12.2446	45.7734	1.51544	0.0102618	-2.1567	0.0454114	-1.23191	0.366908	-0.709596	0.785308	1.68277	0.0622672	-0.390151	0.719153
chr9	27023798	27023997	intron (NM_178027, intron 1 of 5)	6197	Vps26b	147.395	135.763	50.7274	66.6699	1.10128	0.0253418	-0.603439	0.753329	-0.34689	0.869281	0.0430057	0.995224	1.92429	0.0178084	3.788	2.05428e-06
chr7	75760519	75760718	Intergenic	-87720	Klhl25	110.546	135.763	17.4922	49.7537	1.49509	0.00675094	-1.92689	0.0653711	-1.0657	0.433697	-0.301733	0.94346	2.28066	0.0056619	1.73877	0.0360082
chr5	64477618	64477817	intron (NR_045413, intron 1 of 1)	709	C030018K13Rik	140.695	134.772	27.9876	54.729	1.45433	0.00351929	-3.17742	0.00440654	-3.21855	0.00293057	-2.50239	0.0395175	1.03661	0.345588	1.73128	0.0573235
chr12	25254838	25255037	Intergenic	125763	Gm17746	133.996	134.772	24.4891	56.7192	1.42445	0.00641916	-0.669462	0.704495	-0.537164	0.752083	0.244152	0.952912	1.8019	0.0254448	0.700457	0.418074
chr17	50136062	50136261	intron (NM_181397, intron 2 of 9)	54336	Rftn1	173.078	133.781	45.4798	54.729	1.3928	0.00243891	0.357596	0.858475	0.312669	0.865413	0.928283	0.432017	1.99956	0.00469027	1.99161	0.00226695
chr2	25913312	25913511	intron (NM_175462, intron 30 of 31)	35628	Kcnt1	142.929	133.781	54.2259	58.7093	1.12209	0.0205709	-1.24761	0.312714	-0.603693	0.724821	-0.398047	0.903189	2.20987	0.00620722	1.55729	0.0513548
chr4	134041564	134041763	Intergenic	-22847	Lin28a	137.346	133.781	25.3637	65.6748	1.28951	0.0197106	-1.13096	0.445514	-0.171505	0.950072	0.303962	0.943751	2.15513	0.0127685	1.46665	0.101128
chr4	141861982	141862181	intron (NM_025994, intron 1 of 3)	12839	Efhd2	133.996	133.781	32.3606	71.6453	1.13729	0.0413841	-1.49823	0.222264	-0.997103	0.480416	-1.24248	0.357102	0.880404	0.381615	0.869336	0.351157
chr15	78510867	78511066	Intergenic	-15900	Il2rb	110.546	133.781	25.3637	53.734	1.33907	0.0126755	-2.59639	0.0149416	-1.69929	0.174948	-1.55319	0.26556	1.32646	0.178645	0.268588	0.824766
chr11	106352056	106352255	Intergenic	-2765	Scn4a	193.177	132.79	28.8622	60.6995	1.55329	0.00171897	-0.079297	0.980489	0.374334	0.862732	1.31505	0.283077	2.69317	0.00123073	0.778311	0.403043
chr12	103116717	103116916	intron (NM_001081017, intron 30 of 48)	125330	Prima1	189.827	132.79	43.7306	71.6453	1.26659	0.00989151	-3.06538	8.41973e-06	-2.8524	3.11262e-05	-1.63873	0.0585703	3.1333	2.695e-06	3.0457	3.99328e-07
chr6	126811581	126811780	Intergenic	37464	Ndufa9	169.728	132.79	24.4891	48.7586	1.70731	0.000404293	0.195286	0.918695	0.204854	0.903344	1.32969	0.0677841	3.65792	1.48903e-07	3.07369	8.35583e-08
chr4	88010589	88010788	intron (NM_027326, intron 2 of 10)	22719	Mllt3	144.045	132.79	9.62072	45.7734	1.77491	0.00156455	-2.58869	0.017284	-2.69561	0.00936718	-1.62732	0.239022	0.884793	0.419529	0.595394	0.572862
chr18	39049085	39049284	intron (NM_175164, intron 1 of 22)	56039	Arhgap26	168.611	131.799	64.7212	69.6551	1.01185	0.0411472	-1.7389	0.0231266	-1.76201	0.015656	-0.857335	0.469507	0.519495	0.52336	0.672536	0.327482
chr12	112587194	112587393	Intergenic	-1491	Inf2	146.279	131.799	15.743	40.798	1.86398	0.000207806	0.361327	0.905429	-0.160818	0.958869	0.295648	0.953738	0.438277	0.758363	0.807929	0.466473
chr11	62761910	62762109	Intergenic	27408	Zfp286	102.73	131.799	16.6176	48.7586	1.4579	0.00995963	-0.70638	0.732877	-0.24404	0.925768	-0.0247682	0.997394	2.01173	0.0237651	1.44589	0.104645
chr18	62726762	62726961	intron (NM_001168423, intron 1 of 4)	14526	Spink13	238.959	130.809	52.4767	84.5812	1.21356	0.0175867	0.440274	0.756905	0.387226	0.765563	1.49199	0.0255296	2.55831	2.71558e-05	2.45591	5.94288e-06
chr1	136255262	136255461	Intergenic	5512	Gpr25	178.661	130.809	62.972	73.6354	1.02617	0.0392989	-0.754788	0.633328	0.324472	0.874397	-0.958945	0.445595	-2.5576	2.42401e-05	-3.5407	2.80622e-10
chr17	46388349	46388548	intron (NM_207671, intron 2 of 9)	4682	Zfp318	146.279	130.809	47.229	57.7142	1.20957	0.0115042	-0.710128	0.679266	-0.16751	0.94445	-0.298087	0.934537	-0.897007	0.290265	-2.35552	0.000207621
chr3	105900808	105901007	intron (NM_027025, intron 1 of 6)	-3514	Adora3	142.929	130.809	29.7368	52.7389	1.45809	0.00290606	0.261373	0.917158	0.622892	0.690152	-0.0122639	0.998364	0.762076	0.45145	0.600737	0.521472
chr9	63776844	63777043	Intergenic	-18949	Smad3	141.812	130.809	8.74611	41.7931	1.8559	0.000867592	-2.23992	0.0912639	-1.30816	0.436357	-0.55502	0.89254	2.91454	0.00419002	2.38589	0.0181092
chr12	114059727	114059926	Intergenic	409640	Mir7094-1	203.227	129.818	57.7243	79.6059	1.10043	0.0286085	0.657997	0.736356	1.09175	0.379649	1.03087	0.478235	1.57905	0.0719029	1.05312	0.240122
chr13	117048551	117048750	Intergenic	-23134	Parp8	142.929	129.818	50.7274	61.6945	1.1065	0.0251085	0.0363228	0.988996	-0.133744	0.945135	0.824851	0.448578	-1.28573	0.033022	-0.347514	0.643288
chr12	69416845	69417044	Intergenic	44794	Arf6	122.829	129.818	27.9876	63.6847	1.20735	0.0299962	-1.50066	0.0918891	-1.38582	0.107367	-0.925917	0.442099	-2.04223	0.000399874	-2.13682	6.1974e-05
chr17	6008103	6008302	intron (NM_001113352, intron 8 of 25)	622	Synj2	120.596	129.818	39.3575	58.7093	1.15188	0.0259896	-2.099	0.0163881	-1.80869	0.0434653	-0.924764	0.533439	-0.200268	0.856847	-1.02674	0.149918
chr4	107201862	107202061	TTS (NM_029565)	-7219	Ldlrad1	118.363	128.827	26.2383	44.7783	1.50159	0.00264154	-1.31445	0.331415	-1.0532	0.446126	-0.644166	0.801875	0.859732	0.407281	0.357835	0.737063
chr1	88584625	88584824	Intergenic	33207	Gm19589	96.0302	128.827	21.8653	44.7783	1.42472	0.00845232	-1.02799	0.387783	-1.20878	0.21482	0.184963	0.966865	0.0963513	0.936071	-0.170279	0.856541
chr7	63921998	63922197	intron (NM_021366, intron 1 of 1)	5240	E030018B13Rik	154.095	127.836	54.2259	60.6995	1.12154	0.0212801	-0.370793	0.830017	-0.332373	0.835046	0.187949	0.955872	2.08509	0.00113775	2.10591	0.000313984
chr17	79379253	79379452	Intergenic	-24261	Cdc42ep3	140.695	127.836	34.9844	47.7635	1.44683	0.00227853	-1.77969	0.0209805	-2.02087	0.00426041	-0.918669	0.421241	1.54343	0.0189329	1.65645	0.00503773
chr13	32993498	32993697	Intergenic	-10944	Serpinb9	106.08	127.836	27.9876	43.7832	1.42065	0.00526753	-1.18885	0.291036	-0.788507	0.540371	-0.635572	0.740817	-0.439049	0.649587	-1.43891	0.0283832
chr10	82982391	82982590	Intergenic	-3007	Chst11	94.9136	127.836	6.99689	36.8177	1.72844	0.00348007	-2.66941	0.00713389	-3.14065	0.000482411	-2.21113	0.0358931	0.76249	0.449709	-0.139339	0.894818
chr18	82528612	82528811	intron (NM_001025245, intron 3 of 3)	-25752	Mbp	104.963	126.845	13.9938	45.7734	1.52884	0.00715411	-1.45261	0.190751	-1.01668	0.410903	-1.00326	0.478133	1.12042	0.19734	1.77421	0.0199706
chr10	76543087	76543286	intron (NM_146006, intron 11 of 21)	11581	Lss	145.162	125.854	40.2321	61.6945	1.20477	0.016459	-1.21613	0.255656	-1.01616	0.339628	-0.794765	0.586258	0.657544	0.457841	1.34574	0.0547276
chr8	77429815	77430014	intron (NM_030113, intron 4 of 22)	-87142	0610038B21Rik	133.996	125.854	34.1098	47.7635	1.41551	0.00324988	-2.93444	0.000807596	-2.97381	0.000409099	-1.89196	0.0680968	1.10594	0.179939	1.07135	0.154604
chr9	41143908	41144107	intron (NM_176860, intron 1 of 13)	13487	Ubash3b	119.479	125.854	53.3513	52.7389	1.0403	0.0445518	-2.9758	0.000546545	-3.15985	0.00011153	-2.39566	0.00919596	0.485054	0.614913	0.00773331	0.994596
chr14	77865161	77865360	intron (NM_025384, intron 1 of 5)	9657	Dnajc15	103.847	125.854	7.8715	35.8226	1.80168	0.00158485	-2.27211	0.0735483	-1.34665	0.396662	-1.48491	0.363084	1.94495	0.0585121	1.17984	0.278657
chr12	112593984	112594183	intron (NM_198411, intron 1 of 22)	5299	Inf2	167.495	124.863	47.229	75.6256	1.06982	0.0415251	-0.397888	0.872594	-0.072215	0.979807	-0.607601	0.811389	0.713925	0.511859	-0.524143	0.603653
chr10	94848422	94848621	intron (NM_018797, intron 11 of 30)	96057	Plxnc1	133.996	124.863	34.9844	63.6847	1.17328	0.0269235	-1.10164	0.375416	-1.35308	0.170949	-0.560756	0.806241	0.83879	0.353345	1.75126	0.0130116
chr12	69537763	69537962	Intergenic	45166	Vcpkmt	116.13	124.863	32.3606	60.6995	1.14825	0.0363806	-1.67227	0.0244997	-1.11343	0.192122	-0.589646	0.714008	-1.39828	0.0120729	-2.20678	7.11293e-06
chr16	24504962	24505161	intron (NM_001145952, intron 2 of 11)	-24253	Morf4l1-ps1	100.497	124.863	13.9938	48.7586	1.42956	0.0157269	-0.799411	0.522848	-0.938275	0.342547	0.526927	0.790909	1.47716	0.0339217	1.39685	0.0283771
chr5	105609846	105610045	TTS (NM_133897)	-90024	Lrrc8d	97.1468	124.863	12.2446	43.7832	1.52835	0.00866254	-1.20722	0.40438	-1.16025	0.376963	-0.86452	0.654148	-0.461778	0.689785	-0.763755	0.402704
chr12	33129567	33129766	intron (NR_015602, intron 4 of 5)	17920	F730043M19Rik	123.946	123.872	12.2446	49.7537	1.54129	0.00775985	-2.38647	0.0135579	-1.60209	0.150514	-1.3205	0.321977	1.60214	0.0583338	0.209553	0.847618
chr12	86309963	86310162	Intergenic	-51055	Esrrb	106.08	123.872	31.486	57.7142	1.13775	0.0418281	-1.99031	0.090374	-1.54418	0.21864	-1.24343	0.432874	0.895913	0.405494	0.557818	0.598626
chr19	6299098	6299297	3' UTR (NM_010119, exon 5 of 5)	-7260	Cdc42bpg	188.711	122.881	13.9938	52.7389	1.73627	0.00149898	-1.57428	0.390098	0.679634	0.808171	-1.76106	0.284253	0.127915	0.944677	-1.41514	0.230365
chr13	51776462	51776661	intron (NM_013660, intron 1 of 15)	17186	Sema4d	164.145	122.881	32.3606	68.6601	1.25499	0.0186374	-1.34252	0.217707	-0.943466	0.439789	0.177707	0.970842	1.48749	0.0544058	0.630096	0.467853
chr16	44349921	44350120	intron (NM_144550, intron 1 of 17)	2619	Spice1	127.296	122.881	27.1129	43.7832	1.52401	0.001919	0.106949	0.967174	-0.11663	0.958384	0.46991	0.834361	1.1627	0.141287	1.00057	0.167076
chr7	43438492	43438691	TTS (NM_024253)	1453	Nkg7	107.197	122.881	21.8653	51.7438	1.33349	0.016827	-1.53857	0.260507	-1.31108	0.331367	-1.40761	0.312534	0.926378	0.396195	1.48131	0.105039
chr4	47302684	47302883	intron (NM_009928, intron 33 of 39)	-50439	Tgfbr1	91.5637	122.881	20.9907	48.7586	1.30034	0.0243213	-0.899977	0.579398	-1.46859	0.163701	-0.0721041	0.992019	0.926235	0.338604	1.85301	0.0141512
chr7	142379310	142379509	intron (NM_009983, intron 5 of 8)	-5663	Ifitm10	79.2808	122.881	28.8622	43.7832	1.20528	0.0349782	-2.57262	0.00395805	-1.76528	0.080131	-1.79447	0.0810791	0.161869	0.89293	-1.48917	0.03018
chr14	15746948	15747147	Intergenic	-308060	Lrrc3b	137.346	121.89	37.6083	51.7438	1.30909	0.00744438	1.09919	0.275869	0.408181	0.796375	1.81121	0.0168868	-0.155298	0.887267	1.48404	0.0201098
chr5	137705259	137705458	Intergenic	-20605	Agfg2	131.762	120.899	45.4798	61.6945	1.06114	0.041901	0.0283034	0.992745	0.0294127	0.98959	-0.084225	0.988468	0.42506	0.687385	-0.606019	0.448301
chr10	28677663	28677862	intron (NR_131208, intron 1 of 3)	9402	Themis	127.296	120.899	21.8653	35.8226	1.74637	0.000319352	-2.25834	0.0177995	-2.60647	0.00271109	-1.3247	0.297169	1.1399	0.192231	1.52664	0.0397301
chr9	123931733	123931932	Intergenic	36860	Ccr1	112.78	120.899	20.1161	45.7734	1.48422	0.00539318	1.00496	0.403104	0.577018	0.68054	1.04963	0.344543	-0.0229544	0.987421	-0.115605	0.906366
chr2	167805001	167805200	Intergenic	113923	A530013C23Rik	103.847	120.899	16.6176	54.729	1.29601	0.0324235	-0.923811	0.465661	-0.696154	0.595435	-0.513137	0.814793	-0.633856	0.454056	-1.66796	0.00503983
chr15	34389068	34389267	intron (NM_016762, intron 6 of 18)	-31295	9430069I07Rik	173.078	119.908	23.6145	55.7241	1.54222	0.00287648	-2.40477	0.0194746	-2.78492	0.00271109	-2.13836	0.0426906	0.0571483	0.967887	1.61158	0.0351761
chr8	64871938	64872137	Intergenic	-22113	Klhl2	154.095	119.908	34.1098	66.6699	1.20876	0.02347	-0.327201	0.86282	-0.578002	0.644308	0.427992	0.843446	0.892116	0.226935	1.83352	0.00225322
chr10	60038375	60038574	intron (NM_026937, intron 5 of 10)	35147	Ascc1	123.946	119.908	12.2446	55.7241	1.40242	0.0222705	-2.30866	0.0394506	-1.99091	0.0822997	-1.75837	0.163485	2.24866	0.0156324	1.68453	0.0590481
chr2	45172797	45172996	Intergenic	-59617	Zeb2	85.9805	119.908	15.743	50.7487	1.26059	0.0449143	-1.45418	0.301333	-0.658221	0.74275	-1.80349	0.115794	-1.6196	0.0470516	-2.05305	0.00512806
chr11	110919155	110919354	Intergenic	-48779	Kcnj16	180.894	118.917	24.4891	49.7537	1.66089	0.000879042	-2.82628	0.00165235	-2.65213	0.00301556	-2.60116	0.00422109	-0.355917	0.744574	0.220722	0.829887
chr17	51396062	51396261	intron (NR_037250, intron 3 of 4)	52108	C330011F03Rik	120.596	118.917	10.4953	34.8276	1.87541	0.000462266	-2.3491	0.0124771	-2.32877	0.0107313	-1.03073	0.515155	0.533155	0.611619	0.587923	0.520982
chr5	62711042	62711241	intron (NM_178407, intron 7 of 32)	55036	Arap2	108.313	118.917	23.6145	39.8029	1.5207	0.00283084	-0.115778	0.969491	-0.384489	0.853649	0.136867	0.97975	-0.482095	0.659693	0.276548	0.790658
chr8	111813948	111814147	intron (NM_011801, intron 5 of 6)	40263	Cfdp1	96.0302	118.917	34.9844	49.7537	1.12453	0.0413841	-1.93929	0.182244	-2.10108	0.10465	-1.44016	0.407334	0.926375	0.463055	2.03491	0.0384976
chr17	50731965	50732164	Intergenic	33383	Btg3	81.514	118.917	8.74611	41.7931	1.45939	0.0211339	0.0212079	0.994247	0.144261	0.944488	1.48376	0.0802488	1.91442	0.0067963	2.08668	0.00117569
chr16	91061579	91061778	intron (NM_028905, intron 1 of 2)	7467	4932438H23Rik	173.078	117.926	47.229	66.6699	1.15517	0.0233258	-0.710755	0.742649	-1.13194	0.40952	-1.67179	0.143273	-0.0338368	0.983655	0.767403	0.433432
chr6	108630821	108631020	intron (NR_104577, intron 1 of 6)	-7753	0610040F04Rik	99.3801	117.926	9.62072	41.7931	1.56676	0.00844041	-0.400215	0.849025	-0.648495	0.642192	0.529844	0.814605	0.932255	0.277404	0.894933	0.246597
chr2	127923345	127923544	intron (NM_028765, intron 9 of 17)	68816	Acoxl	164.145	116.935	33.2352	69.6551	1.20497	0.0270638	-0.250543	0.895982	-0.415104	0.764153	0.694662	0.583711	-0.67948	0.33991	-1.19579	0.0313584
chr1	165730192	165730391	Intergenic	-22197	Rcsd1	135.112	116.935	13.9938	47.7635	1.59257	0.00427421	-1.16729	0.339667	-0.467478	0.805495	-0.0983033	0.987513	1.98112	0.0115101	1.92049	0.0114919
chr18	56435914	56436113	intron (NM_026240, intron 1 of 13)	3881	Gramd3	106.08	116.935	31.486	44.7783	1.29687	0.012059	-0.76463	0.517126	-1.24105	0.11087	-0.211181	0.947849	-0.304988	0.729037	-0.53991	0.412911
chr13	45443249	45443448	Intergenic	53606	Mylip	90.4471	116.935	14.8684	29.8522	1.76077	0.000879042	-1.51962	0.28555	-0.371367	0.888378	-0.687609	0.808326	2.25264	0.0184663	0.850011	0.435685
chr11	68435530	68435729	intron (NM_177320, intron 1 of 18)	3504	Pik3r5	87.0972	116.935	7.8715	40.798	1.51302	0.0156683	-0.370523	0.895915	-0.00205293	0.999242	0.367568	0.9325	1.25965	0.234861	0.647786	0.557314
chr12	99565661	99565860	intron (NR_136760, intron 2 of 3)	1919	Gm26839	136.229	114.953	18.3668	40.798	1.69789	0.000882215	-0.174617	0.949065	0.136416	0.956233	0.110307	0.984561	1.42518	0.097305	0.366803	0.707551
chr9	114770401	114770600	intron (NM_001252479, intron 1 of 3)	11493	Cmtm7	126.179	113.962	23.6145	42.7881	1.53387	0.00247631	-0.655296	0.75787	-0.640337	0.724494	-0.321809	0.937629	-0.000954835	0.999543	-0.0886199	0.940033
chr16	75920917	75921116	Intergenic	-11750	Samsn1	121.713	113.962	13.9938	49.7537	1.46881	0.0111686	0.149745	0.948369	-0.288959	0.865902	0.599613	0.704984	0.201462	0.845793	1.0682	0.100857
chr6	54807454	54807653	Intergenic	-9363	Znrf2	113.896	113.962	17.4922	41.7931	1.5641	0.00339006	-2.04897	0.0494211	-1.69925	0.117138	-1.24512	0.373515	1.11041	0.23455	0.742266	0.427412
chr17	64617747	64617946	intron (NM_008549, intron 1 of 21)	16197	Man2a1	113.896	112.971	20.1161	56.7192	1.24761	0.0350318	-3.48872	1.26026e-05	-3.15211	9.92742e-05	-2.55978	0.00363196	1.89878	0.00801117	1.97746	0.00336424
chr2	32921314	32921513	intron (NM_146119, intron 9 of 13)	39842	Lrsam1	100.497	112.971	41.1067	42.7881	1.13615	0.0328254	-0.843094	0.693767	-0.818389	0.65266	-1.39328	0.332075	0.72831	0.55966	-0.196519	0.872601
chr18	11931713	11931912	intron (NM_022021, intron 6 of 8)	-91374	Mir1901	142.929	111.98	52.4767	55.7241	1.06012	0.0404995	-2.03024	0.0287368	-2.28587	0.00693642	-1.4701	0.169429	0.436281	0.67166	1.12593	0.131742
chr9	25191782	25191981	Intergenic	-40100	Herpud2	140.695	111.98	40.2321	49.7537	1.26612	0.0106356	0.661004	0.638154	0.307354	0.858418	1.14855	0.217932	2.03968	0.00537406	3.45495	2.55625e-07
chr1	51448803	51449002	Intergenic	29497	Nabp1	121.713	111.98	40.2321	45.7734	1.22437	0.015361	-0.860673	0.591456	-1.25526	0.239048	-0.649475	0.758742	-1.73722	0.0137991	-1.79481	0.00415081
chr7	3444790	3444989	Intergenic	20227	Cacng6	115.013	111.98	25.3637	52.7389	1.2644	0.0221673	-2.84492	0.00499183	-2.29535	0.03204	-1.96075	0.0968668	-0.230935	0.854567	-0.550531	0.56658
chr10	19594638	19594837	intron (NM_010511, intron 1 of 6)	2788	Ifngr1	113.896	111.98	14.8684	35.8226	1.72454	0.00105761	-0.938979	0.500984	-1.08281	0.34081	0.0274474	0.996802	2.11255	0.00625886	1.77865	0.0136539
chr8	115185565	115185764	intron (NM_019573, intron 8 of 8)	521230	Maf	100.497	111.98	24.4891	49.7537	1.23941	0.0282458	-0.0615606	0.986086	-0.17567	0.94832	-0.216732	0.966504	1.18305	0.237752	0.834373	0.391121
chr1	171631537	171631736	TTS (NM_144539)	10264	Mir7683	122.829	110.989	16.6176	50.7487	1.41987	0.012952	-0.875774	0.534129	-0.578968	0.711233	0.267366	0.943218	1.48958	0.0600787	-0.162842	0.869813
chr14	66218891	66219090	intron (NM_001162365, intron 1 of 30)	-5438	Ptk2b	115.013	110.989	11.3699	39.8029	1.65917	0.00309652	-0.2019	0.944759	0.245092	0.920898	1.36407	0.274626	1.61251	0.0673583	0.668024	0.495322
chr11	58189746	58189945	3' UTR (NM_001135115, exon 2 of 2)	6002	Gm12250	78.1641	110.989	20.1161	42.7881	1.26205	0.0341692	-1.51259	0.295099	-1.90313	0.100808	-0.592011	0.857034	0.857133	0.458713	0.329528	0.775506
chr6	129917637	129917836	Intergenic	-4512	Klra5	72.581	110.989	18.3668	42.7881	1.24129	0.0449623	0.259984	0.931353	0.211132	0.93869	0.102127	0.988657	1.91596	0.0519633	1.61674	0.0761526
chr13	93762974	93763173	Intergenic	-8606	Arsb	151.862	109.998	20.1161	44.7783	1.63704	0.0015042	0.584893	0.723111	-0.0361216	0.987126	1.26933	0.185051	0.880847	0.306893	1.54003	0.0212631
chr5	113670712	113670911	Intergenic	-20421	Cmklr1	139.579	109.998	7.8715	36.8177	1.87434	0.000867592	-1.1673	0.488116	-1.15042	0.445745	0.0778793	0.992711	2.66232	0.00540335	1.63587	0.0785319
chr1	133159379	133159578	Intergenic	28312	Ppp1r15b	137.346	109.998	27.9876	47.7635	1.42173	0.00525429	0.0193025	0.995654	0.158582	0.947068	1.05736	0.401102	1.74715	0.0254818	1.86444	0.0105768
chr11	101886100	101886299	intron (NM_010791, intron 1 of 2)	8155	Meox1	132.879	109.998	24.4891	63.6847	1.1833	0.044912	-1.7201	0.231159	-1.17512	0.471733	-0.932618	0.694293	1.37525	0.205004	-0.229168	0.860381
chr2	166491984	166492183	Intergenic	44632	5031425F14Rik	112.78	109.998	29.7368	53.734	1.17669	0.0330508	-2.36109	0.0507241	-1.04836	0.560755	-0.952362	0.690748	2.14273	0.0298709	0.488342	0.693968
chr16	17085539	17085738	TTS (NM_144954)	15499	Ypel1	96.0302	109.998	21.8653	38.8079	1.43737	0.00719338	-2.15688	0.0300648	-1.48834	0.190425	-1.4008	0.261013	2.79055	0.000893241	1.29349	0.127318
chr18	65698448	65698647	intron (NM_177028, intron 1 of 14)	279	Oacyl	89.3304	109.998	13.1192	39.8029	1.48094	0.0110978	-0.908932	0.635249	-0.82735	0.62996	-1.22539	0.413651	0.389599	0.76678	1.06374	0.272232
chr12	13518199	13518398	intron (NM_027706, intron 45 of 51)	109348	Gm35725	129.529	109.007	29.7368	40.798	1.47243	0.00285525	-0.727435	0.647028	-0.736817	0.58665	0.299429	0.932628	3.61464	1.20743e-05	3.86276	1.7048e-07
chr5	100886672	100886871	intron (NM_172715, intron 7 of 12)	40542	Gpat3	116.13	109.007	13.1192	49.7537	1.41732	0.0180945	-0.0194847	0.996113	-0.616258	0.737953	-0.070188	0.992689	0.848008	0.442769	2.92162	0.0003565
chr16	32190271	32190470	Intergenic	10570	Bex6	100.497	109.007	22.7399	48.7586	1.25904	0.0270433	-1.43956	0.20331	-0.978412	0.445933	-0.760236	0.686055	0.209693	0.861768	0.420611	0.661965
chr6	33618720	33618919	intron (NM_009148, intron 10 of 17)	369669	Exoc4	72.581	109.007	19.2414	33.8325	1.40599	0.0139041	-0.581689	0.763723	-0.667508	0.659175	0.794522	0.650496	2.50145	0.00229977	2.03745	0.00555131
chr11	97103822	97104021	intron (NM_019507, intron 1 of 5)	11410	Tbx21	70.3477	109.007	6.99689	37.8128	1.42666	0.0304329	-2.28173	0.092107	-1.68285	0.262387	-0.893745	0.755915	1.08262	0.379504	0.232749	0.868004
chr15	66718519	66718718	intron (NM_009375, intron 24 of 47)	47848	Tg	151.862	108.016	47.229	59.7044	1.09119	0.0374815	-0.629062	0.775114	-0.514861	0.807445	-0.11776	0.985474	2.12408	0.0181645	2.79436	0.000748569
chr19	53536776	53536975	intron (NM_001085390, intron 2 of 3)	7557	Dusp5	107.197	108.016	25.3637	53.734	1.18057	0.0406479	-0.411977	0.846061	-0.229702	0.916675	-0.206114	0.960443	-0.919892	0.262803	-1.9262	0.00272087
chr1	92468891	92469090	intron (NM_024197, intron 3 of 9)	-4448	Mir6900	82.6306	108.016	19.2414	27.862	1.61929	0.00224605	-0.0582531	0.986037	-0.0159987	0.994815	0.942544	0.555691	1.84993	0.0316955	1.82666	0.0219595
chr9	123938098	123938297	Intergenic	30495	Ccr1	149.628	107.025	22.7399	48.7586	1.5051	0.00413041	0.181004	0.94398	-0.314787	0.869281	-0.216944	0.95442	0.327008	0.767868	1.04524	0.16034
chr11	57660891	57661090	intron (NM_134189, intron 1 of 11)	15548	Galnt10	126.179	107.025	24.4891	54.729	1.27188	0.0228974	0.972575	0.366369	0.882777	0.377712	1.20394	0.180688	2.43014	0.00105728	0.507558	0.522167
chr6	39283833	39284032	Intergenic	-77159	Kdm7a	125.063	107.025	11.3699	34.8276	1.82239	0.000728969	-3.3929	0.000531276	-2.58192	0.0142525	-2.29081	0.0428259	0.735133	0.484715	-0.242544	0.8282
chrX	142792299	142792498	intron (NM_001199360, intron 4 of 6)	53398	Mir652	106.08	107.025	20.9907	42.7881	1.4145	0.00887307	-1.05536	0.596997	-0.859145	0.656923	0.0133887	0.998481	0.883759	0.473728	1.5896	0.114692
chr12	21437549	21437748	Intergenic	-20212	Ywhaq	96.0302	107.025	27.9876	38.8079	1.3269	0.0121715	-1.52061	0.0714965	-1.45837	0.0730449	0.0601003	0.99215	0.757566	0.327646	1.02976	0.121839
chr11	86078127	86078326	intron (NM_178309, intron 16 of 19)	-53876	Gm20759	142.929	106.034	13.1192	41.7931	1.70841	0.00178138	-2.25071	0.0753063	-1.61723	0.254535	-1.11347	0.59486	1.72272	0.0976111	1.22218	0.246394
chr9	86617936	86618135	intron (NM_008615, intron 7 of 13)	45982	Rwdd2a	133.996	106.034	34.1098	39.8029	1.42847	0.00372344	-2.44028	0.00258658	-2.32395	0.00368111	-1.70256	0.0663064	2.10603	0.00328815	1.97271	0.00290393
chr9	56082879	56083078	Intergenic	-6998	Pstpip1	91.5637	106.034	6.12228	36.8177	1.58717	0.010761	-1.61549	0.23253	-1.27106	0.366215	-0.966826	0.629374	1.43494	0.15214	0.665088	0.534051
chr18	62186422	62186621	Intergenic	-6540	Adrb2	91.5637	106.034	17.4922	41.7931	1.37951	0.0164015	-1.36242	0.234652	-1.27554	0.236785	-0.834676	0.612683	0.660015	0.499945	0.964292	0.236148
chr2	128153086	128153285	intron (NM_207680, intron 3 of 3)	25610	Bcl2l11	164.145	105.043	47.229	63.6847	1.08321	0.0439376	0.312856	0.889685	0.0820218	0.973057	0.557844	0.796383	0.922702	0.308875	0.25382	0.793262
chr13	5846899	5847098	Intergenic	11094	1700016G22Rik	98.2635	105.043	15.743	45.7734	1.3524	0.0226651	-0.452092	0.85766	-0.848133	0.581364	-0.32331	0.937119	-1.21607	0.17531	-0.866377	0.317489
chr10	95180206	95180405	intron (NM_009950, intron 2 of 2)	-34480	Gm29684	69.2311	105.043	6.12228	18.9064	2.05366	0.000270585	-0.921162	0.659217	-0.796405	0.681528	-0.230529	0.96906	1.6514	0.115645	1.61253	0.0989885
chr11	104663942	104664141	intron (NM_016780, intron 13 of 14)	56041	Itgb3	139.579	104.052	13.9938	40.798	1.69724	0.00173843	0.477139	0.847658	0.22256	0.932437	0.718212	0.756584	2.28318	0.0142943	1.96061	0.0211314
chr17	31220154	31220353	intron (NM_177823, intron 6 of 13)	12187	Ubash3a	133.996	104.052	11.3699	32.8374	1.906	0.000317129	-2.59541	0.015949	-1.69502	0.181298	-1.20332	0.492263	2.46782	0.00705321	1.20556	0.21879
chr19	10698404	10698603	intron (NM_181403, intron 1 of 4)	9688	Vps37c	126.179	104.052	34.9844	36.8177	1.41013	0.00455248	-1.4428	0.288533	-0.461745	0.842563	-0.428455	0.910171	1.72527	0.0598898	1.21446	0.205299
chr11	98947992	98948191	intron (NM_001177302, intron 2 of 9)	8380	Rara	123.946	104.052	37.6083	41.7931	1.28227	0.0112142	-0.395861	0.846654	-0.452836	0.784081	0.126942	0.97859	0.430637	0.66862	-0.639854	0.403735
chr2	166457483	166457682	intron (NR_015558, intron 2 of 2)	10131	5031425F14Rik	120.596	104.052	16.6176	48.7586	1.407	0.0143576	-1.34727	0.346682	-1.23844	0.35644	-0.83654	0.70052	2.24497	0.0176051	0.982042	0.303206
chr14	73290042	73290241	intron (NM_009029, intron 4 of 26)	35650	Rb1	119.479	104.052	36.7337	49.7537	1.1542	0.0298821	-2.17067	0.0529585	-2.46563	0.0151245	-1.38833	0.337185	0.282053	0.833639	0.37334	0.733307
chr16	11501139	11501338	intron (NM_001290148, intron 6 of 13)	95590	Snx29	116.13	104.052	25.3637	52.7389	1.22407	0.0299299	0.927269	0.552493	0.817311	0.573714	1.77903	0.0771231	0.50929	0.65693	0.896079	0.321724
chr9	46151760	46151959	intron (NM_027498, intron 3 of 24)	-76771	Apoa1	111.663	104.052	31.486	46.7684	1.22164	0.0222705	-1.56923	0.140347	-0.915191	0.488872	-0.455991	0.878004	0.569725	0.570007	-1.51632	0.0264166
chr12	114804529	114804728	Intergenic	-290934	Mir7094-2	94.9136	104.052	30.6114	39.8029	1.24354	0.0211309	-0.292292	0.901236	-0.193878	0.932552	0.184941	0.968385	2.00296	0.0105977	2.73113	0.000163166
chr4	140952544	140952743	TTS (NM_008812)	5259	Gm13031	82.6306	104.052	22.7399	27.862	1.52333	0.00413041	-0.389356	0.867505	-0.661283	0.677396	0.825731	0.639977	0.538508	0.617541	0.569164	0.540751
chr17	12165423	12165622	intron (NM_026644, intron 2 of 8)	46238	Agpat4	139.579	103.061	48.9782	48.7586	1.11338	0.0330508	-2.18324	0.00903268	-1.39694	0.151679	-2.17411	0.00739618	-2.70138	6.7934e-07	-3.73286	9.96925e-14
chr16	78198746	78198945	Intergenic	56609	E330011O21Rik	138.462	103.061	43.7306	54.729	1.09744	0.0390754	1.22045	0.101239	0.424848	0.731026	2.78777	7.69853e-07	-0.550683	0.441507	0.7081	0.249533
chr3	88664141	88664340	Intergenic	-11098	Rxfp4	110.546	103.061	11.3699	50.7487	1.34139	0.0345242	-1.69589	0.179862	-0.958233	0.554084	-1.15376	0.480271	0.937503	0.379519	-0.453597	0.675264
chr6	31201471	31201670	intron (NR_110469, intron 1 of 3)	16904	Lncpint	110.546	103.061	32.3606	52.7389	1.10712	0.049411	-0.902508	0.543524	-1.70997	0.0640884	-0.73765	0.685538	1.26853	0.132065	1.49337	0.0417683
chr2	143983552	143983751	intron (NM_024281, intron 2 of 23)	27612	Rrbp1	106.08	103.061	33.2352	37.8128	1.30121	0.0118076	-1.00585	0.562425	-0.898343	0.577479	-0.801725	0.715304	1.83952	0.0498303	2.5951	0.00226252
chr6	95614785	95614984	intron (NM_001326558, intron 2 of 10)	77998	Suclg2	83.7473	103.061	16.6176	43.7832	1.2754	0.0365883	-2.59302	0.0129199	-2.60536	0.00897617	-2.43225	0.0198792	0.847655	0.408208	0.994554	0.25692
chr12	70219218	70219417	intron (NM_133198, intron 3 of 19)	8366	Pygl	152.978	102.07	13.9938	44.7783	1.65416	0.00283084	-0.161807	0.948369	-0.359891	0.843658	1.36183	0.152619	3.151	1.4392e-05	4.63671	7.56876e-11
chr9	123941445	123941644	Intergenic	27148	Ccr1	137.346	102.07	17.4922	45.7734	1.53143	0.00523819	0.0859732	0.977647	0.200605	0.93414	0.504284	0.851387	0.618824	0.563805	0.753199	0.410868
chr1	53843141	53843340	intron (NM_001001883, intron 21 of 28)	-6184	Mir7681	119.479	101.079	21.8653	55.7241	1.2104	0.041512	-0.470424	0.834299	-0.35863	0.869152	0.753275	0.704741	1.91323	0.0225545	2.17278	0.00492622
chr12	114612150	114612349	Intergenic	-98555	Mir7094-2	102.73	101.079	29.7368	41.7931	1.25432	0.0194859	0.20817	0.941001	0.945016	0.468689	0.846049	0.610482	1.52065	0.0803722	1.16429	0.184101
chr11	95333294	95333493	Intergenic	-3625	Fam117a	99.3801	101.079	42.8559	27.862	1.23394	0.0246135	0.0640745	0.985712	0.67289	0.714174	0.903009	0.632482	1.89836	0.0442088	0.958934	0.335681
chr18	6377649	6377848	Intergenic	112898	Mir1893	94.9136	101.079	31.486	39.8029	1.21121	0.0260277	0.610739	0.719453	-0.122357	0.957624	1.0271	0.381244	0.517854	0.60769	1.67366	0.014828
chr2	52315866	52316065	TTS (NR_040620)	22833	Neb	118.363	100.088	32.3606	50.7487	1.16279	0.0336027	1.16765	0.255991	0.929347	0.36254	1.44658	0.0919216	-0.617668	0.482909	0.159097	0.866437
chr10	118599720	118599919	Intergenic	-43294	Ifngas1	112.78	100.088	23.6145	31.8423	1.5962	0.00156473	-0.40986	0.833585	-0.77356	0.507509	1.10021	0.324154	1.16901	0.136946	1.18351	0.0847107
chr17	86187886	86188085	intron (NM_011104, intron 1 of 14)	20200	Prkce	111.663	100.088	36.7337	42.7881	1.18615	0.0252884	-1.7819	0.019584	-2.43409	0.000222368	-0.427959	0.851827	0.253144	0.789757	0.679679	0.319267
chr2	166469254	166469453	Intergenic	21902	5031425F14Rik	85.9805	100.088	6.12228	34.8276	1.57122	0.0121723	-3.14777	0.00233159	-1.8735	0.135039	-0.128514	0.987171	3.43524	0.000175944	1.60223	0.0952429
chr15	36648607	36648806	Intergenic	-39733	Pabpc1	77.0475	100.088	27.9876	36.8177	1.1818	0.0412149	-1.69887	0.113601	-1.14191	0.351899	-0.968116	0.541223	0.0169629	0.991026	-1.40037	0.0493306
chr16	90475814	90476013	exon (NM_015755, exon 7 of 11)	89516	Hunk	145.162	99.0974	48.9782	51.7438	1.08145	0.0438099	0.37706	0.818942	-0.205501	0.905622	0.550737	0.708586	0.638762	0.401841	1.51745	0.00711885
chr3	101297389	101297588	Intergenic	-9549	Cd2	120.596	99.0974	11.3699	46.7684	1.45535	0.0164145	0.156562	0.958446	0.0599573	0.982937	0.447779	0.890528	0.00224595	0.99899	-0.355072	0.739637
chr13	33077215	33077414	Intergenic	-6789	Serpinb1b	100.497	99.0974	24.4891	47.7635	1.19476	0.0385541	-2.34014	0.00480243	-2.40926	0.00193599	-2.30637	0.00422386	-2.61864	6.23679e-07	-2.78585	3.43274e-09
chr2	126491582	126491781	promoter-TSS (NM_001080944)	-128	Atp8b4	94.9136	99.0974	7.8715	36.8177	1.56526	0.0101856	-0.580567	0.789366	-0.636571	0.716338	0.432293	0.898037	0.221257	0.866172	-0.182861	0.868486
chr11	98510188	98510387	intron (NM_011771, intron 3 of 7)	35744	Ikzf3	84.8639	99.0974	10.4953	43.7832	1.3122	0.0443975	-0.0553741	0.989696	-0.407617	0.891782	-0.578023	0.884505	1.10057	0.409345	1.95152	0.0686874
chr2	31811224	31811423	promoter-TSS (NM_183424)	-743	Qrfp	123.946	98.1064	37.6083	49.7537	1.1308	0.036243	-1.05458	0.420332	0.0113218	0.996013	0.245965	0.953519	0.861391	0.344094	-1.17447	0.123573
chr12	51847889	51848088	Intergenic	-18452	Hectd1	111.663	98.1064	9.62072	49.7537	1.34426	0.039139	-2.18576	0.0299247	-2.04929	0.0399931	-0.885399	0.640568	1.4033	0.11133	1.54816	0.0584157
chr2	79001402	79001601	Intergenic	132454	Ube2e3	92.6803	98.1064	9.62072	27.862	1.80148	0.00118333	-2.01314	0.110947	-1.97838	0.0972025	-0.986128	0.649054	0.967341	0.390479	0.768191	0.463322
chr7	123218338	123218537	intron (NM_146198, intron 1 of 16)	3571	Slc5a11	84.8639	98.1064	4.37306	25.8719	1.85495	0.00190908	-4.20444	0.000379627	-3.5123	0.00441366	-2.91083	0.0307505	4.31455	6.44573e-05	2.55304	0.00970975
chr9	22646544	22646743	intron (NM_178415, intron 15 of 22)	170928	Bbs9	136.229	97.1154	37.6083	45.7734	1.24465	0.0168607	0.114137	0.964235	-0.0307502	0.988743	1.35286	0.147914	2.20637	0.00311407	1.53844	0.0225992
chr3	108717960	108718159	intron (NM_029522, intron 1 of 14)	4240	Gpsm2	116.13	97.1154	36.7337	44.7783	1.16352	0.0298187	-2.11227	0.0287116	-2.01597	0.0324729	-1.79152	0.0779045	0.629083	0.528302	1.17795	0.137236
chr3	116630252	116630451	TTS (NM_008246)	-15764	Trmt13	103.847	97.1154	20.1161	38.8079	1.4312	0.00846295	-0.963674	0.563988	-1.45945	0.195246	-0.747262	0.728346	0.589184	0.603542	1.64957	0.0409728
chr1	127637995	127638194	intron (NM_028135, intron 2 of 7)	39927	Tmem163	100.497	97.1154	8.74611	34.8276	1.64036	0.00525429	-2.9897	0.00794441	-2.21667	0.0733312	-2.29015	0.0667267	-0.563309	0.630303	-1.24392	0.159322
chr8	11464159	11464358	intron (NM_011227, intron 1 of 1)	-13671	E230013L22Rik	93.797	97.1154	20.1161	34.8276	1.45165	0.00744438	-2.71685	0.000919815	-2.75441	0.000500708	-0.961477	0.524723	-0.509023	0.589752	-1.24945	0.0709729
chr8	115496090	115496289	Intergenic	210705	Maf	90.4471	97.1154	6.99689	37.8128	1.49803	0.018269	-1.57284	0.22374	-1.70982	0.131884	-0.629362	0.824466	1.54092	0.103734	1.08458	0.237238
chr1	60530786	60530985	intron (NM_001045513, intron 2 of 13)	35880	Raph1	82.6306	97.1154	9.62072	36.8177	1.45895	0.0185273	-1.90526	0.139487	-0.996528	0.565863	-0.71755	0.80561	1.90214	0.0536359	1.12311	0.279876
chr12	25350823	25351022	Intergenic	221748	Gm17746	147.395	96.1244	18.3668	37.8128	1.70143	0.0011182	-2.85387	0.00770099	-1.92879	0.117822	-2.18286	0.0659436	1.22945	0.22022	0.571453	0.600647
chr9	51010144	51010343	Intergenic	-1170	Sik2	103.847	96.1244	28.8622	28.8571	1.47529	0.00412609	-1.89157	0.160847	-1.08935	0.525682	-1.39925	0.385716	1.99271	0.0476608	1.23268	0.24235
chr4	145278368	145278567	intron (NM_009401, intron 10 of 12)	-31597	Tnfrsf1b	92.6803	96.1244	6.12228	35.8226	1.56214	0.0128968	-3.01529	0.00376668	-2.74436	0.00870803	-2.09114	0.0829395	0.649924	0.561218	0.409627	0.700865
chr13	13559026	13559225	Intergenic	-31284	Lyst	111.663	95.1335	21.8653	45.7734	1.30408	0.0210508	-1.24682	0.464092	-1.09764	0.502621	-0.0728154	0.993348	0.577495	0.660538	0.576886	0.617476
chr5	29901809	29902008	intron (NR_105781, intron 1 of 2)	-111206	Il6	110.546	95.1335	19.2414	46.7684	1.30882	0.0242784	-1.50192	0.33961	-1.45501	0.312898	-2.00494	0.108735	1.66821	0.12055	2.15862	0.0233378
chr19	40661188	40661387	intron (NM_009848, intron 1 of 9)	1517	Entpd1	97.1468	95.1335	11.3699	36.8177	1.53076	0.00878402	-1.44499	0.278127	-1.79283	0.0908532	-1.13636	0.459384	0.19052	0.888412	0.028722	0.980743
chr10	19215014	19215213	Intergenic	47875	Gm20139	88.2138	95.1335	8.74611	33.8325	1.5745	0.0085885	-1.70547	0.268899	-1.68848	0.232869	-1.23616	0.522865	1.55911	0.160049	1.0264	0.356439
chr2	11542217	11542416	intron (NM_001177758, intron 1 of 14)	11613	Pfkfb3	151.862	94.1425	32.3606	56.7192	1.20671	0.0299633	0.26657	0.927308	0.0847381	0.97694	0.635256	0.808091	1.69293	0.0751648	2.29834	0.00632244
chr16	4583916	4584115	Intergenic	-10698	Glis2	129.529	94.1425	45.4798	39.8029	1.164	0.0292929	-0.359023	0.857383	-0.083962	0.970154	0.390988	0.878615	-0.429687	0.639641	-0.858967	0.213794
chr11	79806920	79807119	Intergenic	80619	Mir365-2	120.596	94.1425	24.4891	34.8276	1.52385	0.00297323	-0.884331	0.52091	-0.824942	0.507055	-0.30668	0.928872	0.371958	0.721308	-0.651779	0.405931
chr18	65695452	65695651	Intergenic	-2717	Oacyl	101.613	94.1425	20.9907	41.7931	1.32419	0.0189497	-1.78226	0.0711398	-1.3874	0.187909	-1.32123	0.250907	0.606903	0.536074	0.35367	0.71087
chr16	50632751	50632950	intron (NR_040566, intron 3 of 4)	-41696	Ccdc54	99.3801	94.1425	18.3668	44.7783	1.28302	0.0299549	-1.23663	0.386933	-1.24394	0.326393	-0.880744	0.641629	1.19402	0.222666	2.62389	0.00138415
chr9	61427060	61427259	Intergenic	54793	Tle3	97.1468	94.1425	24.4891	32.8374	1.42172	0.00729987	-1.07128	0.503651	-0.479014	0.830669	-0.39001	0.920549	1.61001	0.0828825	0.913748	0.351406
chr4	86719101	86719300	Intergenic	-29355	Dennd4c	115.013	93.1515	22.7399	37.8128	1.45328	0.00616612	-2.28628	0.0194746	-2.70468	0.00214151	-1.98112	0.0514929	-0.0139377	0.992752	0.524898	0.562328
chr5	107648846	107649045	intron (NM_001289569, intron 11 of 12)	-15095	A930041C12Rik	101.613	93.1515	36.7337	34.8276	1.19879	0.0270571	-0.987877	0.477371	-0.872468	0.506086	0.35863	0.919317	-0.137413	0.913155	-1.15728	0.111868
chr7	74698062	74698261	Intergenic	-143381	Slco3a1	97.1468	93.1515	36.7337	38.8079	1.10904	0.048049	-0.167971	0.941599	-0.551252	0.653979	0.101552	0.982522	0.947979	0.206814	1.48932	0.0139071
chr3	37940229	37940428	intron (NR_040559, intron 2 of 3)	41515	Gm20755	93.797	93.1515	9.62072	26.867	1.80812	0.00112606	-1.76625	0.212473	-1.58494	0.25112	-0.385202	0.935808	1.36292	0.210268	1.09034	0.299072
chr1	52753881	52754080	Intergenic	-26662	Mfsd6	91.5637	93.1515	20.1161	33.8325	1.43096	0.00887307	-0.290493	0.918061	-0.455015	0.837671	0.589071	0.83673	1.68863	0.0728314	0.633156	0.535995
chr9	35122908	35123107	intron (NR_029475, intron 2 of 5)	-6197	St3gal4	64.7646	93.1515	17.4922	31.8423	1.30807	0.0311169	-0.74626	0.721959	-0.801104	0.634812	-0.376432	0.925581	1.06879	0.311901	1.03322	0.275867
chr10	18946790	18946989	Intergenic	65074	Tnfaip3	98.2635	92.1605	6.12228	23.8818	1.98373	0.000420781	-3.06397	0.00962675	-1.6695	0.275557	-2.8181	0.0190387	-0.403609	0.759816	-2.64754	0.000958492
chr2	157138025	157138224	Intergenic	-2902	Samhd1	94.9136	92.1605	33.2352	36.8177	1.17284	0.0341755	-0.856959	0.594903	-1.04398	0.382628	-0.651009	0.759856	1.24513	0.168677	0.302754	0.756242
chr12	115446291	115446490	Intergenic	249404	Mir6388	84.8639	92.1605	12.2446	26.867	1.69335	0.00223488	0.441076	0.82077	0.306425	0.873286	1.85061	0.0287496	1.68586	0.0307158	2.05135	0.00291072
chr10	107941660	107941859	Intergenic	-4886	Gm29685	120.596	91.1696	7.8715	39.8029	1.58351	0.0092791	-3.27431	7.8962e-05	-3.94447	3.13269e-07	-2.2611	0.0166155	-0.0646531	0.957719	1.16687	0.0909507
chr2	102849866	102850065	intron (NM_009851, intron 5 of 18)	51700	Cd44	99.3801	91.1696	25.3637	43.7832	1.19348	0.0377681	-1.18127	0.393452	-1.17005	0.340325	-1.1466	0.403047	0.29527	0.811706	-0.0155539	0.990121
chr11	113802557	113802756	intron (NM_172800, intron 39 of 44)	-50841	Cdc42ep4	78.1641	91.1696	14.8684	33.8325	1.40084	0.0177502	0.38316	0.896519	0.104373	0.9733	-0.530995	0.874911	0.418134	0.769941	0.791368	0.472871
chr1	60875363	60875562	Intergenic	-33563	Ctla4	112.78	90.1786	14.8684	47.7635	1.31202	0.0327786	-1.3767	0.244242	-0.715876	0.643725	-0.662615	0.761332	-1.30757	0.0825875	-2.51601	5.44864e-05
chr7	68133804	68134003	intron (NM_010513, intron 2 of 20)	130330	Pgpep1l	106.08	90.1786	22.7399	30.8473	1.525	0.0035082	0.468956	0.822738	0.241207	0.912805	0.254302	0.9466	1.11914	0.226866	2.19761	0.00341309
chr11	68452426	68452625	intron (NM_177320, intron 1 of 18)	20400	Pik3r5	98.2635	90.1786	27.9876	43.7832	1.14347	0.0477734	0.00913926	0.998142	0.41825	0.870601	-0.155389	0.980697	-0.36138	0.799573	-0.645432	0.56549
chr17	27119274	27119473	exon (NM_080553, exon 55 of 58)	14518	Uqcc2	94.9136	90.1786	8.74611	38.8079	1.45024	0.0210811	-0.571832	0.826703	0.301362	0.915374	0.142311	0.984027	1.7366	0.0873688	1.02882	0.342274
chr1	91049390	91049589	intron (NM_001111312, intron 1 of 12)	-3955	Lrrfip1	94.9136	90.1786	19.2414	36.8177	1.38107	0.0140179	-1.75149	0.159913	-0.917871	0.585521	-0.0986154	0.989778	3.17384	0.000536919	1.94635	0.0305897
chr3	95707629	95707828	Intergenic	-19811	Adamtsl4	140.695	89.1876	33.2352	35.8226	1.43088	0.00551595	-0.847733	0.523368	-0.133117	0.953362	1.37208	0.168145	0.841684	0.308309	-0.695207	0.373145
chr18	56463349	56463548	intron (NM_026240, intron 1 of 13)	31316	Gramd3	126.179	89.1876	38.4829	42.7881	1.17148	0.0306053	-1.19142	0.276252	-1.01743	0.343555	-0.116451	0.982535	2.66017	0.000400112	1.62219	0.0185212
chr10	44029646	44029845	Intergenic	-24899	Crybg1	118.363	89.1876	25.3637	44.7783	1.27657	0.0221276	-0.15693	0.948198	-0.0145162	0.994429	0.807264	0.540258	2.18106	0.00193322	2.2531	0.000510015
chr15	80216542	80216741	Intergenic	-17439	Mief1	91.5637	89.1876	21.8653	31.8423	1.41604	0.00919519	-0.0630718	0.987945	0.461928	0.860277	0.0589809	0.99504	0.562813	0.687758	0.34864	0.792691
chr2	166606989	166607188	intron (NM_177782, intron 10 of 39)	-65630	Mir6364	85.9805	89.1876	9.62072	36.8177	1.42937	0.0222849	-0.746161	0.727542	-0.0840054	0.977708	0.155354	0.97975	0.603683	0.61715	-0.878571	0.369692
chr15	82906889	82907088	intron (NM_001114140, intron 1 of 5)	5146	Tcf20	63.6479	89.1876	4.37306	29.8522	1.47738	0.0283779	-0.980401	0.594531	-0.474765	0.840259	0.124436	0.985954	1.67359	0.0865469	0.0943233	0.941432
chr7	99889279	99889478	intron (NM_001164258, intron 8 of 18)	30160	Xrra1	154.095	88.1967	48.1036	44.7783	1.14895	0.0363348	-0.0689853	0.981013	0.386234	0.836085	1.25362	0.233999	2.52599	0.00065694	2.39926	0.000625282
chr7	16024931	16025130	Intergenic	-25535	Bicra	104.963	88.1967	17.4922	34.8276	1.50356	0.00621027	-1.79624	0.119787	-1.23444	0.349354	-0.750823	0.747991	2.03247	0.0206394	0.683945	0.497684
chr14	25521147	25521346	intron (NM_001310666, intron 2 of 23)	-13193	Mir3075	93.797	88.1967	23.6145	36.8177	1.29144	0.0212581	-0.225533	0.935706	0.171757	0.945967	0.383115	0.911351	0.983993	0.318995	1.59473	0.0580398
chr11	64113513	64113712	Intergenic	34128	2810001G20Rik	85.9805	88.1967	9.62072	23.8818	1.81782	0.00110268	1.44088	0.326885	1.8859	0.103137	1.46986	0.289927	1.66463	0.13247	2.48321	0.0127123
chr2	27693757	27693956	intron (NM_011305, intron 1 of 9)	-15436	Rxra	85.9805	88.1967	13.1192	26.867	1.65689	0.00277647	0.0610145	0.984633	0.459675	0.809702	0.346775	0.919871	-0.813134	0.379519	-1.59775	0.0240098
chr9	114426393	114426592	intron (NR_108101, intron 4 of 14)	25397	Tmppe	61.4147	88.1967	6.99689	30.8473	1.4124	0.0331196	-1.26917	0.477444	-1.03346	0.563324	-1.41545	0.380068	0.777297	0.54642	0.736663	0.522945
chr13	49241288	49241487	intron (NM_028340, intron 1 of 4)	6776	Susd3	55.8315	88.1967	14.8684	28.8571	1.30611	0.0395625	-0.280476	0.912815	-0.724648	0.622459	-0.0629255	0.993127	-0.544738	0.601254	-0.531908	0.54647
chr6	149366499	149366698	Intergenic	-42386	Bicd1	117.246	87.2057	38.4829	31.8423	1.26817	0.018583	0.124325	0.964676	-0.380441	0.849166	0.922565	0.527314	-0.968311	0.257662	0.396307	0.677431
chr8	122530580	122530779	intron (NM_001037298, intron 1 of 50)	20650	Piezo1	116.13	87.2057	25.3637	35.8226	1.41595	0.00763733	-0.849421	0.729841	-0.58865	0.818319	-0.914763	0.721371	0.666174	0.632837	1.00001	0.388863
chr16	11461642	11461841	intron (NM_001290148, intron 6 of 13)	56093	Snx29	92.6803	87.2057	19.2414	27.862	1.55101	0.00387647	1.65351	0.0446722	1.07369	0.24703	1.8069	0.0182821	1.38208	0.079225	2.00556	0.00214516
chr10	117919675	117919874	Intergenic	-5685	4933411E08Rik	74.8142	87.2057	13.1192	28.8571	1.50344	0.00975172	-0.479479	0.822738	-0.0910744	0.97221	1.18736	0.359196	2.60355	0.00256896	0.652025	0.477173
chr13	38501417	38501616	3' UTR (NM_145367, exon 10 of 10)	26398	Txndc5	127.296	86.2147	7.8715	37.8128	1.63804	0.0064916	-1.91599	0.0680156	-2.02059	0.0369935	-1.46738	0.21901	1.45144	0.0971554	1.23123	0.127439
chr1	171627917	171628116	Intergenic	13884	Mir7683	110.546	86.2147	9.62072	28.8571	1.79969	0.00127116	-1.25519	0.33457	-1.27613	0.262055	-0.666752	0.76911	-1.37245	0.0736419	-2.3274	0.000206802
chr2	26936490	26936689	intron (NM_198628, intron 2 of 18)	2520	Stkld1	102.73	86.2147	30.6114	34.8276	1.25828	0.0211538	0.466799	0.862181	0.934442	0.576199	0.882855	0.6831	1.33022	0.223479	1.72079	0.0801167
chr3	52703540	52703739	Intergenic	-36085	Gm2447	98.2635	86.2147	6.12228	22.8867	1.9803	0.00044973	-2.86533	0.00662484	-2.97362	0.00316403	-1.92769	0.123924	1.16639	0.234874	0.644078	0.507792
chr12	25335178	25335377	Intergenic	206103	Gm17746	79.2808	86.2147	12.2446	22.8867	1.73033	0.00178138	-0.235685	0.933493	-0.174201	0.946613	0.355445	0.92434	0.820842	0.431209	1.65105	0.0464848
chr18	89325971	89326170	intron (NM_001039173, intron 7 of 7)	128643	Cd226	64.7646	86.2147	8.74611	27.862	1.50443	0.0157259	2.42732	0.00154573	1.37068	0.11087	2.18503	0.00352863	-0.39775	0.712368	2.72382	9.73428e-05
chr7	98809756	98809955	Intergenic	-25257	Wnt11	137.346	85.2237	17.4922	42.7881	1.48395	0.00854814	-1.95501	0.111662	-1.37561	0.32245	-1.45082	0.315893	1.536	0.119927	1.43625	0.132845
chr15	55838698	55838897	intron (NM_016667, intron 1 of 6)	68152	Sntb1	117.246	85.2237	30.6114	27.862	1.46253	0.00525429	-0.586761	0.685797	-1.19015	0.136263	-0.0645513	0.991077	-0.642678	0.38889	0.386874	0.594241
chr19	32148820	32149019	intron (NM_001168526, intron 2 of 5)	-45779	Asah2	110.546	85.2237	34.1098	30.8473	1.30623	0.0151342	-3.07826	0.000737605	-2.88771	0.00143811	-2.13109	0.0406714	3.68037	2.39241e-05	2.14129	0.00445736
chr19	60212734	60212933	intron (NM_029648, intron 5 of 7)	13864	Fam204a	96.0302	85.2237	4.37306	25.8719	1.84316	0.00207022	-2.72706	0.0212648	-1.99278	0.13007	-1.57187	0.329413	2.2202	0.0270276	2.65496	0.00583517
chr2	166467234	166467433	Intergenic	19882	5031425F14Rik	66.9978	85.2237	11.3699	28.8571	1.4494	0.0178382	-1.66304	0.172316	-0.889363	0.5847	0.449052	0.903189	2.37973	0.00626004	1.75764	0.0444553
chr10	70033063	70033262	Intergenic	-63959	Ccdc6	149.628	84.2328	39.3575	29.8522	1.42786	0.00714731	-0.232194	0.906677	-0.508407	0.680451	0.642103	0.641556	0.142386	0.889204	0.528232	0.449667
chr6	120181374	120181573	intron (NM_016718, intron 1 of 3)	-12350	Ninj2	103.847	84.2328	21.8653	34.8276	1.39756	0.0106721	-1.32908	0.314805	-1.09936	0.409329	-0.396379	0.914575	1.77485	0.045855	2.55897	0.00161541
chr13	38049968	38050167	intron (NM_024242, intron 8 of 16)	13078	Riok1	92.6803	84.2328	14.8684	40.798	1.29307	0.0358284	-1.05693	0.601886	-0.591271	0.808558	-0.0589097	0.995134	0.177278	0.913155	0.0867621	0.950852
chr12	17388148	17388347	intron (NM_001008421, intron 13 of 20)	32855	Mir3066	78.1641	84.2328	13.9938	29.8522	1.4661	0.0117385	-1.69421	0.12491	-1.88565	0.0526707	-1.37017	0.260554	-0.588913	0.556073	-0.719741	0.390061
chr2	143838792	143838991	intron (NM_009751, intron 5 of 7)	24282	Bfsp1	73.6976	84.2328	17.4922	31.8423	1.31911	0.0267816	-2.60092	0.00209774	-2.57361	0.00166581	-1.89126	0.0459555	0.823944	0.327972	1.19708	0.0899955
chr2	13237531	13237730	intron (NM_009105, intron 3 of 8)	33785	Rsu1	72.581	84.2328	11.3699	30.8473	1.43344	0.0192449	-0.225706	0.940841	-0.129683	0.963714	0.645168	0.801743	0.898921	0.39917	2.25934	0.007309
chr1	55043244	55043443	Intergenic	-9427	Coq10b	107.197	83.2418	16.6176	31.8423	1.56669	0.00423884	-1.02621	0.500788	-1.30009	0.264832	0.291792	0.945511	1.60473	0.0729595	1.81539	0.0214588
chr5	114194321	114194520	intron (NM_133904, intron 8 of 51)	28902	Acacb	99.3801	83.2418	20.9907	32.8374	1.41876	0.00970965	-0.420454	0.852628	-0.074721	0.977245	1.07663	0.432421	2.97173	0.000321802	3.5011	8.37641e-06
chr16	31209913	31210112	intron (NR_035427, intron 1 of 2)	-8774	Acap2	85.9805	83.2418	19.2414	23.8818	1.57046	0.00371103	-1.10669	0.321343	-0.854562	0.461656	0.0301454	0.996179	0.780521	0.356189	0.232041	0.800945
chr16	45942257	45942456	Intergenic	68057	Plcxd2	78.1641	83.2418	27.9876	26.867	1.25349	0.0289901	0.319269	0.879602	-0.632942	0.637648	0.876605	0.50423	1.76465	0.0205973	3.4115	2.65158e-07
chr10	95195903	95196102	intron (NM_009950, intron 2 of 2)	-50177	Gm29684	111.663	82.2508	27.9876	38.8079	1.25669	0.0240017	0.679956	0.636355	0.336413	0.844537	1.24086	0.178567	0.759127	0.383489	0.857763	0.237583
chr16	30177847	30178046	Intergenic	89586	Cpn2	90.4471	82.2508	10.4953	33.8325	1.4828	0.0142008	0.353753	0.878794	0.910164	0.481577	1.6235	0.110305	1.5338	0.0763934	2.70759	0.000810679
chr11	46454726	46454925	promoter-TSS (NM_134250)	-106	Havcr2	87.0972	82.2508	11.3699	27.862	1.6204	0.0046459	-1.96519	0.121969	-1.36663	0.338005	-0.994305	0.639223	-0.200988	0.887091	-2.01707	0.00857879
chr1	61039393	61039592	Intergenic	61578	Icos	79.2808	82.2508	11.3699	37.8128	1.28908	0.0475405	-1.89454	0.075941	-2.48838	0.00537611	-1.60514	0.15275	-0.0431991	0.975896	0.0909119	0.931179
chr16	45016600	45016799	Intergenic	73021	Cd200r3	79.2808	82.2508	23.6145	30.8473	1.26044	0.0291899	0.812007	0.582267	0.171471	0.939792	1.42049	0.14579	1.1777	0.165366	2.27303	0.00100477
chr6	146434399	146434598	intron (NM_010586, intron 2 of 55)	67725	Itpr2	69.2311	82.2508	13.1192	25.8719	1.50274	0.0103367	-1.05032	0.529745	-0.746376	0.676302	0.35112	0.93469	0.94598	0.375463	0.115305	0.926073
chr4	95068166	95068365	Intergenic	-16043	Jun	107.197	81.2598	23.6145	39.8029	1.26935	0.0262255	-0.606664	0.74144	-0.690467	0.634376	0.447711	0.870548	1.99158	0.0102681	4.3919	1.457e-08
chr9	94610651	94610850	Intergenic	-59142	Slc9a9	102.73	81.2598	27.9876	37.8128	1.21133	0.0323895	-3.1244	0.000179169	-3.99072	1.44098e-07	-2.53624	0.00409361	0.0452175	0.971248	1.59121	0.0128872
chr14	121823116	121823315	Intergenic	-25481	Dock9	93.797	81.2598	14.8684	41.7931	1.25692	0.0458042	-0.466504	0.838269	-0.321894	0.883236	-0.727593	0.70502	-1.29867	0.104857	-1.66301	0.0155315
chr12	107731046	107731245	intron (NR_045973, intron 1 of 2)	4343	4930465M20Rik	88.2138	81.2598	26.2383	33.8325	1.21411	0.0345242	0.128776	0.967233	-0.212282	0.932444	0.0385923	0.995778	0.674398	0.553105	0.665379	0.492233
chr7	66725040	66725239	Intergenic	-18365	Cers3	87.0972	81.2598	17.4922	37.8128	1.26401	0.0368444	-0.199767	0.950885	0.206144	0.941709	-0.258198	0.959147	1.60735	0.120153	2.3725	0.0109404
chr14	59553292	59553491	Intergenic	44568	Cdadc1	81.514	81.2598	13.9938	27.862	1.52421	0.00763733	-1.80158	0.106388	-1.97923	0.04706	-1.27029	0.35092	1.16928	0.211787	2.01083	0.00941668
chr15	62730602	62730801	Intergenic	-511250	H2afy3	74.8142	81.2598	3.49844	21.8916	1.82014	0.00301289	-0.197119	0.943627	0.166903	0.946979	1.55206	0.146579	3.2085	0.00014375	1.0468	0.21961
chr13	115098370	115098569	intron (NM_001033228, intron 1 of 28)	3495	Itga1	74.8142	81.2598	8.74611	34.8276	1.3476	0.0406084	-3.56706	0.00462397	-3.66089	0.00255723	-3.46222	0.00571905	0.0361725	0.984593	0.776668	0.504824
chr6	30347541	30347740	Intergenic	-43101	Ube2h	71.4643	81.2598	8.74611	23.8818	1.66012	0.00501908	-1.5312	0.459748	-1.39809	0.475912	-0.645107	0.887303	1.74693	0.178016	0.980026	0.469158
chr11	75137165	75137364	intron (NM_001002764, intron 13 of 18)	30888	Hic1	71.4643	81.2598	6.99689	24.8768	1.64928	0.0065485	-1.68924	0.210624	-1.22049	0.411339	-0.62662	0.842971	0.713719	0.549154	-1.01529	0.289987
chr11	57958331	57958530	Intergenic	-50634	Larp1	119.479	80.2689	12.2446	34.8276	1.60153	0.00528072	0.109591	0.968242	-0.18522	0.931984	0.508338	0.824466	-0.791492	0.355846	-1.66893	0.00739306
chr1	36720193	36720392	intron (NR_040290, intron 2 of 8)	5754	4933424G06Rik	115.013	80.2689	10.4953	29.8522	1.73806	0.00204502	-2.37138	0.0753063	-1.78939	0.219427	-1.83464	0.225664	2.23565	0.0361657	1.23326	0.269267
chr6	31072582	31072781	Intergenic	-9588	Mir29b-1	108.313	80.2689	30.6114	37.8128	1.19801	0.033329	-3.16547	0.00362373	-2.33778	0.0505717	-2.49223	0.0351341	1.94112	0.0424824	0.293642	0.809951
chr10	130439125	130439324	Intergenic	-9612	Vmn2r85	99.3801	80.2689	17.4922	41.7931	1.2558	0.0395933	-1.72865	0.401204	-1.81164	0.324294	-0.616533	0.90312	1.25433	0.396707	2.20584	0.0705677
chr18	3270850	3271049	intron (NM_001311066, intron 3 of 3)	10183	Crem	85.9805	80.2689	23.6145	34.8276	1.21513	0.0380426	-0.382814	0.810218	-0.57403	0.595989	0.0502257	0.992486	1.53108	0.0140354	3.18262	4.15341e-08
chr17	47943153	47943352	Intergenic	-18620	Foxp4	89.3304	79.2779	24.4891	36.8177	1.17852	0.0464549	-0.987154	0.510758	0.496103	0.807735	-1.00714	0.4737	-2.10989	0.00130193	-4.61153	5.91802e-15
chr10	96357077	96357276	Intergenic	130969	4930459C07Rik	77.0475	79.2779	13.9938	28.8571	1.44488	0.0141031	0.62418	0.746988	0.305024	0.887223	0.523916	0.835409	0.945432	0.350779	1.53448	0.0545263
chr5	105244806	105245005	Intergenic	-5372	Gbp10	102.73	78.2869	13.1192	35.8226	1.45168	0.0143929	-2.00479	0.0437033	-2.03555	0.0297356	-0.696085	0.760298	0.712776	0.464309	0.0854784	0.935248
chr18	82244787	82244986	Intergenic	161891	Galr1	102.73	78.2869	32.3606	23.8818	1.35532	0.0144664	-1.27394	0.281334	-1.40387	0.172409	0.048495	0.994894	3.26336	3.40701e-05	2.81817	7.15611e-05
chr9	124039058	124039257	Intergenic	17186	Ccr3	88.2138	78.2869	6.99689	23.8818	1.79689	0.00199931	-0.00378934	0.99933	0.0138779	0.995646	1.24148	0.389296	1.7905	0.0565168	2.86253	0.000703839
chr4	70303913	70304112	intron (NM_145990, intron 15 of 36)	106423	Cdk5rap2	73.6976	78.2869	11.3699	25.8719	1.54291	0.00875612	-1.46104	0.189302	-1.31798	0.222185	-1.28473	0.270254	0.458772	0.666934	2.33423	0.00155665
chr10	59932625	59932824	Intergenic	19046	Ddit4	69.2311	78.2869	13.9938	30.8473	1.31714	0.03418	-1.18105	0.310137	-1.02097	0.371323	0.0572502	0.993348	1.18179	0.144765	1.75431	0.0140113
chr11	113362752	113362951	intron (NM_001166503, intron 6 of 9)	-153182	4732490B19Rik	91.5637	77.2959	6.12228	35.8226	1.42384	0.0319579	-1.8689	0.19567	-1.17363	0.499737	-1.54021	0.334332	1.44688	0.194891	1.11874	0.316146
chr5	97964546	97964745	intron (NM_133738, intron 11 of 16)	66317	Antxr2	87.0972	77.2959	7.8715	33.8325	1.44352	0.0242671	-1.83047	0.154804	-1.66931	0.183509	-1.05461	0.582685	1.78624	0.0673154	1.57152	0.0902747
chr6	108170263	108170462	intron (NM_145937, intron 3 of 8)	15221	Sumf1	75.9309	77.2959	13.9938	22.8867	1.59073	0.0050846	1.02022	0.580071	0.0756346	0.98018	0.419202	0.913401	0.730598	0.569437	2.88085	0.001109
chr9	124126505	124126704	3' UTR (NM_009917, exon 2 of 2)	5061	Ccr5	62.5313	77.2959	18.3668	26.867	1.26616	0.0403313	-0.00895479	0.998142	-0.459264	0.841392	0.391784	0.923815	-0.0498799	0.976219	0.692459	0.506784
chr1	131365896	131366095	intron (NM_001081011, intron 4 of 22)	-86432	Ikbke	56.9481	77.2959	12.2446	27.862	1.30356	0.0449143	-0.332788	0.903927	-1.32391	0.2813	0.1267	0.984561	1.29893	0.197551	2.7396	0.000608439
chr19	44578112	44578311	Intergenic	15357	Hif1an	107.197	76.305	13.9938	24.8768	1.74906	0.00128417	-0.510524	0.858823	-0.572399	0.810893	-1.23973	0.467507	1.72616	0.129296	0.565208	0.633569
chr3	153723734	153723933	intron (NM_011372, intron 1 of 4)	1300	St6galnac3	69.2311	76.305	12.2446	23.8818	1.53162	0.00919519	-1.04133	0.5595	-0.99405	0.528025	-0.91175	0.653053	0.500306	0.693966	0.625754	0.556818
chr3	88452323	88452522	intron (NM_001163491, intron 3 of 14)	3339	Sema4a	111.663	75.314	31.486	23.8818	1.40588	0.0105748	-0.453591	0.859035	-0.0849911	0.977085	0.369136	0.928547	2.24052	0.0171444	1.02407	0.293073
chr15	35662551	35662750	intron (NM_177151, intron 30 of 61)	-1603	Mir875	110.546	75.314	18.3668	34.8276	1.42618	0.0121182	-1.40918	0.335647	-1.34077	0.323679	-0.559175	0.865355	1.29729	0.209624	3.8333	2.67232e-05
chr11	16977709	16977908	intron (NM_019549, intron 9 of 9)	26398	Fbxo48	90.4471	75.314	5.24767	19.9015	1.97587	0.000639689	-0.966417	0.423579	-1.08119	0.269596	-0.448823	0.851185	-1.89416	0.00165765	-1.60441	0.0043631
chr9	123932127	123932326	Intergenic	36466	Ccr1	89.3304	75.314	13.1192	25.8719	1.6086	0.00453189	0.529061	0.800008	1.53229	0.123085	0.970728	0.49324	-2.87521	2.09397e-05	-4.72246	9.54628e-15
chr10	95008896	95009095	Intergenic	-64417	Plxnc1	50.2484	75.314	2.62383	22.8867	1.48618	0.0331964	-1.03053	0.601709	-1.33605	0.350072	-0.46211	0.910122	1.27667	0.25476	1.71918	0.0685161
chr13	112341918	112342117	intron (NM_001168403, intron 6 of 11)	53499	Ankrd55	85.9805	74.323	13.1192	31.8423	1.40753	0.0197348	-2.60677	0.0151756	-2.6804	0.00894535	-1.66918	0.213145	1.42918	0.136888	1.21651	0.178112
chr7	128062556	128062755	promoter-TSS (NM_008401)	15	Itgam	71.4643	74.323	11.3699	26.867	1.45947	0.0164354	-0.277721	0.940294	0.622214	0.810375	0.737827	0.824336	1.1061	0.389528	2.20591	0.0432937
chr5	118271778	118271977	Intergenic	26650	2410131K14Rik	68.1145	74.323	5.24767	16.9162	1.92212	0.00111015	-1.92861	0.111071	-1.9524	0.0830933	-1.30649	0.393268	0.980419	0.358542	2.14547	0.0120258
chr11	72342298	72342497	Intergenic	18899	Tekt1	56.9481	74.323	5.24767	20.8965	1.62782	0.0102618	-2.01432	0.0813978	-0.37871	0.883694	-1.23519	0.433105	0.101044	0.944574	-2.93333	4.67074e-05
chr4	133660953	133661152	TTS (NM_178698)	11595	Pigv	91.5637	73.332	12.2446	36.8177	1.32388	0.0363806	-1.89289	0.0892198	-1.03491	0.472639	-1.17903	0.431925	-0.962575	0.273111	-2.85341	1.08962e-05
chr13	24779130	24779329	Intergenic	-17292	Gmnn	91.5637	73.332	25.3637	30.8473	1.24792	0.030837	-1.07735	0.387907	-0.956345	0.425694	0.372361	0.90878	2.39309	0.00197745	1.2287	0.10576
chr3	84125942	84126141	intron (NM_029797, intron 4 of 7)	29745	Mnd1	83.7473	73.332	13.1192	30.8473	1.40904	0.019697	0.283907	0.93287	-0.571959	0.7983	-1.2487	0.423521	-1.68129	0.0865477	-0.776946	0.438825
chr5	23722093	23722292	Intergenic	-9525	AI506816	72.581	73.332	10.4953	18.9064	1.74498	0.00221442	-3.00837	0.00360419	-2.48143	0.0219194	-2.0106	0.0993167	1.34542	0.15775	-0.451603	0.665759
chr6	130386966	130387165	promoter-TSS (NM_016659)	-191	Klra1	70.3477	73.332	13.9938	26.867	1.39253	0.0214225	0.359452	0.898976	-0.0536448	0.985574	0.00888351	0.998832	1.25553	0.244912	2.98978	0.000673671
chr4	108349975	108350174	Intergenic	21922	Coa7	65.8812	73.332	6.12228	24.8768	1.54245	0.0157756	-2.06117	0.0699389	-1.48123	0.242013	-1.11342	0.520088	0.772721	0.478195	0.23704	0.836816
chr5	53393468	53393667	Intergenic	126461	Smim20	61.4147	73.332	11.3699	26.867	1.35805	0.0329607	-1.56349	0.23253	-1.28059	0.324667	-1.89785	0.080166	-1.54384	0.050546	-1.71825	0.0148026
chr3	116384419	116384618	intron (NM_001080818, intron 4 of 15)	39514	Cdc14a	54.7149	73.332	10.4953	20.8965	1.49667	0.0158998	-0.230369	0.943627	-0.104193	0.972583	-0.1515	0.980511	0.546226	0.675008	1.69158	0.0744589
chr6	127302915	127303114	intron (NR_073373, intron 1 of 3)	4953	Gm38404	100.497	72.3411	20.1161	35.8226	1.28925	0.0289492	-2.48059	0.0323076	-2.58304	0.0174315	-2.11274	0.0828298	1.58239	0.1126	2.1665	0.012154
chr6	108466080	108466279	intron (NM_010585, intron 44 of 61)	-23564	Mir7661	96.0302	72.3411	3.49844	21.8916	1.90599	0.00158485	1.63438	0.105639	1.8611	0.0367942	2.37322	0.00498805	0.994958	0.302268	1.78474	0.0267975
chr7	78909153	78909352	TTS (NM_001162939)	-4172	Isg20	78.1641	72.3411	5.24767	19.9015	1.85367	0.00179294	-1.88685	0.0834238	-1.81876	0.081899	-0.913546	0.620365	1.72286	0.0495451	2.17268	0.00594357
chr6	83119589	83119788	TTS (NM_020619)	1773	Wbp1	74.8142	72.3411	11.3699	22.8867	1.59676	0.00619656	-0.037254	0.991909	0.0544822	0.985014	0.416221	0.908184	0.0770796	0.959285	1.01553	0.284389
chr19	11107792	11107991	intron (NM_027058, intron 4 of 6)	22987	1700017D01Rik	52.4816	72.3411	7.8715	18.9064	1.596	0.0102618	-1.89099	0.189128	-1.83244	0.174664	-0.252804	0.96906	-0.20582	0.896153	-0.971508	0.35514
chr5	112384889	112385088	TTS (NM_028386)	7225	Asphd2	99.3801	71.3501	14.8684	26.867	1.58157	0.00505533	-1.58527	0.27121	-1.21747	0.426085	-0.940825	0.668581	1.32854	0.207882	1.93243	0.0390443
chr1	138955185	138955384	Intergenic	-8425	Dennd1b	83.7473	71.3501	17.4922	29.8522	1.34187	0.0236073	-1.45848	0.33858	-2.02611	0.0756416	-1.33728	0.393186	-0.667079	0.565541	0.400855	0.715672
chr7	73611996	73612195	Intergenic	-53700	1810026B05Rik	73.6976	71.3501	7.8715	17.9113	1.84288	0.00138692	0.306149	0.913738	0.0816744	0.977125	0.36046	0.927825	-1.52636	0.0819341	-1.28362	0.120046
chr11	119160145	119160344	intron (NM_001347625, intron 3 of 11)	-6107	Mir6934	113.896	70.3591	11.3699	26.867	1.72764	0.00227853	-0.625198	0.85128	-0.647132	0.822823	-0.0598078	0.995578	-0.216851	0.90864	-1.40676	0.232204
chr10	70180830	70181029	intron (NM_001111121, intron 6 of 8)	-23735	Mrln	97.1468	70.3591	18.3668	25.8719	1.5121	0.00684821	0.601015	0.759769	-0.230257	0.919053	0.297795	0.93469	0.968729	0.340419	3.11461	4.73422e-05
chr15	9600173	9600372	intron (NM_001305042, intron 30 of 36)	-70396	Il7r	80.3974	70.3591	14.8684	23.8818	1.51762	0.00825692	0.696165	0.641024	0.692142	0.587244	2.03756	0.0104612	1.77105	0.0192488	2.625	0.00012978
chr12	25216795	25216994	Intergenic	87720	Gm17746	78.1641	70.3591	11.3699	23.8818	1.57477	0.00719338	-0.132004	0.969771	0.0306347	0.991667	0.335985	0.94039	1.61328	0.126862	1.45948	0.135178
chr11	68464378	68464577	intron (NM_177320, intron 1 of 18)	32352	Pik3r5	73.6976	70.3591	6.99689	16.9162	1.89854	0.00100536	-1.1078	0.543207	-0.340855	0.902429	-0.241589	0.967054	1.3988	0.185918	0.222845	0.864169
chr11	21220754	21220953	Intergenic	-18179	Vps54	87.0972	69.3682	21.8653	21.8916	1.44738	0.0103367	-1.73983	0.0884169	-1.7968	0.0505878	-1.33472	0.245007	-1.77319	0.00530283	-2.31464	2.06448e-05
chr11	34033973	34034172	Intergenic	-13129	Lcp2	100.497	68.3772	14.8684	33.8325	1.38167	0.0221673	-0.668343	0.757713	-0.541879	0.793272	0.225424	0.965863	-0.0280342	0.986475	-0.379213	0.725552
chr7	132686567	132686766	intron (NM_029609, intron 6 of 6)	76023	Lhpp	84.8639	68.3772	23.6145	29.8522	1.20817	0.0447532	0.0115563	0.997201	-0.781345	0.623028	0.0743153	0.992019	0.321487	0.809453	2.2268	0.00570815
chr1	88643222	88643421	Intergenic	58870	Arl4c	83.7473	68.3772	20.1161	26.867	1.33516	0.0228711	-1.17985	0.468478	-1.51392	0.22604	-1.00638	0.590468	0.698427	0.557108	1.58559	0.0772765
chr9	95469111	95469310	intron (NM_026476, intron 23 of 26)	42786	U2surp	68.1145	68.3772	12.2446	19.9015	1.57796	0.00719338	-0.703588	0.742999	-0.551464	0.790127	-0.77942	0.721899	1.6982	0.0788073	1.87786	0.0319927
chr15	97390875	97391074	Intergenic	-143687	Amigo2	53.5983	68.3772	5.24767	15.9212	1.76156	0.00446008	0.336764	0.895635	0.733308	0.647602	1.23651	0.3508	1.12673	0.254081	2.02858	0.0169247
chr17	50148272	50148471	intron (NM_181397, intron 2 of 9)	42126	Rftn1	102.73	67.3862	19.2414	37.8128	1.23359	0.0457944	-0.191533	0.93713	0.0342469	0.987935	1.23987	0.217903	2.10555	0.00370114	1.66185	0.0147529
chr16	49781668	49781867	Intergenic	-73887	Cd47	127.296	66.3952	24.4891	31.8423	1.40814	0.0132301	-0.0589528	0.983565	-0.370649	0.837671	0.360441	0.900222	1.09027	0.184764	2.52075	0.000192803
chr2	92256201	92256400	intron (NM_001346704, intron 6 of 18)	34738	Phf21a	89.3304	66.3952	13.9938	25.8719	1.51165	0.00934077	-0.846477	0.68741	-0.790562	0.670854	0.738031	0.787982	0.522765	0.686803	1.08693	0.2803
chr5	64681247	64681446	Intergenic	-70647	Gm3716	83.7473	66.3952	16.6176	25.8719	1.41507	0.0160518	-1.42105	0.177712	-1.5848	0.0860713	0.0580883	0.993348	1.80777	0.0188807	1.80593	0.00959751
chr11	72946355	72946554	Intergenic	-14715	Atp2a3	81.514	66.3952	15.743	25.8719	1.41578	0.0167937	-1.45373	0.368087	-1.04046	0.559786	-1.25713	0.482353	1.34963	0.226082	0.867995	0.4429
chr3	108727492	108727691	Intergenic	-5292	Gpsm2	79.2808	66.3952	6.12228	19.9015	1.79465	0.00261884	-2.28569	0.0528001	-1.88878	0.12315	-1.58969	0.266974	0.891851	0.426416	-0.274055	0.816395
chr16	45763848	45764047	intron (NM_001252442, intron 13 of 18)	-20992	Abhd10	69.2311	66.3952	19.2414	25.8719	1.23659	0.0466389	-0.497594	0.765946	-0.912812	0.357324	0.531104	0.780574	2.38866	0.00057461	3.49331	3.80079e-08
chr16	36670719	36670918	Intergenic	-4741	Cd86	49.1317	66.3952	7.8715	15.9212	1.62163	0.00929122	0.626294	0.805445	-0.547233	0.807546	0.390545	0.927698	0.231285	0.885242	2.38023	0.00806469
chr2	78995937	78996136	Intergenic	126989	Ube2e3	32.3823	66.3952	5.24767	11.9409	1.64499	0.0130766	-1.17972	0.555692	-1.04778	0.569069	-0.963419	0.694202	0.0361785	0.984618	0.112017	0.935762
chr4	155352665	155352864	intron (NM_008860, intron 4 of 17)	-6975	Prkcz	87.0972	65.4043	15.743	31.8423	1.29607	0.0361334	-2.37333	0.0551984	-1.71501	0.216652	-0.934851	0.711824	2.22306	0.0264068	1.21249	0.256724
chr10	75295077	75295276	intron (NM_153406, intron 13 of 15)	-21701	Adora2a	73.6976	65.4043	16.6176	23.8818	1.37547	0.0219016	0.177445	0.951549	-0.391458	0.852148	0.603198	0.804373	1.41884	0.127132	1.91736	0.0140302
chr10	34030438	34030637	Intergenic	-7060	Trappc3l	64.7646	65.4043	6.99689	22.8867	1.52277	0.016827	-0.610605	0.77172	-1.18183	0.324518	0.0723435	0.992038	1.14514	0.234823	2.55721	0.000858249
chr2	102852169	102852368	intron (NM_009851, intron 5 of 18)	49397	Cd44	60.298	65.4043	12.2446	23.8818	1.34622	0.0345242	0.244804	0.931804	-0.061525	0.982389	0.243425	0.957648	1.04971	0.303594	2.71913	0.00081537
chr19	43522118	43522317	intron (NM_010324, intron 1 of 8)	2388	Got1	60.298	65.4043	12.2446	23.8818	1.34622	0.0345242	-1.56504	0.193606	-1.72913	0.0929669	-1.37699	0.268335	-0.594022	0.553932	-1.21641	0.0901933
chr5	53421519	53421718	Intergenic	-134161	Rbpj	60.298	65.4043	13.1192	23.8818	1.32737	0.0370739	-1.95614	0.0567036	-1.44212	0.196033	-1.1614	0.409378	-1.29301	0.0787675	-2.20657	0.000298542
chr4	134059901	134060100	Intergenic	-8452	Crybg2	97.1468	64.4133	13.1192	30.8473	1.4267	0.019114	0.300001	0.920896	0.392217	0.871084	-0.0174264	0.997919	-0.503705	0.696261	-1.9271	0.0146875
chr18	89238191	89238390	intron (NM_178687, intron 3 of 6)	40863	Cd226	80.3974	64.4133	11.3699	28.8571	1.38609	0.0271355	-0.514099	0.805588	-1.2721	0.224667	-0.372411	0.909351	-0.173063	0.890503	0.904043	0.262127
chr3	27322665	27322864	intron (NM_009425, intron 1 of 4)	5687	Tnfsf10	72.581	64.4133	4.37306	16.9162	1.88363	0.00178226	-0.899606	0.598471	-0.741574	0.648775	0.522459	0.862052	1.52733	0.0927544	2.31441	0.00426319
chr7	68070731	68070930	intron (NM_010513, intron 2 of 20)	118573	Igf1r	54.7149	64.4133	14.8684	19.9015	1.33404	0.035507	0.883754	0.455689	0.33091	0.849166	1.9408	0.0112588	1.70842	0.0220457	1.94665	0.00232594
chr8	111967402	111967601	3' UTR (NM_013925, exon 10 of 10)	24801	Adat1	52.4816	64.4133	2.62383	22.8867	1.4133	0.0494654	-0.400485	0.884536	-0.946978	0.547361	0.223022	0.968795	-0.40538	0.756176	0.221568	0.850275
chr11	78780067	78780266	Intergenic	-28437	Fam58b	88.2138	63.4223	11.3699	30.8473	1.38051	0.0285138	-1.84594	0.184192	-1.61282	0.243448	-0.258823	0.965863	1.73666	0.0945966	1.58065	0.11192
chr5	100509318	100509517	Intergenic	-8778	Lin54	66.9978	63.4223	18.3668	23.8818	1.25547	0.044912	-0.88078	0.673742	-1.12771	0.459822	-0.854068	0.710917	0.810441	0.499989	0.914602	0.374801
chr9	110734222	110734421	intron (NM_001083935, intron 2 of 14)	8289	Pth1r	61.4147	63.4223	10.4953	19.9015	1.50766	0.0143266	0.430224	0.87928	0.74275	0.70729	0.359604	0.935956	0.881837	0.484935	1.40584	0.180319
chr6	87447330	87447529	Intergenic	18435	Bmp10	96.0302	62.4313	26.2383	26.867	1.24517	0.0376662	-1.42487	0.283233	-1.15186	0.381727	-1.66985	0.134243	-1.10855	0.197916	-1.95609	0.00387505
chr9	44717110	44717309	intron (NM_153537, intron 5 of 21)	17989	Phldb1	71.4643	62.4313	9.62072	16.9162	1.7287	0.00309612	-0.145941	0.967552	0.677256	0.755985	1.21575	0.496893	1.33429	0.226314	0.847655	0.459949
chr6	72624082	72624281	Intergenic	-5107	Gm15401	70.3477	62.4313	4.37306	19.9015	1.70009	0.00687177	-2.22059	0.0876309	-2.07064	0.102088	-1.4509	0.388526	2.23833	0.0311779	0.992793	0.348043
chr10	117784777	117784976	intron (NM_134010, intron 5 of 27)	7829	Nup107	69.2311	62.4313	10.4953	21.8916	1.50502	0.0139389	0.048763	0.98797	-0.364296	0.856317	0.877205	0.573665	0.921312	0.333585	1.46775	0.0546307
chr3	94916004	94916203	Intergenic	-16980	Selenbp1	69.2311	62.4313	20.9907	20.8965	1.27712	0.0384609	-2.12316	0.054058	-2.09726	0.0473921	-0.974804	0.610059	0.96346	0.3476	0.91684	0.328872
chr9	119101068	119101267	Intergenic	-1311	Dlec1	77.0475	60.4494	8.74611	18.9064	1.70258	0.00412789	-1.54352	0.271628	-1.66339	0.171041	-1.04769	0.572618	0.650489	0.588236	1.3608	0.138343
chr3	59062227	59062426	intron (NM_177855, intron 4 of 43)	39495	Gpr171	75.9309	60.4494	2.62383	11.9409	2.18934	0.000210113	-1.57254	0.264191	-2.51953	0.0133133	-1.56515	0.244844	1.69546	0.0929515	3.40585	4.56773e-05
chr6	40433009	40433208	intron (NM_175528, intron 1 of 7)	3025	E330009J07Rik	66.9978	60.4494	14.8684	21.8916	1.36141	0.0279164	1.09869	0.499368	0.660794	0.724863	0.831345	0.688403	-0.888997	0.414789	-1.00672	0.281503
chr10	108120040	108120239	Intergenic	-42261	Ppp1r12a	59.1814	60.4494	6.99689	20.8965	1.49303	0.0211538	-0.733827	0.785672	-1.51523	0.305535	-1.17102	0.55767	-0.297138	0.850653	1.80356	0.0724805
chr12	100636339	100636538	intron (NM_153587, intron 3 of 17)	88682	Rps6ka5	96.0302	59.4584	20.9907	19.9015	1.48686	0.0100816	-0.490913	0.84402	-0.316727	0.899804	-0.293368	0.947162	0.346946	0.792961	-0.000516154	0.999834
chr3	103782112	103782311	intron (NM_001301304, intron 1 of 15)	9064	Hipk1	91.5637	59.4584	15.743	28.8571	1.34729	0.0283681	-2.90363	0.0192503	-3.13401	0.00719847	-2.30712	0.087854	1.05736	0.381915	2.21405	0.020985
chr8	128646873	128647072	Intergenic	-38682	Itgb1	82.6306	59.4584	15.743	17.9113	1.58153	0.00633953	-3.68984	0.000518302	-3.31579	0.00196434	-2.54994	0.0361736	-0.464007	0.683697	-1.19314	0.143639
chr15	34467895	34468094	intron (NM_173421, intron 1 of 2)	14682	Erich5	77.0475	59.4584	7.8715	16.9162	1.79492	0.00227853	-2.53668	0.028509	-2.42783	0.0320092	-1.53288	0.3175	1.59263	0.111648	1.06794	0.27471
chr16	91063867	91064066	intron (NM_028905, intron 1 of 2)	5179	4932438H23Rik	69.2311	59.4584	6.12228	18.9064	1.6791	0.0065485	0.581218	0.805588	-0.119842	0.967262	0.985187	0.577681	0.944673	0.410599	0.744085	0.460218
chr14	118124241	118124440	intron (NM_029578, intron 4 of 11)	8425	Tgds	56.9481	59.4584	13.9938	18.9064	1.36034	0.0320199	-1.21948	0.364186	-1.67387	0.100986	-0.263295	0.953519	1.18736	0.200681	3.35771	1.46928e-05
chr8	125044210	125044409	Intergenic	-9886	Disc1	53.5983	59.4584	7.8715	15.9212	1.60295	0.0102618	-0.716678	0.805588	-1.1724	0.531655	-0.786148	0.810505	0.194581	0.914505	1.05768	0.37416
chr2	11040086	11040285	Intergenic	-132197	Prkcq	117.246	58.4674	15.743	22.8867	1.66354	0.00354099	-0.538953	0.761496	-0.385458	0.831761	1.52652	0.102816	3.28961	1.47775e-05	3.18054	3.51665e-06
chr3	145933960	145934159	3' UTR (NM_009740, exon 3 of 3)	-3973	2410004B18Rik	75.9309	58.4674	13.1192	24.8768	1.37403	0.0276187	-1.28883	0.381059	-1.86827	0.0825156	-1.39122	0.298948	1.24185	0.220601	2.62606	0.00121137
chr18	39145330	39145529	intron (NM_175164, intron 10 of 22)	152284	Arhgap26	61.4147	58.4674	4.37306	10.9458	2.04042	0.000652762	-1.84314	0.16666	-1.07105	0.52572	0.673729	0.836835	1.65934	0.0999709	1.31199	0.199509
chr4	62786751	62786950	Intergenic	112876	Rgs3	60.298	58.4674	6.99689	20.8965	1.48371	0.0225461	0.183975	0.955319	-0.143955	0.961208	0.0325989	0.996605	0.446599	0.740799	1.84151	0.0421587
chr18	14604559	14604758	Intergenic	78256	Ss18	48.0151	58.4674	2.62383	19.9015	1.43167	0.0456199	-0.824832	0.706596	-0.466511	0.850229	-0.067683	0.993696	1.33176	0.224831	0.741421	0.504196
chr3	51745176	51745375	intron (NM_001004176, intron 2 of 4)	84096	Mgst2	71.4643	57.4765	7.8715	24.8768	1.42101	0.0296965	-1.67087	0.208994	-0.891192	0.611845	-0.620377	0.842176	1.65835	0.0900972	0.978763	0.340721
chr3	37753218	37753417	Intergenic	-28957	Gm5148	65.8812	57.4765	6.99689	14.9261	1.7824	0.00298969	-0.587818	0.769197	-1.08065	0.349022	0.111636	0.98495	0.776278	0.440467	0.374573	0.690766
chr9	22641175	22641374	intron (NM_178415, intron 13 of 22)	165559	Bbs9	61.4147	57.4765	13.1192	17.9113	1.44202	0.0203262	0.738682	0.645834	0.60957	0.681974	2.2292	0.00933786	0.824277	0.395142	1.31427	0.0907801
chr3	123459542	123459741	intron (NM_008939, intron 1 of 10)	12728	Prss12	48.0151	57.4765	6.12228	18.9064	1.43034	0.0349172	-2.06322	0.0469961	-2.62738	0.00358059	-1.19339	0.409879	1.78606	0.0383425	2.20893	0.00308946
chr5	92166060	92166259	intron (NM_019490, intron 4 of 23)	28221	Uso1	75.9309	55.4945	9.62072	23.8818	1.44302	0.0233747	0.918944	0.494756	0.871377	0.469899	2.98701	0.000144423	4.48558	3.56124e-06	4.55201	4.72638e-08
chr7	75644738	75644937	intron (NM_029332, intron 8 of 36)	189303	Akap13	64.7646	55.4945	21.8653	13.931	1.30201	0.0436783	-1.29601	0.31929	-1.84736	0.0570822	-0.168384	0.975901	0.24958	0.841943	1.12688	0.163458
chr8	120490584	120490783	intron (NM_198671, intron 1 of 15)	1817	Gse1	64.7646	55.4945	19.2414	17.9113	1.28107	0.0447532	-0.195959	0.949257	0.104757	0.970901	-0.132693	0.982945	0.677117	0.560998	1.17609	0.213361
chr16	56134057	56134256	intron (NM_025483, intron 6 of 23)	58676	Senp7	53.5983	55.4945	6.12228	19.9015	1.43352	0.0334502	-0.838237	0.693387	-1.11597	0.46256	0.352926	0.939385	0.655314	0.601995	1.82222	0.046302
chr2	102812882	102813081	3' UTR (NM_009851, exon 19 of 19)	88684	Cd44	49.1317	55.4945	7.8715	17.9113	1.42367	0.0325623	-1.65318	0.302803	-1.67212	0.240367	-1.6201	0.297784	0.441944	0.760685	-0.999012	0.324527
chr2	52561216	52561415	intron (NM_001285426, intron 2 of 13)	-2704	Cacnb4	42.432	55.4945	7.8715	10.9458	1.63404	0.0105735	0.0696457	0.97998	-0.111616	0.961244	1.33697	0.162557	1.03528	0.203031	1.9694	0.00315579
chr10	39182922	39183121	Intergenic	-19227	Wisp3	73.6976	54.5036	13.1192	22.8867	1.37118	0.0294939	-0.430474	0.85699	-0.23121	0.924275	-0.159705	0.975901	0.569751	0.61204	1.23087	0.154604
chr11	61642187	61642386	Intergenic	-11035	Grap	74.8142	53.5126	14.8684	20.8965	1.38715	0.0256602	-1.15197	0.400894	-0.394384	0.856367	-0.5078	0.859348	0.0207315	0.989402	-1.04184	0.206505
chr5	140570313	140570512	Intergenic	-5345	Grifin	69.2311	53.5126	14.8684	20.8965	1.3363	0.0346577	-0.401241	0.8864	-0.163976	0.956233	-0.0557079	0.99504	0.973474	0.40609	-0.688501	0.511565
chr11	52180712	52180911	Intergenic	-22904	Olfr1372-ps1	68.1145	53.5126	5.24767	20.8965	1.53255	0.0197638	-0.907391	0.635818	-0.433233	0.857449	0.928515	0.651816	2.09721	0.0234754	-0.0641888	0.96057
chr14	65101008	65101207	Intergenic	-3001	Extl3	64.7646	53.5126	3.49844	17.9113	1.65151	0.0111335	-0.775143	0.677788	-0.647228	0.706895	0.714384	0.758547	-0.00548818	0.997281	-0.863588	0.306389
chr10	83153932	83154131	intron (NM_021439, intron 2 of 2)	168534	Chst11	63.6479	53.5126	8.74611	21.8916	1.39284	0.0341985	2.14249	0.014321	2.01934	0.013593	2.19492	0.0078883	2.35929	0.0158372	1.73214	0.0337025
chr5	37036983	37037182	Intergenic	-13775	Jakmip1	54.7149	53.5126	4.37306	20.8965	1.40592	0.0449143	-1.32306	0.459202	-0.979605	0.608638	-0.213872	0.975118	1.36559	0.235456	0.816466	0.489187
chr12	3548771	3548970	Intergenic	-23521	Dtnb	40.1987	53.5126	5.24767	14.9261	1.47563	0.0315266	-0.348961	0.882594	-0.263829	0.908419	0.507071	0.850061	0.769684	0.439571	1.90899	0.0135137
chr13	63189774	63189973	intron (NM_001289926, intron 7 of 15)	-50156	2010111I01Rik	52.4816	52.5216	7.8715	19.9015	1.35236	0.0480761	-1.70915	0.141001	-1.66066	0.124362	-1.03684	0.52615	-0.369179	0.746911	-0.825331	0.322791
chr19	14503961	14504160	intron (NM_001302947, intron 8 of 19)	-65554	Rnu6	70.3477	51.5306	17.4922	19.9015	1.28466	0.0450094	-0.404864	0.878529	-0.836171	0.610767	0.215446	0.96906	1.26176	0.227688	1.17659	0.202751
chr5	148678665	148678864	Intergenic	-63076	2210417A02Rik	63.6479	51.5306	5.24767	16.9162	1.64094	0.0100966	-1.4436	0.281552	-2.04018	0.0463358	-0.371634	0.928633	0.758989	0.487614	0.82577	0.3757
chr5	100583202	100583401	Intergenic	-11096	Plac8	33.4989	51.5306	1.74922	13.931	1.45199	0.048049	0.175144	0.956745	-0.048358	0.986495	0.209855	0.96906	-1.38844	0.135314	-1.60639	0.0404461
chr14	27045158	27045357	intron (NM_134437, intron 1 of 12)	6256	Il17rd	111.663	50.5397	28.8622	22.8867	1.2552	0.0483582	-0.446319	0.843457	-0.247457	0.91601	-0.0686835	0.992189	1.98642	0.018736	2.18106	0.00494517
chr11	109219140	109219339	Intergenic	-74870	E030025P04Rik	68.1145	50.5397	21.8653	11.9409	1.32313	0.0438099	-0.731009	0.773274	-0.504155	0.845866	-0.18403	0.977654	1.57708	0.15153	1.66902	0.102948
chr7	125511429	125511628	Intergenic	-19986	Nsmce1	54.7149	50.5397	7.8715	17.9113	1.43113	0.030837	-1.87808	0.12369	-1.40215	0.290399	-1.16123	0.492018	0.782334	0.486035	0.494364	0.65326
chr2	128400453	128400652	intron (NR_028591, intron 1 of 1)	28799	Gm14005	53.5983	50.5397	8.74611	18.9064	1.3587	0.0445518	0.379792	0.903927	1.2125	0.451751	-0.672167	0.822113	-0.956415	0.429981	-1.69618	0.0772666
chr12	25251629	25251828	Intergenic	122554	Gm17746	52.4816	50.5397	3.49844	11.9409	1.80637	0.00457851	0.36122	0.898258	0.843041	0.608356	-0.392357	0.914741	-2.10605	0.0112854	-3.19546	5.46071e-06
chr14	67886940	67887139	intron (NM_177780, intron 1 of 51)	-27294	Mir6539	83.7473	49.5487	6.12228	16.9162	1.77815	0.00366977	-2.02898	0.145766	-2.12164	0.0942295	-1.63354	0.29216	1.19043	0.307722	3.58768	0.000199379
chr9	96896846	96897045	Intergenic	-7471	Pxylp1	60.298	49.5487	8.74611	12.936	1.66076	0.00723789	-1.6049	0.248603	-1.21719	0.411914	-0.960486	0.643134	0.908766	0.422518	0.339837	0.777311
chr12	114108838	114109037	Intergenic	360529	Mir7094-1	59.1814	49.5487	3.49844	16.9162	1.59635	0.0167424	-1.97858	0.158391	-1.83791	0.173051	-1.40104	0.420777	1.381	0.220093	1.62915	0.104574
chr6	142573080	142573279	Intergenic	-1565	Kcnj8	41.3153	49.5487	5.24767	5.97044	1.93437	0.00210007	-1.34742	0.433615	-1.18995	0.474272	-0.215378	0.975053	1.20692	0.296657	1.31016	0.215704
chr15	86051258	86051457	Intergenic	-6338	Gramd4	60.298	48.5577	10.4953	13.931	1.54647	0.0138848	0.168195	0.947872	-0.550214	0.702167	0.235351	0.947744	-0.703079	0.42007	-0.728011	0.315648
chr2	126474136	126474335	intron (NM_001080944, intron 3 of 27)	17318	Atp8b4	48.0151	48.5577	2.62383	11.9409	1.74209	0.0079042	0.918229	0.582118	0.732581	0.6445	1.98823	0.0488635	2.1313	0.0245427	2.74941	0.000956726
chr13	12499170	12499369	intron (NM_133643, intron 4 of 5)	21181	Edaradd	41.3153	48.5577	5.24767	3.98029	2.04258	0.00112606	-0.98216	0.614204	-0.901645	0.603719	-0.0188844	0.997919	0.261719	0.856407	-0.298532	0.80176
chr5	105192624	105192823	Intergenic	46810	Gbp10	70.3477	47.5667	3.49844	15.9212	1.73349	0.00696158	-2.04668	0.138213	-1.46051	0.343309	-1.01206	0.67287	0.999113	0.411877	0.772183	0.512719
chr1	64486417	64486616	Intergenic	-46288	Creb1	56.9481	47.5667	6.12228	15.9212	1.54668	0.018269	-1.42977	0.323134	-1.43283	0.272486	-0.929643	0.651397	2.31942	0.0160773	2.08703	0.0175881
chr5	92327456	92327655	intron (NM_008599, intron 1 of 3)	524	Cxcl9	48.0151	47.5667	6.99689	13.931	1.50491	0.0235157	-1.24527	0.36029	-1.59844	0.131942	-0.794403	0.692254	1.69054	0.0614438	0.926631	0.284784
chr1	37481319	37481518	intron (NM_001290801, intron 4 of 14)	7187	4930594C11Rik	52.4816	46.5758	8.74611	12.936	1.53252	0.0179742	0.962432	0.647306	0.685096	0.747543	0.980034	0.646057	0.614656	0.666934	0.211408	0.875567
chr5	3461059	3461258	intron (NM_009873, intron 4 of 7)	-82675	Fam133b	60.298	45.5848	6.12228	11.9409	1.74878	0.00525429	0.276614	0.921061	0.352362	0.881008	1.28488	0.342549	2.28157	0.0120983	2.25861	0.00693757
chr5	148596527	148596726	Intergenic	-43838	Ubl3	45.7818	45.5848	3.49844	13.931	1.54057	0.0251085	-0.777926	0.731997	-1.36089	0.321452	0.503255	0.894344	2.40648	0.0195154	1.7812	0.0507181
chr14	121199208	121199407	intron (NM_134082, intron 2 of 26)	163733	Farp1	92.6803	44.5938	20.9907	19.9015	1.30107	0.0444153	-2.32577	0.00923559	-2.58262	0.00173101	-2.3489	0.00681163	-0.192533	0.863001	-0.487589	0.546159
chr1	172277277	172277476	intron (NM_178405, intron 20 of 22)	-18952	Atp1a4	72.581	44.5938	8.74611	10.9458	1.80419	0.00290882	1.00637	0.549677	0.77327	0.637632	1.45166	0.251362	0.138024	0.928489	-0.0956235	0.93791
chr10	41937330	41937529	intron (NM_001034858, intron 12 of 17)	49990	Sesn1	71.4643	44.5938	3.49844	14.9261	1.75754	0.0061945	0.943031	0.557992	0.555152	0.758661	1.15393	0.388054	0.320127	0.809356	0.729881	0.442809
chr11	5219429	5219628	intron (NM_032396, intron 3 of 8)	-35070	Mir3079	61.4147	44.5938	6.99689	16.9162	1.49092	0.0242671	-1.9759	0.102239	-0.858477	0.636442	0.154989	0.982115	2.02632	0.0308285	-0.133855	0.918368
chr10	42057346	42057545	Intergenic	-39063	Armc2	46.8985	43.6028	0.874611	8.95566	1.89	0.00412609	0.518861	0.844353	0.511617	0.826593	1.01535	0.595056	1.99499	0.0537629	1.63068	0.0919656
chr15	97520562	97520761	Intergenic	185161	Rpap3	29.0324	43.6028	6.12228	5.97044	1.58525	0.0221673	0.757657	0.79018	0.640109	0.811123	1.66918	0.329199	0.947543	0.513072	1.28179	0.290915
chr2	167840483	167840682	Intergenic	-91745	Ptpn1	80.3974	42.6119	5.24767	21.8916	1.46997	0.030837	0.10058	0.97873	0.361646	0.895254	0.360885	0.938267	0.600437	0.657702	0.796647	0.487168
chr5	21368978	21369177	intron (NM_029195, intron 2 of 18)	-3596	Fgl2	68.1145	42.6119	8.74611	11.9409	1.69065	0.00658744	-1.56883	0.327575	-1.84245	0.164689	-0.812509	0.779139	0.520584	0.709847	1.45833	0.149224
chr7	132402721	132402920	Intergenic	-85665	Chst15	66.9978	42.6119	6.99689	13.931	1.65166	0.00917057	-0.959975	0.605064	-1.01811	0.502882	0.283086	0.95425	0.468928	0.711622	0.964767	0.321916
chr8	114941756	114941955	intron (NM_019573, intron 8 of 8)	502203	Wwox	66.9978	42.6119	9.62072	14.9261	1.52696	0.0173753	0.696603	0.784426	0.217515	0.942587	1.93707	0.141196	1.29426	0.283751	2.09213	0.0327987
chr10	93442274	93442473	Intergenic	9266	Mir7688	52.4816	42.6119	9.62072	11.9409	1.48679	0.0242584	-0.510624	0.859805	-0.217332	0.944637	0.895664	0.726811	0.296052	0.848156	1.18887	0.27725
chr11	95353385	95353584	intron (NM_172543, intron 1 of 7)	16466	Fam117a	50.2484	42.6119	6.99689	11.9409	1.55727	0.0182266	-1.83807	0.121837	-1.46357	0.234955	-0.45407	0.904577	0.14645	0.917078	-0.838337	0.339863
chr14	121421606	121421805	Intergenic	-42475	Stk24	48.0151	42.6119	2.62383	14.9261	1.48571	0.0359023	0.337049	0.913952	-0.229546	0.937865	0.355729	0.938485	0.992172	0.429556	2.33734	0.0131873
chr13	8742884	8743083	intron (NR_110345, intron 8 of 10)	128061	Wdr37	50.2484	41.6209	3.49844	12.936	1.5977	0.018269	0.167639	0.953205	-0.088849	0.973069	2.04706	0.0354285	1.92809	0.026832	2.923	0.000158129
chr3	14979322	14979521	intron (NR_040550, intron 3 of 3)	8220	A930001A20Rik	61.4147	40.6299	5.24767	8.95566	1.88556	0.00253849	-2.02493	0.0667805	-2.5064	0.00859517	-1.40588	0.296308	-1.40629	0.0846489	0.361563	0.719916
chr3	27330862	27331061	intron (NM_009425, intron 3 of 4)	13884	Tnfsf10	60.298	40.6299	8.74611	6.96551	1.80125	0.00409106	-1.20277	0.502544	-0.84848	0.65689	-0.908959	0.698848	-1.92722	0.029456	-1.74661	0.0395809
chr13	117051195	117051394	Intergenic	-25778	Parp8	52.4816	40.6299	2.62383	10.9458	1.75031	0.00787619	0.814199	0.775758	-0.580182	0.835607	0.457235	0.928547	0.0205881	0.99276	1.17894	0.327191
chrX	102060974	102061173	intron (NM_001163610, intron 1 of 7)	10234	Rtl5	36.8488	40.6299	5.24767	8.95566	1.55812	0.0233401	-0.208382	0.950885	-0.250835	0.930263	1.09641	0.566788	1.08347	0.352113	2.27453	0.0153337
chr6	95621798	95621997	intron (NM_001326558, intron 2 of 10)	70985	Suclg2	54.7149	39.6389	6.12228	7.96059	1.80833	0.00441253	-1.00861	0.605626	-1.93543	0.0846076	-1.01518	0.59738	-1.0505	0.303046	0.780205	0.424713
chr3	131026470	131026669	Intergenic	-83728	Lef1	45.7818	39.6389	9.62072	10.9458	1.39706	0.0431378	1.55674	0.246768	0.792048	0.642903	1.12741	0.480098	0.242645	0.873705	1.93148	0.0330674
chr16	89973231	89973430	intron (NM_001145886, intron 1 of 27)	1369	Tiam1	60.298	38.648	3.49844	16.9162	1.4629	0.0380924	0.138366	0.950022	-0.18056	0.920256	1.40808	0.0706165	-1.9757	0.000328085	-1.56506	0.0027375
chr6	129627557	129627756	Intergenic	-3792	Klrk1	55.8315	38.648	6.99689	11.9409	1.56595	0.0177502	-0.816481	0.683002	-0.835222	0.617691	0.519936	0.874769	0.797401	0.478499	0.915437	0.348306
chr1	37469135	37469334	intron (NM_001290801, intron 4 of 14)	19371	4930594C11Rik	71.4643	37.657	11.3699	10.9458	1.58837	0.013011	-0.54682	0.84391	-0.0630069	0.984785	-0.174624	0.978364	1.30124	0.257784	0.870003	0.447085
chr2	155554700	155554899	intron (NR_040613, intron 2 of 3)	2131	Acss2os	54.7149	37.657	7.8715	12.936	1.4615	0.0306537	-0.42984	0.88267	-0.417341	0.874397	0.826461	0.75469	1.8432	0.0889311	2.04585	0.0355945
chr10	119001468	119001667	Intergenic	-74424	Gm38403	53.5983	36.666	5.24767	13.931	1.4689	0.0338697	-1.37462	0.305079	-2.34359	0.0123014	-0.358349	0.930791	1.70677	0.0658118	2.21404	0.00351543
chr13	115179347	115179546	Intergenic	-77482	Itga1	42.432	36.666	1.74922	5.97044	1.94896	0.00283084	-2.43931	0.136878	-3.05615	0.0287776	-2.35916	0.142119	1.04678	0.481218	2.02569	0.081513
chr5	3463247	3463446	intron (NM_009873, intron 4 of 7)	-80487	Fam133b	39.0821	36.666	8.74611	7.96059	1.41638	0.0454614	-0.39022	0.887773	-0.8627	0.599839	-0.00494123	0.999486	-2.14597	0.00911296	-1.51656	0.0595125
chr2	9564606	9564805	Intergenic	313895	Gata3	35.7322	36.666	1.74922	10.9458	1.46077	0.0475405	0.149572	0.97229	0.201468	0.955556	0.730537	0.846002	0.241063	0.897294	0.766754	0.574115
chr19	29342571	29342770	Intergenic	-8000	Rln1	23.4492	35.6751	3.49844	5.97044	1.4848	0.0438099	0.922566	0.741674	1.46257	0.409723	0.253397	0.970842	-1.6204	0.193877	-3.77754	5.59386e-05
chr11	21448074	21448273	Intergenic	63007	4932414J04Rik	44.6652	33.6931	3.49844	8.95566	1.63494	0.0167937	-2.32919	0.0827586	-2.33438	0.0666177	-0.983572	0.711189	2.20653	0.0398112	2.57694	0.00801627
chr5	99499839	99500038	intron (NR_030692, intron 2 of 3)	229122	A930011G23Rik	68.1145	32.7021	2.62383	11.9409	1.72966	0.00936209	-2.59104	0.00677943	-2.57914	0.00573613	-0.618707	0.828417	1.92806	0.0213507	0.745483	0.409232
chr3	60111206	60111405	Intergenic	29436	Sucnr1	37.9654	31.7112	6.99689	6.96551	1.44564	0.0441026	-0.837225	0.759769	-1.2946	0.468888	-0.964039	0.725881	0.701948	0.640546	1.67678	0.130534
chr9	50470360	50470559	Intergenic	-24066	Plet1	54.7149	30.7202	4.37306	8.95566	1.67867	0.0121676	1.8618	0.0329227	2.60387	0.00039852	2.05495	0.0109427	0.397177	0.729251	0.117216	0.917302
chr2	76122258	76122457	intron (NM_001081033, intron 9 of 19)	-140390	Ttc30a1	64.7646	28.7382	3.49844	14.9261	1.4504	0.0445518	-0.615349	0.794432	-1.53146	0.194316	-0.367874	0.930205	1.0773	0.324433	1.46625	0.0906572
chr10	54032825	54033024	intron (NM_008548, intron 2 of 12)	42872	Man1a	74.8142	25.7653	12.2446	7.96059	1.49185	0.0311925	0.782507	0.582267	0.210078	0.919108	1.03095	0.359926	1.33586	0.10332	1.78337	0.00874446
chr7	118499156	118499355	Intergenic	-7280	Itpripl2	52.4816	24.7743	1.74922	10.9458	1.48292	0.0438099	-1.23008	0.584601	-1.42838	0.419822	-0.663377	0.868739	0.557984	0.724004	0.371216	0.796783
chr7	74599895	74600094	Intergenic	-45214	Slco3a1	36.8488	23.7834	3.49844	5.97044	1.5097	0.0383172	-0.647172	0.753329	-0.968355	0.479515	0.596041	0.824336	1.85917	0.0397149	2.2501	0.00426819
chr1	136119766	136119965	TTS (NM_014193)	11318	Gm15850	24.5659	23.7834	0.874611	3.98029	1.56111	0.0329967	1.25552	0.455108	1.09721	0.46233	0.766799	0.752008	-1.76948	0.0692356	-2.10806	0.00990487
chr6	97229305	97229504	intron (NM_022992, intron 1 of 2)	18612	Arl6ip5	23.4492	22.7924	0.874611	3.98029	1.5088	0.0429982	0.545249	0.837581	1.18482	0.427867	1.41042	0.347405	0.135764	0.93421	0.30304	0.817283
chr1	184576124	184576323	Intergenic	-18532	1700112H15Rik	48.0151	21.8014	4.37306	5.97044	1.58867	0.0247445	-0.152372	0.967704	0.427785	0.873286	-0.612261	0.848602	-3.03626	0.000308228	-2.95246	0.000140019
chr1	153058290	153058489	intron (NM_175460, intron 1 of 10)	103288	Nmnat2	45.7818	20.8104	1.74922	6.96551	1.58499	0.0274036	-1.99353	0.141208	-1.83637	0.163804	-1.5486	0.317058	2.41323	0.0186779	2.12097	0.0263133
